# Supplementary material for: Comparative Genomics Reveals Prophylactic and Catabolic Capabilities of Actinobacteria within the Fungus-Farming Termite Symbiosis
Source: mSphere. 2021 Mar 3;6(2):e01233-20. doi: 10.1128/mSphere.01233-20 (PMC8546716; doi:10.1128/mSphere.01233-20)
Supplement: TABLE S1 [file msphere.01233-20-st001.xlsx]

## Sheet: Sheet1
Isolate code	Genus	Genome completeness (%)	GC content	Number of contigs	Genome size (MB)	N50	L50 (KB)	Largest contig (KB)	Isolation location	Previous publications	DOI / Accession / BioSamples	Sequencing method	Assembly method	Annotation method
Termite-associated Actinobacteria
RB29	Actinomadura	98	0.7309	14	6.473	2	2134	2582	major worker gut	https://onlinelibrary.wiley.com/doi/full/10.1002/chem.201802066; https://www.ncbi.nlm.nih.gov/pubmed/28463423	NZ_MTBP00000000.1	Illumina MiSeq	SPAdes 3.6.2	Prokka 1.11
RB68	Actinomadura	99.4	0.7312	13	8.541	2	1948	2536	major worker gut	https://doi.org/10.1099/ijsem.0.004403	NZ_WEGH00000000.1	Illumina MiSeq	SPAdes 3.10.1	Prokka 1.11
RB99	Actinomadura	99.2	0.7301	235	10.67	29	112.669	378.892	cuticle	https://www.ncbi.nlm.nih.gov/pmc/articles/PMC6278286/; https://www.ncbi.nlm.nih.gov/pmc/articles/PMC6520714/	KY558684	Illumina MiSeq	SPAdes 3.10.1	Prokka 1.11
M39	Amycolatopsis	98	0.6968	177	9.905	31	103.494	305.126	cuticle	https://www.ncbi.nlm.nih.gov/pubmed/28207275	LWSF00000000	HiSeq2000	A5 pipeline	Prokka 1.8
RB22	Luteimicrobium	99.9	0.7379	15	4.232	3	761.442	942.005	major worker gut		doi.org/10.5281/zenodo.4302144	Illumina MiSeq	SPAdes 3.10.1	Prokka 1.12 beta
RB24	Mycolicibacterium	100	0.6651	917	6.516	3	823.605	1586	major worker gut		doi.org/10.5281/zenodo.4302144	Illumina MiSeq	SPAdes 3.10.1	Prokka 1.11
RB33	Mycolicibacterium	99.8	0.6904	9	5.895	2	1788	1818	major worker gut		doi.org/10.5281/zenodo.4302144	Illumina MiSeq	SPAdes 3.10.1	Prokka 1.11
RB20	Nocardia	99.3	0.6722	60	8.539	7	425.626	911.849	major worker gut	https://pubmed.ncbi.nlm.nih.gov/32815801/	WEGK00000000.1	Illumina MiSeq	SPAdes 3.10.1	Prokka 1.12 beta
RB56	Nocardia	99.6	0.694	66	8.618	8	451.059	837.037	major worker gut	https://pubmed.ncbi.nlm.nih.gov/32815801/	WEGI00000000.1	Illumina MiSeq	SPAdes 3.10.1	Prokka 1.12 beta
M32	Streptomyces	96.8	0.7332	392	7.581	57	40.195	177.62	cuticle		doi.org/10.5281/zenodo.4302144	HiSeq2000	A5 pipeline	Prokka 1.8
M41	Streptomyces	97	0.7143	178	8.97	23	119.842	302.7	cuticle	https://pubmed.ncbi.nlm.nih.gov/28326787/	NZ_MWFK00000000.1	PacBio SMRT	HGAP	prokka 1.7
M56	Streptomyces	99.1	0.7099	1	11.74	1	11739	11739	old comb	https://www.ncbi.nlm.nih.gov/pubmed/25386334	NZ_CP025018.1	PacBio SMRT	HGAP	Prokka 1.11
RB5	Streptomyces	98.2	0.7202	106	7.857	13	161.565	733.946	major worker gut	https://doi.org/10.1099/ijsem.0.004478	WEGJ00000000	Illumina MiSeq	SPAdes 3.10.1	Prokka 1.11
RB17	Streptomyces	99.8	0.7101	60	9.758	5	747.161	1523	major worker gut		WEGL0000000	Illumina MiSeq	SPAdes 3.10.1	Prokka 1.11
RB108	Streptomyces	99.5	0.721	28	7.68	3	1414	1670	old comb	https://www.ncbi.nlm.nih.gov/pubmed/30217010	doi.org/10.5281/zenodo.4302144	Illumina MiSeq	SPAdes 3.10.1	Prokka v1.11
RB110	Streptomyces	99.4	0.725	6	7.846	1	6803	6803	old comb		JAEKDS000000000.1	Pacbio	Canu	Prokka 1.14.5
Free-living Actinobacteria									Closest to	RefSeq link		Source	Source paper
Actinomadura atramentaria DSM 43919 strain SF2197	Actinomadura	98.5	0.7374	48	6.709	7	320.093	759.081	RB29	https://www.ncbi.nlm.nih.gov/nuccore/ARMS00000000.1/		soil
Actinomadura verrucosospora strain NRRL:B18236	Actinomadura	99.3	0.7312	54	10.212	10	313.21	935.117	RB68	https://www.ncbi.nlm.nih.gov/nuccore/NZ_CP053892.1		soil
Actinomadura verrucosospora strain NRRL:B18236	Actinomadura	99.3	0.7312	54	10.212	10	313.21	935.117	RB99	https://www.ncbi.nlm.nih.gov/nuccore/NZ_CP053892.1		soil
Amycolatopsis sp. AA4	Amycolatopsis	100	0.6975	1	8.8	1	8800	8800	M39	https://www.ncbi.nlm.nih.gov/nuccore/NZ_CP024894.1		soil	https://www.ncbi.nlm.nih.gov/nuccore/NZ_CP024894.1
Luteimicrobium subarcticum strain DSM 22413	Luteimicrobium	99.5	0.7319	14	3.633	2	860.788	1004	RB22	https://www.ncbi.nlm.nih.gov/nuccore/NZ_PGTZ00000000.1		soil
Mycolicibacterium goodii strain X7B	Mycolicibacterium	99.4	0.6757	1	7.106	1	7106	7106	RB33	https://www.ncbi.nlm.nih.gov/nuccore/NZ_CP012150.1?report=genbank		soil	https://www.jcm.riken.jp/cgi-bin/jcm/jcm_number?JCM=13574
Mycolicibacterium parafortuitum strain P7335	Mycolicibacterium	99.4	0.6853	2	6.153	1	4253	4253	RB24	https://www.ncbi.nlm.nih.gov/nuccore/NZ_UEGS01000001.1		mud	https://www.ncbi.nlm.nih.gov/nuccore/NZ_UEGS01000001.1
Nocardia nova SH22a	Nocardia	99.6	0.6777	1	8.349	1	8349	8349	RB20	https://www.ncbi.nlm.nih.gov/nuccore/NZ_CP006850.1		soil	https://pubmed.ncbi.nlm.nih.gov/17259606/
Nocardia nova SH22a	Nocardia	99.6	0.6777	1	8.349	1	8349	8349	RB56	https://www.ncbi.nlm.nih.gov/nuccore/NZ_CP006850.1		soil	https://pubmed.ncbi.nlm.nih.gov/17259606/
Streptomyces ambofaciens ATCC 23877	Streptomyces	100	0.7222	1	8.304	1	8304	8304	M32	https://www.ncbi.nlm.nih.gov/nuccore/NZ_CP012382.1		soil	https://pubmed.ncbi.nlm.nih.gov/26410452/
Streptomyces atratus strain SCSIO_ZH16	Streptomyces	99.4	0.6959	1	9.641	1	9641	9641	RB108	https://www.ncbi.nlm.nih.gov/nuccore/NZ_CP027306.1		deep sea	https://www.ncbi.nlm.nih.gov/pmc/articles/PMC6011815/
Streptomyces autolyticus strain CGMCC0516	Streptomyces	99.4	0.7114	1	10.029	1	10029	10029	M56	https://www.ncbi.nlm.nih.gov/nuccore/NZ_CP019458.1		soil	https://www.ncbi.nlm.nih.gov/nuccore/NZ_CP019458.1
Streptomyces rectiverticillatus strain B15-08	Streptomyces	99.5	0.7208	1	7.679	1	7679	7679	RB5	https://www.ncbi.nlm.nih.gov/nuccore/NZ_CP040752.1		soil	https://www.ncbi.nlm.nih.gov/nuccore/NZ_CP021748.1
Streptomyces sp. QMT-28	Streptomyces	99.8	0.7124	1	8.88	1	8880	8880	M41	https://www.ncbi.nlm.nih.gov/nuccore/?term=Streptomyces+sp.+QMT-28+AND+srcdb_refseq%5BPROP%5D		soil	https://www.ncbi.nlm.nih.gov/nuccore/?term=Streptomyces+sp.+QMT-28+AND+srcdb_refseq%5BPROP%5D
Streptomyces sp. T44	Streptomyces	100	0.7089	1	9.736	1	9736	9736	RB17	https://www.ncbi.nlm.nih.gov/nuccore/?term=Streptomyces+sp.+T44+AND+srcdb_refseq%5BPROP%5D		plant	https://www.ncbi.nlm.nih.gov/nuccore/?term=Streptomyces+sp.+T44+AND+srcdb_refseq%5BPROP%5D
Streptomyces violaceoruber strain S21	Streptomyces	99.4	0.7265	1	7.916	1	7916	7916	RB110	https://www.ncbi.nlm.nih.gov/nuccore/NZ_CP020570.1		Seabed sludge
