# Supplementary material for: Comparative Genomics Reveals Prophylactic and Catabolic Capabilities of Actinobacteria within the Fungus-Farming Termite Symbiosis
Source: mSphere. 2021 Mar 3;6(2):e01233-20. doi: 10.1128/mSphere.01233-20 (PMC8546716; doi:10.1128/mSphere.01233-20)
Supplement: TABLE S2 [file msphere.01233-20-st002.xlsx]

## Sheet: BGCs with a similarity >= 50%
Similar compound	BGC type	Compound description	Documented antimicrobial activity	Mode of action	Paper	M39	RB17	M56	RB68	RB108	M32	RB33	M41	RB20	RB99	RB110	RB5	RB29	RB56	RB24
tomaymycin	NRPS	naturally produced pyrrolobenzodiazepine monomeric compounds with weak antibiotic properties that specifically alkylate the minor groove of DNA at a 5?-Pu-G-Pu base sequence	antibacterial	alkylate the minor groove of DNA at a 5′-Pu-G-Pu base sequence	doi.org/10.1128/AEM.02325-08	0	1	0	0	0	0	0	0	0	0	0	0	0	0	0
coelichelin	NRPS	non-ribosomal peptide siderophore	No			0	0	1	0	1	0	0	0	0	0	0	0	0	0	0
totopotensamide A/B	NRPS	peptideÂ–polyketide glycoside. B is the aglycone of A. 2,3-diaminobutyric acid-containing macrolactam. However it did not exhibit activity against panels of bacterial, fungal, or mammalian cell lines	No			0	0	1	0	0	0	0	0	0	0	0	0	0	0	0
glycinocin A	NRPS	calcium-dependent antibiotics that exhibit antimicrobial activity against Gram-positive bacteria including drug-sensitive and drug-resistant Staphylococcus aureus strains exert their antimicrobial activity via sequestration of the cell membrane precursor undecaprenyl phosphate	antibacterial	cell membrane synthesis inhibition	doi.org/10.1039/C8OB01268G	0	0	1	0	0	0	0	0	0	0	0	0	0	0	0
atratumycin	NRPS	cyclodepsipeptide gene cluster producing a cinnamic acid which exerts specific activities against M. tuberculosis	antibacterial		doi.org/10.1021/acs.orglett.9b00208	0	0	1	0	0	0	0	0	0	0	0	0	0	0	0
coelibactin	NRPS	A zincophore with antibiotic production regulation abilities but associated with Sterptomyces to Amycolatopsis	No			0	0	1	0	0	1	0	0	0	0	0	0	0	0	0
tiancilactone	NRPS	broad-spectrum antibiotics with moderate activities that feature a highly functionalized diterpenoid skeleton that is further decorated with chloroan-thranilate and γ-butyrolactone moieties	antibacterial		doi.org/10.1002/cbic.201800285	0	0	0	1	0	0	0	0	0	0	0	0	0	0	0
ishigamide	NRPS		No			0	0	0	0	0	0	0	0	0	0	0	1	0	0	0
scabichelin	NRPS	tris-hydroxamate siderophore associated with streptomyces. Siderophores are often virulence factors	No			0	0	0	0	0	1	0	1	0	0	0	0	0	0	1
viomycin	NRPS	Inhibits bacterial protein synthesis by blocking elongation factor G (EF-G) catalyzed translocation of messenger RNA on the ribosome	antibacterial	protein synthess inhibitor	doi.org/10.1073/pnas.1517541113	0	0	0	0	0	0	0	0	0	0	1	0	0	0	0
streptobactin	NRPS	catechol-type siderophore	No			0	0	0	0	0	0	0	0	0	0	1	0	0	0	0
vazabitide A	NRPS	peptide metabolite featuring an azabicyclo-ring structure involved in biosynthesis of DADH	No			0	0	0	0	0	0	0	0	0	0	0	1	0	0	0
nocobactin NA	NRPS	siderophore, the gene cluster is highly homologous to the mycobactin biosynthesis genes	No			0	0	0	0	0	0	0	0	0	0	0	0	0	1	0
echoside A-E	NRPS-PKS Hybrid	para-terphenyl natural products that display DNA topoisomerase I and II inhibitory activities antitumor activity	antitumor		doi.org/10.1016/j.gene.2014.05.053	0	0	1	0	0	0	0	0	0	0	0	0	0	0	0
meridamycin	NRPS-PKS Hybrid	a non-immunosuppressive, FKBP12-binding natural macrolide with antibacterial activity against B. subtilis	antibacterial	protein binding inhibitor	doi.org/10.1039/C6RA09772C	0	0	1	0	0	0	0	0	0	0	0	0	0	0	0
hygrocin A/B	NRPS-PKS Hybrid	naphthoquinone macrolides with significant antitumor activities and weak antibacteriala activity	antibacterial/antitumor		doi.org/10.1002/cbic.201300599	0	0	1	0	0	0	0	0	0	0	0	0	0	0	0
SGR PTMs	NRPS-PKS Hybrid	Polycyclic tetramate macrolactams (PTMs) contain one tetramic acid and a polycyclic system (usually two to three rings) fused to macrolactams and exhibit diverse biological activities such as antifungal, antibiotic and antioxidant properties	No			0	0	0	0	1	1	0	0	0	0	0	0	0	0	0
mycobactin	NRPS-PKS Hybrid	siderohpore, confirmed virulence factor, they contain a hydroxyaryloxazoline cap and two N-hydroxyamides that together create a high-affinity site for ferric ion. he mycobactin structure is analogous to that of the yersiniabactin and vibriobactin siderophores from the bacteria that cause plague and cholera, respectively	No			0	0	0	0	0	0	1	0	0	0	0	0	0	0	0
lasalocid	NRPS-PKS Hybrid	atypical polyether ionophoric antibiotic with antiviral, antifungal and antiprotozoal activity	antifungal/bacterial/coccidial	ionic homeostasis disruption	doi.org/10.1517/17460440802661443	0	0	0	0	0	0	0	1	0	0	0	0	0	0	0
abyssomicin C / atrop-abyssomicin C	NRPS-PKS Hybrid	AA and nuclotide synthesis inhibition through tetrahydrofolate synthesis disruption via inhibition of p-aminobenzoate formation . Fungi also have this pathway so could be of intrest	antibacterial	folate pathway inhibition	doi.org/10.1002/cbic.201100172	0	0	0	0	0	0	0	0	0	0	0	0	1	0	0
ectoine	other	aids in osmotic stress survivability	No			1	1	1	1	0	1	0	1	1	1	1	1	1	1	0
5-isoprenylindole-3-carboxylate beta-D-glycosyl ester	other		No			0	0	1	0	0	0	0	0	0	0	0	0	0	0	0
liposidomycin	other	uridyl liponucleoside antibiotic that inhibits MraY (MurX) [phospho-N-acetylmuramoyl-pentapeptide transferase (translocase I, EC 2.7.8.13)] in Mycobacterium spp.	antibacterial	peptidoglycan biosynthesis inhibition	doi.org/10.1038/s41429-019-0241-5	0	0	0	0	1	0	0	0	0	0	0	0	0	0	0
clavulanic acid	other	beta-lactamase inhibitor used alongside other antibiotics, which not bacteriostatic or bacteriocidal on its own it is still considerd and antibiotic	antibacterial	binds beta-lactamases to allow beta-lactam antibiotics to be effective against resistant strains		0	0	0	0	0	0	0	1	0	0	0	0	0	0	0
bagremycin A/B	other	phenol esters of 3-amino-4-hydroxybenzoic acid, with moderate Gram positive activity and limited antifungal activity	antibacterial/antifungal		doi.org/10.1080/09168451.2018.1553605; doi.org/10.7164/antibiotics.54.730	0	0	0	0	0	0	0	0	0	0	0	1	0	0	0
melanin	Pigments	pigment that accumulate in the spore, likely providing UV protection for encapsulated DNA	No			0	2	0	0	0	0	0	2	0	0	2	0	0	0	0
spore pigment	Pigments		No			0	0	1	0	1	0	0	1	0	0	0	0	0	0	0
ochronotic pigment	Pigments		No			0	0	1	0	0	0	0	0	0	0	0	0	0	0	0
indigoidine	Pigments	powerful radical scavenger that enables phytopathogens to tolerate oxidative stress	No			0	0	0	0	0	0	0	0	0	0	0	0	0	1	0
Erythreapeptin	RIPPS	lantibiotic	No		doi.org/10.1002/cbic.201200118	1	0	0	0	0	0	0	0	0	0	0	0	0	0	0
lagmysin	RIPPS	a lasso peptide	No			0	0	0	1	0	0	0	0	0	0	0	0	0	0	0
venezuelin	RIPPS	lantibiotic peptide	No			0	0	0	1	0	0	0	0	0	1	0	0	0	0	0
SRO15-3108	RIPPS	class II lantipeptide	No			0	0	0	0	1	0	0	0	0	0	0	0	0	0	0
AmfS	RIPPS	Aerial-mycelium formation inducer	No			0	0	0	0	0	1	0	0	0	0	1	0	0	0	0
keywimysin	RIPPS		No			0	0	0	0	0	0	0	0	0	0	1	0	0	0	0
moomysin	RIPPS	class II lasso peptide with no known structural analogue	No			0	0	0	0	0	0	0	0	0	1	0	0	0	0	0
desferrioxamin B/E	siderophore	tris-hydroxamate ferric-iron-chelating metabolites form pert of a multi siderophore uptake systems	No			0	1	0	0	0	0	0	1	0	0	0	0	0	0	0
desferrioxamin B	siderophore	tris-hydroxamate ferric-iron-chelating metabolites form part of a multi siderophore uptake systems	No			0	0	0	0	0	0	0	0	0	0	1	0	0	0	0
desferrioxamine E	siderophore	tris-hydroxamate ferric-iron-chelating metabolites form pert of a multi siderophore uptake systems	No			0	0	0	0	0	0	0	0	0	0	0	1	0	0	0
macrotermycins	T1PKS	gycosylated polyketide macrolactam	antibacterial/antifungal	peptidoglycan synthesis inhibition against bacteria	doi.org/10.1021/acs.orglett.6b03831	1	0	0	0	0	0	0	0	0	0	0	0	0	0	0
azalomycin F3a	T1PKS	macrocyclic antifungal show broad?spectrum antimicrobial activity, and cytotoxicity against a human colon tumor cell line	antifungal/antibacterial/antitumor		doi.org/10.1002/ane.201701220	0	0	1	0	0	0	0	0	0	0	0	0	0	0	0
nigericin	T1PKS	it is a Polyether ionophore that exerts diverse potent effects on cells through its ability to mediate neutral H+/K+ exchange across biological membranes	antibacterial	membrane ion disruption	doi.org/10.1016/j.chembiol.2007.05.011	0	0	1	0	0	0	0	0	0	0	0	0	0	0	0
elaiophylin	T1PKS	autophagy inhibitor. It promotes autophagosome accumulation but blocks autophagic flux by attenuating lysosomal cathepsin activity, resulting in the accumulation of SQSTM1/p62 in various cell lines	antitumor		doi.org/10.1080/15548627.2015.1017185	0	0	1	0	0	0	0	0	0	0	0	0	0	0	0
mediomycin A	T1PKS	polyene antibiotics with potent antifungal activity	antifungal		doi.org/10.1021/np060542f	0	0	1	0	0	0	0	0	0	0	0	0	0	0	0
JBIR-100	T1PKS	Has Gram positive antibacterial activity and selective antifungal activity and has shown membrane permeabilization and depolarization effects in B. subtilis	antibacterial/antifungal	cell membrane disruption	doi.org/10.1016/j.bmc.2016.05.021	0	0	1	0	0	0	0	0	0	0	0	0	0	0	0
geldanamycin	T1PKS	a 1,4-benzoquinone ansamycin antibiotic with antitumor activity that inhibits the function of Hsp90 by binding to the unusual ADP/ATP-binding pocket of the protein also induces the degradation of proteins that are mutated in tumor cells. Formation of free radicals and inhibition of tyrosine kinases. Also shows anti	antibacterial/antifungal/antitumor/antiprotozoal	cell cycle inhibition	PMID: 11599571 ; doi.org/10.7164/antibiotics.23.442	0	0	1	0	0	0	0	0	0	0	0	0	0	0	0
bafilomycin B1	T1PKS	Macrolide antibiotics whoes chemical structure is defined by a 16-membered lactone ring scaffold. Exhibit anti-tumor, anti-parasitic, immunosuppressant and anti-fungal activity	antibacteria/antifungal/antitumor	protein synthesis inhibitor	doi.org/10.1002/cbic.201200743	0	0	1	0	0	0	0	0	0	0	0	0	0	0	0
microansamycin	T1PKS	pentaketide ansamycin	No			0	0	0	0	0	0	0	0	0	1	0	0	0	0	0
frenolicin B	T2PKS	antitumor prototypical pyranonaphthoquinone with antibacterial, antifungal, antiparasitic and antiviral activity	antifungal/bacterial/viral/parasitic	DNA synthesis	doi.org/10.7164/antibiotics.31.959; doi.org/10.1038/ja.2011.94	0	0	0	0	0	1	0	0	0	0	0	0	0	0	0
griseorhodin A	T2PKS	telomerase inhibitor	antitumor		doi.org/10.3390/md7020210	0	0	0	0	0	0	0	0	0	0	1	0	0	0	0
isoindolinomycin	T2PKS	bioactive polyketide with a novel isoindolinone-containing tetracyclic skeleton	antibacterial/antitumor	ribosome inhibitors	doi.org/10.1021/acschembio.8b00553	0	0	0	0	0	0	0	0	0	1	0	0	0	0	0
rubrolone A/B	T2PKS	tropolone alkaloid natural products possessing a unique tetra-substituted pyridine moiety	No			0	0	0	0	0	0	0	0	0	0	0	0	1	0	0
germicidin	T3PKS	autoregulatory inhibitor of spore germination	No			0	1	0	0	0	0	0	0	0	0	0	0	0	0	0
alkylresorcinol	T3PKS	phemolic lipids composed of long aliphatic chains and resorcinol-type rings	No			0	0	0	0	0	0	2	0	0	0	1	0	0	0	0
flaviolin	T3PKS	oxadised version of 1,3,6,8-tetrahydroxynaphthalene	No			0	0	0	0	0	0	0	0	0	0	0	1	0	0	0
feglymycin	T3PKS	antibiotic activity against MRSA via peptidoglycan synthesis inhibition and antiviral activity against HIV via viral entry inhibitor through targeting gp120 envelope protein	antibacteria/antiviral	peptidoglycan synthesis inhibitor / viral entry inhibitor	doi.org/10.1016/j.virol.2012.08.007; doi.org/10.1002/cbic.201100120	0	0	0	0	0	0	0	0	0	0	0	0	1	0	0
mirubactin	Terpene	siderophore	No			1	0	0	0	0	0	0	0	0	0	0	0	0	0	0
geosmin	Terpene		No			1	1	1	1	0	1	0	1	0	1	1	0	1	1	0
2-methylisoborneol	Terpene	organic chemical, derivative of borneol with stong odor	No			1	0	0	1	1	0	0	0	0	1	0	0	0	1	0
hopene	Terpene	triterpenoic, pentacyclic compounds membrane component which like streols act to control membrane fluidity and membrane difussion	No			0	1	1	0	1	0	0	1	0	0	1	1	0	0	0
albaflavenone	Terpene	tricyclic Sesquiterpene and carbocyclic Antibiotic	antibacterial		doi.org/10.7164/antibiotics.47.434	0	1	0	0	0	0	0	1	0	0	0	0	0	0	0
pristinol	Terpene	sesquiterpene alcohol	No			0	0	1	0	0	0	0	0	0	0	0	0	0	0	0
phenalinolactone A	Terpene	Phenalinolactone antibiotic triterpene glycoside type molecule involved in ribosome blocking	antibacterial	ribosome binding	doi.org/10.1038/ja.2010.165	0	0	0	0	0	1	0	0	0	0	0	0	0	0	0
isorenieratene	Terpene	carotenoid light harvesting pigments	No			0	0	0	0	0	1	1	0	0	0	1	0	0	1	1
carotenoid	Terpene		No			0	0	0	0	0	0	0	1	0	0	0	0	0	0	0
Closely -related soil-dwelling free living genomes
						Streptomyces_rectiverticillatus_strain_B15.08	Nocardia_nova_SH22a	Luteimicrobium_subarcticum_strain_DSM_22413	Streptomyces_atratus	Mycolicibacterium_parafortuitum	Streptomyces_ambofaciens_ATCC_23877	Mycolicibacterium_goodii_strain_X7B	Streptomyces_autolyticus_strain_CGMCC0516	Amycolatopsis_sp_AA4	Streptomyces_violaceoruber	Streptomyces_T44	Actinomadura_atramentaria	Streptomyces_sp_QMT.28	Actinomadura_verrucosospora
atratumycin	NRPS	cyclodepsipeptide gene cluster producing a cinnamic acid which exerts specific activities against M. tuberculosis	antibacterial		doi.org/10.1021/acs.orglett.9b00208	0	0	0	1	0	0	0	1	0	0	0	0	0	0
deimino-antipain	NRPS	analog of antipain, a protease inhibitor of trypsin and papain	No		doi.org/10.1021/jacs.6b06848	1	0	0	0	0	0	0	0	0	0	0	0	0	0
ilamycins	NRPS	anti-mycobacterial with specific activity against TB	antibacterial		doi.org/10.1038/s41467-017-00419-5	0	0	0	1	0	0	0	0	0	0	0	0	0	0
nocobactin NA	NRPS	siderophore, the gene cluster is highly homologous to the mycobactin biosynthesis genes	No			0	1	0	0	0	0	0	0	0	0	0	0	0	0
paenibactin	NRPS	Siderophore	No		doi.org/10.1111/j.1462-2920.2011.02542.x	1	0	0	0	0	0	0	0	0	0	0	0	0	0
qinichelins	NRPS	Siderophore	No		doi.org/10.1021/acschembio.7b00597	1	0	0	0	0	0	0	0	0	0	0	0	0	0
toxoflavin / fervenulin	NRPS	structurally related 7-azapteridine antibiotics that monomethylate or dimethylate at different positions. Toxoflavin is also a toxin to plants. Acts as a terminal electron accepter that results in the producion of hydrogen peroxide	antifungal		doi.org/10.1039/C8OB02847H ; doi.org/10.1128/AEM.00106-19	1	0	0	0	0	0	0	0	0	0	0	0	0	0
netropsin	NRPS	DNA minor grove binder with antibacterial (ve+ & -) antiviral and antitumor activity. Very cytotoxic	antibacteria/antiviral/antitumor	Yes	doi.org/10.1016/0079-6107(86)90005-2	0	0	0	0	0	1	0	0	0	0	0	0	0	0
coelichelin	NRPS	non-ribosomal peptide siderophore	No			0	0	0	0	0	1	0	0	0	0	0	0	0	0
scabichelin	NRPS	tris-hydroxamate siderophore associated with streptomyces. Siderophores are often virulence factors	No			0	0	0	0	0	0	1	0	0	0	0	0	0	0
amychelin	NRPS	Mixed-Ligand Siderophore	No		doi.org/10.1021/ja203577e	0	0	0	0	0	0	0	0	1	0	0	0	0	0
Erythreapeptin	NRPS	lantibiotic	No		doi.org/10.1002/cbic.201200118	0	0	0	0	0	0	0	0	1	0	0	0	0	0
streptobactin	NRPS	catechol-type siderophore	No			0	0	0	0	0	0	0	0	0	1	0	0	0	0
viomycin	NRPS	Inhibits bacterial protein synthesis by blocking elongation factor G (EF-G) catalyzed translocation of messenger RNA on the ribosome	antibacterial	protein synthess inhibitor	doi.org/10.1073/pnas.1517541113	0	0	0	0	0	0	0	0	0	1	0	0	0	0
diisonitrile antibiotic SF2768	NRPS	Chalkophores with antibacterial and antifungal activity	antibacterial/antifungal		doi.org/10.1021/acschembio.7b00897	0	0	0	0	0	0	0	0	0	0	1	0	0	0
ishigamide	NRPS		No			0	0	0	0	0	0	0	0	0	0	0	1	0	0
marineosin A/B	NRPS-PKS Hybrid	structurally related to alkyl prodiginines, but with a more complex cyclization and an unusual spiroaminal skeleton shown to have strong and selective anticancer activity	anticancer		doi.org/10.1021/ja411544w	1	0	0	0	0	0	0	0	0	0	0	0	0	0
antimycin	NRPS-PKS Hybrid	Antimycins inhibit the respiratory chain and are known to have antifungal activity	antifungal		doi.org/10.1371/journal.pone.0022028	0	0	0	0	0	1	0	0	0	0	0	0	0	0
glycopeptidolipid	NRPS-PKS Hybrid	These lipids fulfill various important functions, from sliding motility or biofilm formation to interaction with host cells and intramacrophage trafficking	No		doi.org/10.3389/fmicb.2018.01145	0	0	0	0	0	0	1	0	0	0	0	0	0	0
hygrocin A/B	NRPS-PKS Hybrid	naphthoquinone macrolides with significant antitumor activities and weak antibacteriala activity	antibacterial/antitumor		doi.org/10.1002/cbic.201300599	0	0	0	0	0	0	0	1	0	0	0	0	0	0
meridamycin	NRPS-PKS Hybrid	a non-immunosuppressive, FKBP12-binding natural macrolide with antibacterial activity against B. subtilis	antibacterial	protein binding inhibitor	doi.org/10.1039/C6RA09772C	0	0	0	0	0	0	0	1	0	0	0	0	0	0
matlystatin A	NRPS-PKS Hybrid	inhibitor of type IV collagenases	No		doi.org/10.1016/S0040-4039(00)61363-1	0	0	0	0	0	0	0	0	0	0	0	1	0	0
ectoine	other	aids in osmotic stress survivability	No			1	1	0	1	0	1	1	1	1	1	1	1	1	1
5-isoprenylindole-3-carboxylate beta-D-glycosyl ester	other		No			0	0	0	0	0	0	0	1	0	0	0	0	0	0
belactosin A/C	other	belactosin A induced cell cycle arrest at G2/M phase in human cancer cells. Has proteosome inhibitn activity	antitumor		doi.org/10.1016/j.bcp.2003.08.035	0	0	0	0	0	0	0	1	0	0	0	0	0	0
melanin	Pigments	pigment that accumulate in the spore, likely providing UV protection for encapsulated DNA	No			0	0	0	0	0	1	0	0	0	2	2	0	1	0
spore pigment	Pigments		No			0	0	0	1	0	1	0	1	0	0	0	0	1	0
ochronotic pigment	Pigments		No			0	0	0	0	0	0	0	1	0	0	0	0	0	0
catenulipeptin	RIPPS	A lantipeptides	No		doi.org/10.1021/cb3002446	0	0	0	0	0	0	0	0	1	0	0	0	0	0
keywimysin	RIPPS		No			0	0	0	0	0	0	0	0	0	1	0	0	0	0
AmfS	RIPPS	Aerial-mycelium formation inducer	No			0	0	0	0	0	0	0	0	0	1	0	0	0	0
informatipeptin	RIPPS	class III lanthipeptide	No		doi.org/10.1021/cb500199h	0	0	0	0	0	0	0	0	0	0	1	0	0	0
cinnamycin B	RIPPS	Lantibiotic structure containing unique unusual amino acids such as lysinoalanine and ?-hydroxy aspartic acid (HOAsp) in addition to unusual amino acids like lanthionine and methyllanthionine to form cyclic structure. innamycin B showed an antibacterial activity against Streptomyces antibioticus	antibacterial		doi.org/10.1007/s10295-016-1788-9	0	0	0	0	0	0	0	0	0	0	0	1	0	0
moomysin	RIPPS	class II lasso peptide with no known structural analogue	No			0	0	0	0	0	0	0	0	0	0	0	0	0	1
venezuelin	RIPPS	lantibiotic peptide	No			0	0	0	0	0	0	0	0	0	0	0	0	0	1
desferrioxamin B/E	siderophore	tris-hydroxamate ferric-iron-chelating metabolites form pert of a multi siderophore uptake systems	No			0	0	0	0	0	1	0	0	0	0	1	0	1	0
desferrioxamin B	siderophore	tris-hydroxamate ferric-iron-chelating metabolites form part of a multi siderophore uptake systems	No			0	0	0	1	0	0	0	1	0	1	0	0	0	0
sceliphrolactam	T1PKS	polyene macrocyclic lactam with pronounced antifungal activity. Inhibited the growth of amphotericin B-resistant Candida albicans with a minimum inhibitory concentration (MIC) of 4 ?g/mL (8.3 ?M)	antifungal	NA	doi.org/10.1021/ol102991d	1	0	0	0	0	0	0	0	0	0	1	0	0	0
macrotermycins	T1PKS	gycosylated polyketide macrolactam	antibacterial/antifungal	peptidoglycan synthesis inhibition against bacteria	doi.org/10.1021/acs.orglett.6b03831	0	0	0	1	0	0	0	0	1	0	0	0	0	0
spiramycin	T1PKS	macrolide antibiotic with activity against Staphylococcus aureus, beta-hemolytic streptococci, and viridans streptococci. Has some antiprotozoal activity	antibacterial/antiprotozoal		; doi.org/10.1016/B978-1-4557-4801-3.00041-2	0	0	0	0	0	1	0	0	0	0	0	0	0	0
pentamycin	T1PKS	polyene macrolide with antifungal activity	antifungal		doi.org/10.1021/acschembio.9b00270	1	0	0	0	0	0	0	0	0	0	0	0	0	0
stambomycin A-D	T1PKS	51-membered glycosylated macrolides, possess promising antiproliferative activity against human cancer cell lines with moderate Gram ve+ activity	antibacterial/antitumor		doi.org/10.1073/pnas.1019077108	0	0	0	0	0	1	0	0	0	0	0	0	0	0
geldanamycin	T1PKS	a 1,4-benzoquinone ansamycin antibiotic with antitumor activity that inhibits the function of Hsp90 by binding to the unusual ADP/ATP-binding pocket of the protein also induces the degradation of proteins that are mutated in tumor cells. Formation of free radicals and inhibition of tyrosine kinases. Also shows anti	antibacterial/antifungal/antitumor/antiprotozoal	cell cycle inhibition	PMID: 11599571 ; doi.org/10.7164/antibiotics.23.442	0	0	0	0	0	0	0	1	0	0	0	0	0	0
mediomycin A	T1PKS	polyene antibiotics with potent antifungal activity	antifungal		doi.org/10.1021/np060542f	0	0	0	0	0	0	0	1	0	0	0	0	0	0
elaiophylin	T1PKS	autophagy inhibitor. It promotes autophagosome accumulation but blocks autophagic flux by attenuating lysosomal cathepsin activity, resulting in the accumulation of SQSTM1/p62 in various cell lines	antitumor		doi.org/10.1080/15548627.2015.1017185	0	0	0	0	0	0	0	1	0	0	0	0	0	0
nigericin	T1PKS	it is a Polyether ionophore that exerts diverse potent effects on cells through its ability to mediate neutral H+/K+ exchange across biological membranes	antibacterial	membrane ion disruption	doi.org/10.1016/j.chembiol.2007.05.011	0	0	0	0	0	0	0	1	0	0	0	0	0	0
amycomicin	T1PKS	a highly modified fatty acid containing an epoxide isonitrile warhead as a potent and specific inhibitor of Staphylococcus aureus. Amycomicin targets an essential enzyme (FabH) in fatty acid biosynthesis	antibacterial	fatty acid synthesis inhibition	doi.org/10.1073/pnas.1807613115	0	0	0	0	0	0	0	0	1	0	0	0	0	0
mycobactin	T2PKS	siderohpore, confirmed virulence factor, they contain a hydroxyaryloxazoline cap and two N-hydroxyamides that together create a high-affinity site for ferric ion. he mycobactin structure is analogous to that of the yersiniabactin and vibriobactin siderophores from the bacteria that cause plague and cholera, respectively	No			0	0	0	0	1	0	1	0	0	0	0	0	0	0
fluostatins M-Q	T2PKS	atypical angucyclinones featuring a unique 6-5-6-6 ring skeleton	No		doi.org/10.3390/md16030087	0	0	0	0	0	2	0	0	0	0	0	0	0	0
hiroshidine	T2PKS	A pyranonaphthoquinone epoxide	No		doi.org/10.1021/acschembio.9b00049	1	0	0	0	0	0	0	0	0	0	0	0	0	0
echoside A-E	T2PKS	para-terphenyl natural products that display DNA topoisomerase I and II inhibitory activities antitumor activity	antitumor		doi.org/10.1016/j.gene.2014.05.053	0	0	0	0	0	0	0	1	0	0	0	0	0	0
griseorhodin A	T2PKS	telomerase inhibitor	antitumor		doi.org/10.3390/md7020210	0	0	0	0	0	0	0	0	0	1	0	0	0	0
alkylresorcinol	T3PKS	phemolic lipids composed of long aliphatic chains and resorcinol-type rings	No			0	0	0	0	2	0	1	0	0	0	0	1	0	0
hopene	Terpene	triterpenoic, pentacyclic compounds membrane component which like streols act to control membrane fluidity and membrane difussion	No			1	1	0	1	0	1	0	1	0	1	1	0	1	0
geosmin	Terpene		No			0	0	0	0	0	1	0	1	1	1	1	0	1	1
isorenieratene	Terpene	carotenoid light harvesting pigments	No			0	0	0	0	1	1	1	0	0	1	0	0	0	0
albaflavenone	Terpene	tricyclic Sesquiterpene and carbocyclic Antibiotic	antibacterial		doi.org/10.7164/antibiotics.47.434	0	0	0	0	0	1	0	0	0	0	1	0	1	0
2-methylisoborneol	Terpene	organic chemical, derivative of borneol with stong odor	No			0	1	0	0	0	0	0	0	0	0	0	0	0	1
carotenoid	Terpene		No			0	0	1	0	0	0	0	0	0	0	0	0	0	0
raimonol	Terpene	A labdanmycins	No		doi.org/10.1039/C8QO00085A	0	0	0	1	0	0	0	0	0	0	0	0	0	0
pristinol	Terpene	sesquiterpene alcohol	No			0	0	0	0	0	0	0	1	0	0	0	0	0	0
phenalinolactone A	Terpene	Phenalinolactone antibiotic triterpene glycoside type molecule involved in ribosome blocking	antibacterial	ribosome binding	doi.org/10.1038/ja.2010.165	0	0	0	0	0	0	0	0	0	0	1	0	0	0

## Sheet: All antiSMASH output
sample	classification	type	similar	similarity
RB68	predicted	PKS	macrotetrolide	0.33
RB68	predicted	ectoine	ectoine	1
RB68	predicted	Terpene	chlortetracycline	0.05
RB68	predicted	NRPS	UK-68,597	0.43
RB68	predicted	RiPPs	lagmysin	0.6
RB68	novel	siderophore
RB68	predicted	NRPS	tiancilactone	0.6
RB68	predicted	Terpene	2-methylisoborneol	1
RB68	predicted	NRPS_PKS_Hybrid	JBIR-06	0.27
RB68	predicted	RiPPs	venezuelin	0.5
RB68	predicted	PKS	macbecin / macbecin II	0.34
RB68	predicted	phenazine	lomofungin	0.43
RB68	predicted	PKS	amycolamycin A/B	0.05
RB68	predicted	Terpene	geosmin	1
RB68	predicted	PKS	kendomycin	0.2
RB68	novel	PKS
RB68	predicted	NRPS	kanamycin	0.02
RB68	predicted	NRPS	glycinocin A	0.09
RB68	predicted	PKS	cremimycin	0.45
M56	predicted	NRPS	atratumycin	0.07
M56	predicted	NRPS_PKS_Hybrid	rapamycin	0.28
M56	predicted	PKS	leinamycin	0.02
M56	predicted	NRPS_PKS_Hybrid	kedarcidin	0.07
M56	predicted	NRPS	coelichelin	1
M56	predicted	NRPS	totopotensamide A/B	0.64
M56	predicted	PKS	cyphomycin	0.09
M56	predicted	NRPS	glycinocin A	0.51
M56	predicted	PKS	azalomycin F3a	0.91
M56	predicted	PKS	nigericin	1
M56	predicted	PKS	salinomycin	0.08
M56	predicted	PKS	elaiophylin	0.83
M56	predicted	hserlactone	daptomycin	0.04
M56	novel	butyrolactone
M56	novel	PKS
M56	predicted	Terpene	hopene	0.76
M56	predicted	Pigments	spore pigment	0.83
M56	predicted	NRPS_PKS_Hybrid	s56-p1	0.11
M56	novel	bacteriocin
M56	predicted	NRPS	atratumycin	0.57
M56	novel	siderophore
M56	predicted	PKS	echoside A-E	1
M56	predicted	NRPS	zorbamycin	0.08
M56	predicted	Terpene	geosmin	1
M56	predicted	Indole	5-isoprenylindole-3-carboxylate beta-D-glycosyl ester	0.61
M56	predicted	Pigments	ochronotic pigment	0.75
M56	predicted	NRPS	atratumycin	0.31
M56	predicted	PKS	mediomycin A	0.56
M56	novel	Terpene
M56	predicted	ectoine	ectoine	1
M56	novel	siderophore
M56	predicted	Terpene	BE-43547A1 / BE-43547A2 / BE-43547B1 / BE-43547B2 / BE-43547B3 / BE-43547C1 / BE-43547C2	0.2
M56	predicted	PKS	divergolide A-D	0.48
M56	predicted	PKS	JBIR-100	0.55
M56	predicted	PKS	rustmicin	0.23
M56	predicted	PKS	geldanamycin	0.73
M56	predicted	Terpene	pristinol	1
M56	predicted	NRPS_PKS_Hybrid	meridamycin	0.6
M56	predicted	NRPS_PKS_Hybrid	hygrocin A/B	0.96
M56	predicted	PKS	bafilomycin B1	0.5
M56	predicted	PKS	herboxidiene	0.04
M56	predicted	Terpene	brasilicardin A	0.38
M56	predicted	PKS	meilingmycin	0.03
M56	predicted	PKS	echoside A-E	0.11
M56	predicted	NRPS	nocathiacin	0.04
M56	predicted	PKS	herboxidiene	0.17
M56	predicted	NRPS	coelibactin	0.9
M56	predicted	NRPS	marformycin A / marformycin B / marformycin C / marformycin D / marformycin E / marformycin F	0.08
M32	predicted	NRPS	coelibactin	1
M32	novel	siderophore
M32	predicted	NRPS	CDA1b / CDA2a / CDA2b / CDA3a / CDA3b / CDA4a / CDA4b	0.27
M32	predicted	melanin	istamycin	0.04
M32	predicted	NRPS	scabichelin	0.6
M32	novel	NRPS
M32	predicted	PKS	maduropeptin	0.41
M32	predicted	NRPS_PKS_Hybrid	SGR PTMs	1
M32	predicted	RiPPs	AmfS	1
M32	predicted	Terpene	phenalinolactone A	0.94
M32	predicted	NRPS	streptobactin	0.41
M32	predicted	NRPS	medermycin	0.13
M32	predicted	NRPS	ambactin	0.25
M32	predicted	Terpene	isorenieratene	0.85
M32	predicted	NRPS	lidamycin	0.08
M32	predicted	PKS	frenolicin B	1
M32	predicted	Terpene	geosmin	1
M32	novel	bacteriocin
M32	novel	butyrolactone
M32	novel	hglE-KS
M32	predicted	ectoine	ectoine	1
M32	predicted	Terpene	julichrome Q3-3 / julichrome Q3-5	0.25
M32	predicted	Terpene	hopene	0.3
M32	predicted	NRPS	A-47934	0.08
M32	novel	NRPS
M32	predicted	NRPS	scabichelin	0.2
M32	novel	NRPS-like
RB24	predicted	NRPS_PKS_Hybrid	lasalocid	0.03
RB24	novel	arylpolyene
RB24	predicted	NRPS_PKS_Hybrid	glycopeptidolipid	0.23
RB24	predicted	PKS	herboxidiene	0.04
RB24	predicted	Terpene	isorenieratene	0.57
RB24	predicted	PKS	avilamycin A / avilamycin C	0.05
RB24	predicted	NRPS	scabichelin	0.5
RB24	novel	NRPS-like
RB24	novel	NRPS-like
RB24	novel	PKS
RB24	predicted	RiPPs	phosphonoglycans	0.03
RB24	novel	PKS
RB17	predicted	siderophore	desferrioxamin B/E	0.83
RB17	predicted	Pigments	melanin	1
RB17	predicted	NRPS	kanamycin	0.02
RB17	predicted	PKS	tetronasin	0.03
RB17	predicted	ectoine	ectoine	1
RB17	predicted	Terpene	hopene	0.92
RB17	predicted	NRPS	tomaymycin	0.82
RB17	predicted	PKS	germicidin	1
RB17	predicted	RiPPs	informatipeptin	0.42
RB17	predicted	Terpene	albaflavenone	1
RB17	novel	PKS-like
RB17	predicted	NRPS	arginomycin	0.1
RB17	predicted	PKS	maklamicin	0.08
RB17	predicted	NRPS	kanamycin	0.01
RB17	predicted	PKS	granaticin	0.37
RB17	predicted	NRPS	cinnamycin	0.19
RB17	predicted	PKS	herboxidiene	0.08
RB17	predicted	Pigments	melanin	0.57
RB17	novel	siderophore
RB17	predicted	bacteriocin	lipopeptide 8D1-1 / lipopeptide 8D1-2	0.04
RB17	novel	bacteriocin
RB17	predicted	Terpene	geosmin	1
RB17	predicted	siderophore	grincamycin	0.05
RB17	novel	NRPS-like
RB17	predicted	PKS	rubrolone A / rubrolone B	0.11
RB5	predicted	other	bagremycin A/B	0.55
RB5	predicted	PKS	oxalomycin B	0.06
RB5	novel	siderophore
RB5	predicted	Terpene	hopene	0.69
RB5	novel	NRPS
RB5	novel	Terpene
RB5	predicted	NRPS	feglymycin	0.31
RB5	predicted	Terpene	Le-pyrrolopyrazines	0.18
RB5	predicted	NRPS	cadaside A / cadaside B	0.23
RB5	novel	RiPPs
RB5	predicted	PKS	xantholipin	0.48
RB5	predicted	PKS	ebelactone	0.05
RB5	predicted	ectoine	ectoine	1
RB5	predicted	Terpene	SF2575	0.06
RB5	predicted	NRPS_PKS_Hybrid	asukamycin	0.04
RB5	predicted	PKS	vazabitide A	0.54
RB5	predicted	Terpene	naphthomycin A	0.06
RB5	predicted	siderophore	desferrioxamine E	1
RB5	predicted	PKS	lobosamide A / lobosamide B / lobosamide C	0.3
RB5	predicted	PKS	flaviolin	0.75
RB5	predicted	NRPS	ishigamide	0.55
RB5	novel	siderophore
RB5	predicted	NRPS	meilingmycin	0.03
RB5	predicted	PKS	chlorothricin / deschlorothricin	0.16
RB5	novel	bacteriocin
RB5	predicted	PKS	vazabitide A	0.13
RB5	novel	CDPS
RB99	novel	betalactone
RB99	novel	bacteriocin
RB99	novel	siderophore
RB99	predicted	PKS	microansamycin	0.5
RB99	predicted	PKS	simocyclinone D8	0.38
RB99	predicted	NRPS	amychelin	0.37
RB99	predicted	RiPPs	moomysin	0.75
RB99	predicted	PKS	lagunapyrone A / lagunapyrone B / lagunapyrone C	0.22
RB99	predicted	PKS	hedamycin	0.25
RB99	predicted	PKS	isoindolinomycin	0.69
RB99	predicted	RiPPs	venezuelin	0.5
RB99	predicted	phosphonate	rhizocticin A	0.09
RB99	predicted	Terpene	hopene	0.46
RB99	predicted	NRPS	UK-68,597	0.13
RB99	predicted	betalactone	plipastatin	0.15
RB99	novel	PKS
RB99	predicted	PKS	oxalomycin B	0.09
RB99	novel	bacteriocin
RB99	predicted	Terpene	chlortetracycline	0.08
RB99	predicted	PKS	maklamicin	0.04
RB99	predicted	Terpene	friulimicin A / friulimicin B / friulimicin C / friulimicin D	0.06
RB99	predicted	Terpene	geosmin	1
RB99	predicted	ectoine	ectoine	1
RB99	predicted	NRPS	glycinocin A	0.09
RB99	predicted	PKS	A-47934	0.2
RB99	predicted	Terpene	hopene	0.38
RB99	novel	bacteriocin
RB99	predicted	Terpene	2-methylisoborneol	0.5
RB99	predicted	PKS	calicheamicin	0.02
RB99	predicted	Phenazine	esmeraldin	0.08
RB99	novel	butyrolactone
RB29	novel	PKS
RB29	predicted	NRPS_PKS_Hybrid	phthoxazolin	0.18
RB29	novel	RiPPs
RB29	novel	Terpene
RB29	novel	Terpene
RB29	predicted	Terpene	geosmin	1
RB29	predicted	PKS	ibomycin	0.1
RB29	predicted	NRPS	streptobactin	0.35
RB29	predicted	PKS	kinamycin	0.4
RB29	predicted	ectoine	ectoine	1
RB29	predicted	Terpene	chlortetracycline	0.05
RB29	predicted	PKS	lydicamycin	0.24
RB29	novel	siderophore
RB29	predicted	NRPS	feglymycin	0.68
RB29	predicted	NRPS	glycinocin A	0.04
RB29	predicted	NRPS	atratumycin	0.07
RB29	predicted	RiPPs	phosphonoglycans	0.03
RB29	predicted	NRPS	diisonitrile antibiotic SF2768	0.33
RB29	novel	Terpene
RB29	predicted	NRPS	salinamide A / salinamide B / salinamide C / salinamide D / salinamide E / salinamide F / desmethylsalinamide C / desmethylsalinamide E	0.35
RB29	predicted	betalactone	formicamycins A-M	0.04
RB29	predicted	Terpene	hopene	0.46
RB29	predicted	PKS	furaquinocin B	0.26
RB29	predicted	PKS	rubrolone A/B	0.5
RB29	predicted	RiPPs	cinnamycin B	0.31
RB29	predicted	NRPS_PKS_Hybrid	abyssomicin C	0.5
RB56	predicted	PKS	mycobactin	0.3
RB56	predicted	NRPS	nocobactin NA	0.75
RB56	predicted	Terpene	isorenieratene	0.25
RB56	predicted	NRPS	lobosamide A / lobosamide B / lobosamide C	0.04
RB56	predicted	PKS	caniferolide A / caniferolide B / caniferolide C / caniferolide D	0.14
RB56	predicted	NRPS	atratumycin	0.05
RB56	predicted	Terpene	geosmin	1
RB56	predicted	NRPS	marinophenazine A / phenaziterpene A	0.26
RB56	novel	PKS
RB56	predicted	PKS	tallysomycin A	0.05
RB56	predicted	NRPS	meilingmycin	0.04
RB56	predicted	hglE-KS	oviedomycin	0.08
RB56	predicted	phosphonate	foxicins A-D	0.04
RB56	novel	NRPS
RB56	predicted	PKS	divergolide A / divergolide B / divergolide C / divergolide D	0.06
RB56	predicted	Pigments	indigoidine	0.6
RB56	predicted	NRPS	calicheamicin	0.02
RB56	predicted	ectoine	ectoine	1
RB56	predicted	NRPS	kanamycin	0.03
RB56	predicted	PKS	meoabyssomicin / abyssomicin	0.21
RB56	novel	NRPS
RB56	novel	bacteriocin
RB56	predicted	NRPS_PKS_Hybrid	meridamycin	0.05
RB56	predicted	NRPS	berninamycin A	0.26
RB56	novel	other
RB56	predicted	Terpene	2-methylisoborneol	0.75
RB56	predicted	linaridin	9-methylstreptimidone	0.06
RB56	novel	NRPS
RB56	predicted	Terpene	isorenieratene	0.57
RB56	novel	betalactone
RB56	predicted	Terpene	A83543A	0.08
RB56	predicted	arylpolyene	A-500359 A/B	0.05
RB56	novel	NRPS
RB56	novel	NRPS
RB56	novel	NRPS
RB56	novel	NRPS
RB56	novel	NRPS
RB56	novel	NRPS
RB56	novel	NRPS
RB56	novel	NRPS
RB56	novel	NRPS
RB56	novel	NRPS-like
M41	predicted	siderophore	desferrioxamin B/E	0.66
M41	predicted	Pigments	melanin	0.6
M41	novel	NRPS
M41	novel	siderophore
M41	novel	bacteriocin
M41	predicted	Terpene	geosmin	1
M41	novel	NRPS-like
M41	predicted	PKS	divergolide A / divergolide B / divergolide C / divergolide D	0.06
M41	novel	siderophore
M41	predicted	Nucleoside	paromomycin	0.05
M41	predicted	ectoine	ectoine	1
M41	predicted	Terpene	carotenoid	0.63
M41	predicted	nucleosides	A-503083 A / A-503083 B / A-503083 E / A-503083 F	0.07
M41	predicted	NRPS	kirromycin	0.05
M41	predicted	NRPS_PKS_Hybrid	meridamycin	0.15
M41	predicted	Terpene	hopene	0.3
M41	predicted	Terpene	hopene	0.61
M41	predicted	Pigments	spore pigment	0.75
M41	novel	bacteriocin
M41	predicted	NRPS	aurantimycin A	0.3
M41	predicted	NRPS	polyoxypeptin	0.18
M41	predicted	butyrolactone	griseoviridin / fijimycin A	0.08
M41	predicted	Pigments	melanin	0.71
M41	predicted	NRPS_PKS_Hybrid	lasalocid	0.03
M41	predicted	NRPS_PKS_Hybrid	lasalocid	0.5
M41	predicted	NRPS	cyclomarin D	0.26
M41	predicted	other	clavulanic acid	0.54
M41	predicted	Terpene	stenothricin	0.13
M41	predicted	NRPS	scabichelin	1
M41	predicted	NRPS	salinamide A / salinamide B / salinamide C / salinamide D / salinamide E / salinamide F / desmethylsalinamide C / desmethylsalinamide E	0.21
M41	predicted	Terpene	albaflavenone	1
RB22	novel	bacteriocin
RB22	predicted	Terpene	carotenoid	0.33
RB22	novel	furan
RB108	predicted	Terpene	GE81112	0.07
RB108	novel	NRPS_PKS_Hybrid
RB108	predicted	NRPS	CDA1b / CDA2a / CDA2b / CDA3a / CDA3b / CDA4a / CDA4b	0.22
RB108	predicted	Pigments	spore pigment	0.83
RB108	predicted	NRPS	tyrobetaine	0.13
RB108	predicted	bacteriocin	streptovaricin	0.04
RB108	predicted	PKS	meoabyssomicin / abyssomicin	0.43
RB108	predicted	NRPS_PKS_Hybrid	streptolydigin	0.1
RB108	predicted	NRPS_PKS_Hybrid	SGR PTMs	1
RB108	predicted	NRPS	ulleungmycin	0.08
RB108	predicted	Terpene	hopene	0.69
RB108	predicted	NRPS	dechlorocuracomycin	0.16
RB108	predicted	NRPS	coelichelin	1
RB108	novel	bacteriocin
RB108	predicted	Terpene	2-methylisoborneol	1
RB108	predicted	other	liposidomycin	0.8
RB108	predicted	NRPS	ficellomycin	0.03
RB108	predicted	Terpene	auroramycin	0.23
RB108	predicted	nucleosides	aristeromycin	0.12
RB108	novel	RiPPs
RB108	novel	RiPPs
RB108	predicted	NRPS	A54145	0.06
RB108	predicted	NRPS	kanamycin	0.01
RB108	novel	RiPPs
RB108	novel	LAP,thiopeptide
RB108	predicted	TfuA-related	branched-chain fatty acids	1
RB108	predicted	Terpene	steffimycin D	0.19
RB108	predicted	RiPPs	SRO15-3108	1
RB108	predicted	PKS	vazabitide A	0.19
RB108	predicted	butyrolactone	merochlorin A / merochlorin B / deschloro-merochlorin A / deschloro-merochlorin B / isochloro-merochlorin B / dichloro-merochlorin B / merochlorin D / merochlorin C	0.07
RB108	predicted	PKS	ECO-02301	0.28
RB108	predicted	NRPS	friulimicin A / friulimicin B / friulimicin C / friulimicin D	0.21
RB110	predicted	NRPS	kanamycin	0.02
RB110	predicted	PKS	alkylresorcinol	1
RB110	predicted	Pigments	melanin	1
RB110	predicted	NRPS	viomycin	1
RB110	predicted	Terpene	hopene	0.69
RB110	predicted	NRPS	atratumycin	0.36
RB110	novel	bacteriocin
RB110	predicted	NRPS	nunapeptin / nunamycin	0.14
RB110	predicted	NRPS	ficellomycin	0.03
RB110	predicted	Terpene	BD-12	0.14
RB110	predicted	RiPPs	AmfS	1
RB110	predicted	PKS	avilamycin A / avilamycin C	0.07
RB110	predicted	Pigments	melanin	1
RB110	predicted	Nucleoside	showdomycin	0.47
RB110	predicted	RiPPs	keywimysin	1
RB110	predicted	NRPS	himastatin	0.12
RB110	novel	thiopeptide,LAP
RB110	predicted	siderophore	desferrioxamin B	1
RB110	novel	RiPPs
RB110	predicted	PKS	griseorhodin A	1
RB110	predicted	ectoine	ectoine	1
RB110	predicted	Terpene	isorenieratene	1
RB110	predicted	NRPS_PKS_Hybrid	lasalocid	0.08
RB110	predicted	NRPS	streptobactin	0.94
RB110	predicted	Terpene	geosmin	1
RB110	predicted	butyrolactone	coelimycin P1	0.12
RB110	predicted	PKS	cremimycin	0.37
RB33	novel	NRPS-like
RB33	predicted	PKS	alkylresorcinol	1
RB33	predicted	PKS	lagunapyrone A / lagunapyrone B / lagunapyrone C	0.22
RB33	predicted	NRPS_PKS_Hybrid	glycopeptidolipid	0.26
RB33	novel	NRPS-like
RB33	predicted	Terpene	isorenieratene	0.71
RB33	novel	PKS
RB33	predicted	PKS	herboxidiene	0.02
RB33	predicted	PKS	tetronasin	0.05
RB33	predicted	PKS	alkylresorcinol	1
RB33	predicted	PKS	mycobactin	0.8
RB33	novel	NRPS-like
M39	novel	bacteriocin
M39	predicted	PKS	cinerubin B	0.22
M39	predicted	NRPS	mirubactin	0.78
M39	novel	NRPS
M39	novel	PKS-like
M39	novel	CDPS
M39	predicted	Terpene	hopene	0.38
M39	predicted	NRPS_PKS_Hybrid	kedarcidin	0.07
M39	predicted	NRPS	coelibactin	0.18
M39	novel	NRPS-like
M39	predicted	CDPS,NRPS-like	ÃŽÂ±,ÃŽÂ²-epoxyketone	0.15
M39	predicted	PKS	delftibactin A / delftibactin B	0.28
M39	predicted	PKS	antibiotic HKI 10311129 / antibiotic A2121-1 / cervimycin D / cervimycin C / cervimycin A	0.3
M39	predicted	Terpene	isorenieratene	0.42
M39	novel	NRPS
M39	predicted	NRPS	ishigamide	0.44
M39	predicted	Terpene	geosmin	1
M39	predicted	Terpene	2-methylisoborneol	1
M39	novel	NRPS
M39	novel	NRPS
M39	predicted	NRPS	Erythreapeptin	0.75
M39	predicted	NRPS_PKS_Hybrid	s56-p1	0.03
M39	predicted	NRPS_PKS_Hybrid	glidobactin	0.1
M39	predicted	NRPS_PKS_Hybrid	clarexpoxcin	0.1
M39	predicted	PKS	amycolamycin A/B	0.27
M39	predicted	PKS	collismycin A	0.18
M39	predicted	NRPS	tallysomycin A	0.27
M39	predicted	NRPS	tallysomycin A	0.22
M39	predicted	NRPS	brasilinolide A / brasilinolide B / brasilinolide C	0.01
M39	predicted	Terpene	SF2575	0.04
M39	predicted	siderophore	macrotetrolide	0.33
M39	novel	bacteriocin
M39	predicted	ectoine	ectoine	1
M39	predicted	PKS	auroramycin	0.11
M39	predicted	PKS	macrotermycins	1
M39	novel	bacteriocin
M39	novel	NRPS
M39	predicted	Terpene	stenothricin	0.13
M39	novel	bacteriocin
M39	novel	CDPS
M39	predicted	Terpene	friulimicin A / friulimicin B / friulimicin C / friulimicin D	0.09
M39	predicted	NRPS	marformycin A / marformycin B / marformycin C / marformycin D / marformycin E / marformycin F	0.08
M39	predicted	Indole	fortimicin	0.06
RB20	predicted	PKS	polyketomycin	0.06
RB20	predicted	NRPS	retimycin A	0.13
RB20	predicted	NRPS	enduracidin	0.1
RB20	novel	betalactone
RB20	predicted	ectoine	ectoine	1
RB20	predicted	PKS	brasilinolide A / brasilinolide B / brasilinolide C	0.01
RB20	predicted	NRPS	himastatin	0.08
RB20	novel	T3PKS
RB20	novel	NRPS
RB20	predicted	PKS	abyssomicin M / abyssomicin N / abyssomicin O / abyssomicin P / abyssomicin Q / abyssomicin R / abyssomicin S / abyssomicin T / abyssomicin U / abyssomicin V / abyssomicin W / abyssomicin X	0.15
RB20	novel	PKS
RB20	predicted	NRPS	marinacarboline A / marinacarboline B / marinacarboline C / marinacarboline D	0.23
RB20	novel	betalactone
RB20	predicted	NRPS	toxoflavin / fervenulin	0.14
RB20	predicted	NRPS	A54145	0.05
RB20	predicted	PKS	Sch-47554 / Sch-47555	0.07
RB20	predicted	NRPS-like	steffimycin D	0.11
RB20	predicted	Terpene	stenothricin	0.09
RB20	predicted	arylpolyene	K-252a	0.05
RB20	predicted	Terpene	carotenoid	0.27
RB20	novel	NRPS
RB20	novel	PKS-like
RB20	predicted	PKS	rifamorpholine A / rifamorpholine B / rifamorpholine C / rifamorpholine D / rifamorpholine E	0.03
RB20	predicted	NRPS_PKS_Hybrid	lasalocid	0.09
RB20	predicted	Pigments	indigoidine	0.4
RB20	novel	PKS
RB20	predicted	NRPS	coelichelin	0.27
RB20	novel	NRPS
RB20	novel	PKS
RB20	novel	other
