# Supplementary material for: Comparative Genomics Reveals Prophylactic and Catabolic Capabilities of Actinobacteria within the Fungus-Farming Termite Symbiosis
Source: mSphere. 2021 Mar 3;6(2):e01233-20. doi: 10.1128/mSphere.01233-20 (PMC8546716; doi:10.1128/mSphere.01233-20)
Supplement: TABLE S3 [file msphere.01233-20-st003.xlsx]

## Sheet: hotpep_summary
EC number	Enzyme name	Substrate	Category	Type	Termite-associated genomes
					M32	M39	M41	M56	RB110	RB17	RB20	RB22	RB24	RB29	RB33	RB5	RB56	RB68	RB99	RB108
3.2.1.40	Alpha-L-rhamnosidase	alpha-L-rhamnose	Hydrolases	catabolic	0	0	2	3	0	0	2	0	0	0	0	0	2	0	5	3
3.2.1.45	Glucosylceramidase	acylsphingosine	Hydrolases	catabolic	1	1	0	0	0	0	1	0	0	0	0	0	0	0	0	0
3.2.1.81	Beta-agarase	agarose	Hydrolases	catabolic	0	0	0	0	0	0	0	1	0	0	0	0	0	0	0	0
4.2.2.3	Mannuronate-specific alginate lyase	alginate	Lyases	catabolic	0	0	1	1	0	1	0	0	0	0	0	0	0	0	0	0
4.2.2.11	Guluronate-specific alginate lyase	alginate	Lyases	catabolic	0	0	0	2	0	0	0	0	0	0	0	0	0	0	0	0
3.2.1.20	Alpha-glucosidase	alpha-glucan	Hydrolases	catabolic	4	1	4	2	1	6	1	2	2	2	1	2	1	1	3	1
3.2.1.3	Glucan 1,4-alpha-glucosidase	alpha-glucan	Hydrolases	catabolic	3	0	2	3	2	3	0	0	1	0	1	2	0	0	1	2
3.2.1.59	Glucan endo-1,3-alpha-glucosidase	alpha-glucan	Hydrolases	catabolic	1	0	1	1	0	0	0	1	0	0	0	1	0	0	0	0
3.2.1.61	Mycodextranase	alpha-glucan	Hydrolases	catabolic	1	1	1	0	0	1	0	0	0	0	0	0	0	0	0	0
3.2.1.70	Glucan 1,6-alpha-glucosidase	alpha-glucan	Hydrolases	catabolic	0	0	0	0	0	0	0	0	0	0	0	0	0	0	1	0
3.2.1.98	Glucan 1,4-alpha-maltohexaosidase	amylaceous polysaccharides	Hydrolases	catabolic	0	0	0	0	0	0	1	0	0	0	0	0	0	0	0	0
3.2.1.89	Arabinogalactan endo-beta-1,4-galactanase	arabinogalactans	Hydrolases	catabolic	0	0	1	0	0	1	0	0	0	0	0	0	0	0	0	0
3.2.1.185	Non-reducing end beta-L-arabinofuranosidase	aribinose	Hydrolases	catabolic	0	0	0	0	0	0	0	0	1	0	0	0	0	0	0	0
3.2.1.39	Glucan endo-1,3-beta-D-glucosidase	beta-glucan	Hydrolases	catabolic	9	3	7	4	3	6	0	1	0	0	0	3	1	1	0	2
3.2.1.74	Glucan 1,4-beta-glucosidase	beta-glucan	Hydrolases	catabolic	0	0	0	0	0	2	0	1	0	0	0	0	0	1	1	0
3.2.1.75	Glucan endo-1,6-beta-glucosidase	beta-glucan	Hydrolases	catabolic	1	0	1	0	0	0	0	1	0	0	0	0	0	0	0	0
3.2.1.58	Glucan 1,3-beta-glucosidase	beta-glucan	Hydrolases	catabolic	0	0	0	0	0	0	0	0	0	0	1	0	0	0	0	0
3.2.1.88	Non-reducing end beta-L-arabinopyranosidase	beta-L-arabinofuranos	Hydrolases	catabolic	0	0	0	0	0	0	1	0	0	0	0	0	1	0	0	0
3.2.1.21	Beta-glucosidase	cellulose	Hydrolases	catabolic	6	4	9	5	5	8	2	7	1	3	0	6	2	7	9	5
3.2.1.4	Cellulase	cellulose	Hydrolases	catabolic	5	3	10	14	2	9	1	2	2	2	2	15	2	2	1	5
1.1.99.18	Cellobiose dehydrogenase (acceptor)	cellulose	Oxidoreductases	catabolic	1	2	2	2	1	1	2	0	1	1	2	1	0	1	1	0
3.2.1.91	Cellulose 1,4-beta-cellobiosidase (non-reducing end)	cellulose	Hydrolases	catabolic	1	0	1	1	2	1	0	0	0	0	0	2	0	0	0	1
1.1.99.29	Pyranose dehydrogenase (acceptor)	cellulose	Oxidoreductases	catabolic	0	0	1	0	1	0	0	1	1	0	1	0	1	0	0	0
3.2.1.14	Chitinase	chitin	Hydrolases	catabolic	11	11	21	17	16	18	1	10	2	2	1	18	1	6	4	19
3.2.1.52	Beta-N-acetylhexosaminidase	chitin	Hydrolases	catabolic	7	3	4	4	3	4	3	3	0	2	1	6	0	3	6	4
3.2.1.132	Chitosanase	chitin	Hydrolases	catabolic	2	2	3	2	0	3	0	0	0	0	0	0	0	0	0	2
3.2.1.165	Exo-1,4-beta-D-glucosaminidase	chitin	Hydrolases	catabolic	0	2	0	1	0	2	0	0	0	0	0	0	0	0	2	0
3.5.1.89	N-acetylglucosaminylphosphatidylinositol deacetylase	chitin	Hydrolases	catabolic	0	0	0	0	0	0	1	0	2	1	0	0	2	0	1	0
2.4.1.255	Protein O-GlcNAc transferase	chitin	Transferases	anabolic	0	0	0	1	0	0	0	0	0	0	0	0	1	0	0	0
3.5.1.25	N-acetylglucosamine-6-phosphate deacetylase	chitin	Hydrolases	catabolic	0	0	0	0	0	0	0	0	0	0	0	1	0	0	0	0
3.1.1.74	Cutinase	cutin	Hydrolases	catabolic	0	0	0	0	0	0	0	0	1	0	0	1	1	0	0	0
3.2.1.54	Cyclomaltodextrinase	cyclomaltodextrin	Hydrolases	catabolic	0	0	0	0	1	0	0	0	0	0	0	0	0	0	0	0
3.2.1.76	L-iduronidase	dermatan sulfate	Hydrolases	catabolic	0	0	1	1	0	1	0	0	0	0	0	0	0	1	0	0
3.2.1.109	Endogalactosaminidase	D-galactose	Hydrolases	catabolic	1	0	1	2	1	1	1	0	0	0	0	1	0	0	0	1
3.2.1.97	Endo-alpha-N-acetylgalactosaminidase	D-galactose	Hydrolases	catabolic	0	0	1	0	1	0	0	0	0	0	0	0	0	0	0	1
3.2.1.123	Endoglycosylceramidase	D-galactose	Hydrolases	catabolic	0	0	0	0	0	0	0	0	0	0	0	0	0	2	1	0
2.4.1.248	Cycloisomaltooligosaccharide glucanotransferase	D-glucan	Transferases	anabolic	0	1	1	0	0	1	0	0	0	0	0	0	0	0	0	0
2.4.1.19	Cyclomaltodextrin glucanotransferase	D-glucan	Transferases	anabolic	0	0	1	0	1	0	0	0	0	0	0	0	0	0	0	1
3.2.1.6	Endo-1,3(4)-beta-glucanase	D-glucan	Hydrolases	catabolic	0	0	0	0	0	0	0	0	0	0	0	0	0	1	0	0
2.4.1.12	Cellulose synthase (UDP-forming)	D-glucose	Transferases	anabolic	3	6	4	3	5	6	2	2	1	7	2	5	3	11	6	3
3.2.1.50	Alpha-N-acetylglucosaminidase	D-glucose	Hydrolases	catabolic	1	0	2	1	0	0	0	1	0	0	0	0	0	1	0	0
2.4.1.115	Anthocyanidin 3-O-glucosyltransferase	D-glucose	Transferases	anabolic	0	0	0	0	1	0	0	0	0	0	0	0	0	1	0	0
3.2.1.86	6-phospho-beta-glucosidase	D-glucose	Hydrolases	catabolic	0	0	0	0	0	0	0	0	1	0	1	0	0	0	0	0
2.4.1.117	Dolichyl-phosphate beta-glucosyltransferase	D-glucose	Transferases	anabolic	0	0	0	0	0	0	0	0	0	0	0	0	0	1	0	0
2.4.1.13	Sucrose synthase	fructose	Transferases	anabolic	2	1	2	1	1	2	1	2	2	1	2	0	2	6	6	1
3.2.1.51	Alpha-L-fucosidase	fructose	Hydrolases	catabolic	0	0	0	0	1	1	0	0	0	0	0	0	0	0	0	1
2.4.1.14	Sucrose-phosphate synthase	fructose	Transferases	anabolic	0	0	0	1	0	0	0	0	0	0	0	0	1	0	0	0
3.2.1.26	Beta-fructofuranosidase	fructose	Hydrolases	catabolic	0	0	0	0	0	1	0	0	0	0	0	0	0	0	0	0
3.2.1.153	Fructan beta-(2,1)-fructosidase	fructose	Hydrolases	catabolic	0	0	0	0	0	1	0	0	0	0	0	0	0	0	0	0
3.2.1.23	Beta-galactosidase	galactan	Hydrolases	catabolic	4	3	3	4	1	8	0	2	0	0	0	0	0	1	1	2
3.2.1.22	Alpha-galactosidase	galactan	Hydrolases	catabolic	1	0	4	4	0	4	1	3	0	1	0	0	0	0	1	2
3.2.1.164	Galactan endo-1,6-beta-galactosidase	galactan	Hydrolases	catabolic	0	0	0	1	0	1	0	0	1	1	0	0	0	0	1	0
3.2.1.145	Galactan 1,3-beta-galactosidase	galactan	Hydrolases	catabolic	0	0	1	0	0	0	0	0	0	0	0	0	0	1	0	0
4.2.2.1	Hyaluronate lyase	galactose	Lyases	catabolic	2	0	1	0	1	1	0	0	0	0	0	0	0	0	0	3
1.1.3.9	Galactose oxidase	galactose	Oxidoreductases	catabolic	1	0	1	1	1	1	0	0	0	0	0	1	0	0	0	0
2.4.1.46	Monogalactosyldiacylglycerol synthase	galactose	Transferases	anabolic	1	0	0	0	1	0	0	0	0	0	0	0	2	1	1	0
3.2.1.103	Keratan-sulfate endo-1,4-beta-galactosidase	galactose	Hydrolases	catabolic	0	2	1	0	0	2	0	0	0	0	0	0	0	0	0	0
2.4.1.45	N-acylsphingosine galactosyltransferase	galactose	Transferases	anabolic	1	0	0	0	0	0	0	0	1	0	0	0	0	0	0	0
3.2.1.10	Oligo-1,6-glucosidase	galactose	Hydrolases	catabolic	0	0	0	0	0	0	0	1	1	0	0	0	0	0	0	0
2.4.1.123	Inositol 3-alpha-galactosyltransferase	galactose	Transferases	anabolic	0	0	0	0	0	1	0	0	0	0	0	0	0	0	0	0
2.4.99.3	Alpha-N-acetylgalactosaminide alpha-2,6-sialyltransferase	galactose	Transferases	anabolic	0	0	0	0	0	1	0	0	0	0	0	0	0	0	0	0
2.4.1.56	Lipopolysaccharide N-acetylglucosaminyltransferase	galactose	Transferases	anabolic	0	0	0	0	0	0	0	0	0	0	0	1	0	0	0	0
2.4.1.18	1,4-alpha-glucan branching enzyme	glucan	Transferases	anabolic	2	4	2	2	2	5	2	2	2	0	2	0	2	2	2	2
3.2.1.141	4-alpha-D-((1->4)-alpha-D-glucano)trehalose trehalohydrolase	glucan	Hydrolases	catabolic	1	1	2	2	2	2	1	2	1	0	1	0	0	1	2	2
2.4.1.25	4-alpha-glucanotransferase	glucan	Transferases	anabolic	1	1	2	0	1	1	0	1	2	0	2	0	0	1	1	1
2.4.1.34	1,3-beta-glucan synthase	glucan	Transferases	anabolic	0	0	0	0	0	1	0	0	0	1	0	1	0	0	0	0
5.4.99.15	(1->4)-alpha-D-glucan 1-alpha-D-glucosylmutase	glucose	Isomerases	anabolic	1	1	1	1	1	1	1	1	1	0	1	1	1	1	1	1
2.4.1.15	Alpha,alpha-trehalose-phosphate synthase (UDP-forming)	glucose	Transferases	anabolic	0	1	0	0	0	0	1	1	1	1	1	0	1	1	1	0
2.4.1.173	Sterol 3-beta-glucosyltransferase	glucose	Transferases	anabolic	0	0	0	0	0	0	0	0	0	1	1	0	1	1	1	0
2.4.1.21	Starch synthase	glucose	Transferases	anabolic	0	0	0	0	0	0	0	0	1	0	0	0	0	0	1	0
2.4.1.80	Ceramide glucosyltransferase	glucose	Transferases	anabolic	0	0	0	0	0	0	0	0	0	0	0	0	0	1	1	0
2.4.1.279	Nigerose phosphorylase	glucose	Transferases	catabolic	1	0	0	0	0	0	0	0	0	0	0	0	0	0	0	0
2.4.1.91	Flavonol 3-O-glucosyltransferase	glucose	Transferases	anabolic	0	0	0	0	0	0	0	0	0	0	0	0	0	0	0	1
1.1.3.4	Glucose oxidase	glucose	Oxidoreductases	catabolic	0	0	0	0	0	0	0	0	0	0	0	0	0	1	0	0
2.4.1.17	Glucuronosyltransferase	glucuronate	Transferases	anabolic	0	0	0	0	0	0	0	0	0	1	0	0	0	0	1	0
3.2.1.139	Alpha-glucuronidase	glucuronoside	Hydrolases	catabolic	0	0	0	1	0	0	0	1	0	0	0	0	0	0	0	0
3.2.1.111	1,3-alpha-L-fucosidase	glycan	Hydrolases	catabolic	0	1	0	1	0	0	0	0	0	0	0	1	0	0	0	1
2.4.1.182	Lipid-A-disaccharide synthase	glycan	Transferases	anabolic	0	0	0	0	1	0	0	0	0	0	0	0	0	0	0	0
3.2.1.18	Exo-alpha-sialidase	glycans	Hydrolases	catabolic	0	1	0	1	1	1	0	0	1	0	0	0	1	0	2	1
3.2.1.1	Alpha-amylase	glycogen	Hydrolases	catabolic	2	2	7	4	6	6	2	6	3	0	3	3	3	2	2	4
3.2.1.68	Isoamylase	glycogen	Hydrolases	catabolic	4	3	3	3	3	7	1	3	3	0	3	2	1	4	4	1
2.4.1.1	Glycogen phosphorylase	glycogen	Transferases	catabolic	1	1	1	1	1	1	1	1	3	0	2	0	1	1	1	1
3.2.1.2	Beta-amylase	glycogen	Hydrolases	catabolic	0	1	0	0	0	0	0	0	0	0	0	0	0	0	0	0
2.4.1.11	Glycogen(starch) synthase	glycogen	Transferases	anabolic	0	0	0	0	0	0	0	0	0	1	0	0	0	0	0	0
2.4.1.186	Glycogenin glucosyltransferase	glycogenin	Transferases	anabolic	0	0	0	0	0	0	0	0	0	0	0	0	1	0	0	0
3.2.1.8	Endo-1,4-beta-xylanase	hemicellulose	Hydrolases	catabolic	0	0	1	6	0	9	1	8	0	0	0	16	0	1	2	3
3.1.1.72	Acetylxylan esterase	hemicellulose	Hydrolases	catabolic	4	2	3	5	0	4	2	1	1	1	1	2	3	1	2	1
3.2.1.55	Non-reducing end alpha-L-arabinofuranosidase	hemicellulose	Hydrolases	catabolic	2	0	2	3	0	9	0	7	0	0	0	3	0	0	1	0
3.2.1.37	Xylan 1,4-beta-xylosidase	hemicellulose	Hydrolases	catabolic	2	1	1	1	0	1	1	7	0	0	0	3	1	0	2	1
3.2.1.151	Xyloglucan-specific endo-beta-1,4-glucanase	hemicellulose	Hydrolases	catabolic	0	1	0	1	0	4	0	0	0	0	0	5	0	0	1	1
3.2.1.99	Arabinan endo-1,5-alpha-L-arabinosidase	hemicellulose	Hydrolases	catabolic	1	0	1	1	1	1	1	0	0	0	0	0	0	0	1	1
3.1.1.73	Feruloyl esterase	hemicellulose	Hydrolases	catabolic	0	0	1	0	1	0	0	2	0	0	0	0	0	0	0	0
3.1.1.6	Acetylesterase	hemicellulose	Hydrolases	catabolic	0	0	0	1	0	0	0	0	0	0	0	1	0	0	0	0
3.2.1.131	Xylan alpha-1,2-glucuronosidase	hemicellulose	Hydrolases	catabolic	0	0	0	0	0	1	0	0	0	0	0	1	0	0	0	0
3.2.1.35	Hyaluronoglucosaminidase	hyaluronate	Hydrolases	catabolic	0	0	0	0	0	1	0	0	0	0	0	0	0	0	0	0
3.2.1.140	Lacto-N-biosidase	lacto-N-tetraose	Hydrolases	catabolic	0	0	0	0	0	0	0	0	0	0	0	0	0	0	0	1
4.2.2.16	Levan fructotransferase (DFA-IV-forming)	levan	Lyases	catabolic	0	0	0	0	0	1	0	0	0	0	0	0	0	0	0	0
2.4.1.10	Levansucrase	levan	Transferases	anabolic	0	0	0	0	0	0	0	0	0	0	0	0	0	0	1	0
1.10.3.2	Laccase	lignin	Oxidoreductases	catabolic	0	0	0	1	0	0	0	0	0	0	0	1	1	0	0	1
1.11.1.16	Versatile peroxidase	lignin	Oxidoreductases	catabolic	0	0	0	1	0	0	0	0	0	0	0	0	0	0	0	0
1.11.1.14	Lignin peroxidase	lignin	Oxidoreductases	catabolic	0	0	0	0	0	0	0	0	0	0	0	1	0	0	0	0
2.4.99.16	Starch synthase (maltosyl-transferring)	maltose	Transferases	anabolic	1	1	2	1	1	2	1	1	1	0	1	1	1	1	2	1
5.4.99.16	Maltose alpha-D-glucosyltransferase	maltose	Isomerases	anabolic	1	1	1	1	1	1	0	1	0	0	0	0	0	2	2	1
3.2.1.122	Maltose-6'-phosphate glucosidase	maltose	Hydrolases	catabolic	0	0	0	0	0	0	1	0	0	0	0	0	1	0	0	0
1.11.1.13	Manganese peroxidase	manganese	Oxidoreductases	anabolic	1	1	1	1	1	2	1	1	2	1	1	1	1	1	1	0
3.2. 1.24	Alpha-mannosidase	mannan	Hydrolases	catabolic	4	4	3	6	0	3	1	5	0	0	0	1	1	0	0	0
3.2.1.78	Mannan endo-1,4-beta-mannosidase	mannan	Hydrolases	catabolic	0	1	2	3	1	1	0	1	0	0	0	3	0	2	1	1
3.2.1.25	Beta-mannosidase	mannan	Hydrolases	catabolic	2	0	1	1	0	0	0	2	0	0	0	1	0	0	0	0
2.4.1.251	GlcA-beta-(1->2)-D-Man-alpha-(1->3)-D-Glc-beta-(1->4)-D-Glc-alpha-1-	mannan	Transferases	anabolic	0	0	0	0	1	0	0	0	0	0	0	0	0	0	0	0
3.2.1.130	Glycoprotein endo-alpha-1,2-mannosidase	mannan	Hydrolases	catabolic	0	0	0	1	0	0	0	0	0	0	0	0	0	0	0	0
2.4.1.57	Phosphatidyl-myo-inositol alpha-mannosyltransferase	mannose	Transferases	anabolic	1	1	1	1	1	1	1	1	1	0	1	1	1	1	1	1
3.2.1.113	Mannosyl-oligosaccharide 1,2-alpha-mannosidase	mannose	Hydrolases	catabolic	1	2	2	1	1	2	0	3	0	0	0	0	0	1	0	0
3.2.1.170	Mannosylglycerate hydrolase	mannose	Hydrolases	catabolic	2	0	2	1	0	1	0	0	0	1	0	1	0	1	1	0
3.2.1.96	Mannosyl-glycoprotein endo-beta-N-acetylglucosaminidase	mannose	Hydrolases	catabolic	0	2	0	1	0	1	0	0	0	0	0	1	0	0	0	0
2.4.1.217	Mannosyl-3-phosphoglycerate synthase	mannose	Transferases	anabolic	0	1	0	0	0	0	0	0	1	0	2	1	0	0	0	0
2.4.1.289	N-acetylglucosaminyl-diphospho-decaprenol L-rhamnosyltransferase	mannose	Transferases	anabolic	0	0	0	0	0	0	1	0	1	0	1	0	1	0	0	0
4.2.2.2	Pectate lyase	pectin	Lyases	catabolic	0	0	0	3	1	0	0	0	0	0	1	2	0	0	0	0
3.2.1.15	Endo-polygalacturonase	pectin	Hydrolases	catabolic	0	0	1	0	0	0	0	0	0	0	0	0	0	0	0	0
4.2.2.9	Pectate disaccharide-lyase	pectin	Lyases	catabolic	0	0	0	1	0	0	0	0	0	0	0	0	0	0	0	0
3.2.1.17	Lysozyme	peptidoglycan	Hydrolases	catabolic	5	2	5	3	3	4	4	2	0	4	0	6	4	3	3	3
2.4.1.129	Peptidoglycan glycosyltransferase	peptidoglycan	Transferases	anabolic	3	1	4	4	2	4	0	0	1	1	0	6	0	1	2	3
3.2.1.41	Pullulanase	pullulan	Hydrolases	catabolic	0	1	4	3	2	2	1	3	1	0	1	1	1	0	2	2
2.4.1.64	Alpha,alpha-trehalose phosphorylase	trehalose	Transferases	anabolic	0	1	2	2	0	2	0	0	1	1	1	0	1	1	1	0
2.3.1.122	Trehalose O-mycolyltransferase	trehalose	Transferases	catabolic	0	0	0	0	0	0	0	0	5	0	5	0	1	0	0	0
2.4.1.216	Trehalose 6-phosphate phosphorylase	trehalose	Transferases	catabolic	1	0	1	1	0	1	0	0	0	0	0	0	1	0	1	1
3.2.1.28	Alpha,alpha-trehalase	trehalose	Hydrolases	catabolic	0	0	0	0	0	0	0	0	2	0	0	0	0	0	0	0
2.4.1.245	Alpha,alpha-trehalose synthase	trehalose	Transferases	anabolic	0	0	0	0	0	0	0	0	0	1	0	0	0	0	0	0
1.1.3.38	Vanillyl-alcohol oxidase	Vanillyl-alcohol	Oxidoreductases	catabolic	0	0	0	0	0	0	1	0	0	0	0	0	0	0	0	0
4.2.2.12	Xanthan lyase	xanthan	Lyases	catabolic	0	0	0	1	0	0	0	0	0	0	0	1	0	0	0	0
3.2.1.177	Alpha-D-xyloside xylohydrolase	xylose	Hydrolases	catabolic	0	0	1	1	0	1	0	1	1	0	0	0	0	0	1	0
					Free living genomes
					Actinomadura_atramentaria	Actinomadura_verrucosospora	Amycolatopsis_sp_AA4	Mycolicibacterium_goodii_strain_X7B	Mycolicibacterium_parafortuitum	Nocardia_nova_SH22a	Streptomyces_T44	Streptomyces_ambofaciens_ATCC_23877	Streptomyces_autolyticus_strain_CGMCC0516	Streptomyces_rectiverticillatus_strain_B15.08	Streptomyces_sp_QMT.28	Streptomyces_violaceoruber	Luteimicrobium_subarcticum_strain_DSM_22413	Streptomyces_atratus
3.2.1.40	Alpha-L-rhamnosidase	alpha-L-rhamnose	Hydrolases	catabolic	0	3	0	0	0	0	0	2	2	0	3	0	2	2
3.2.1.81	Beta-agarase	agarose	Hydrolases	catabolic	0	0	0	0	0	0	0	0	0	3	0	0	0	0
1.1.3.13	Alcohol oxidase	alcohol	Oxidoreductases	anabolic	0	0	1	0	0	0	0	0	0	0	0	0	0	0
1.1.3.7	Aryl-alcohol oxidase	alcohol	Oxidoreductases	catabolic	0	0	0	1	1	0	0	0	0	0	0	0	0	0
4.2.2.3	Mannuronate-specific alginate lyase	alginate	Lyases	catabolic	0	0	0	0	0	0	1	0	1	0	1	0	0	0
4.2.2.11	Guluronate-specific alginate lyase	alginate	Lyases	catabolic	0	0	0	0	0	0	0	0	2	1	0	0	0	0
3.2.1.20	Alpha-glucosidase	alpha-glucan	Hydrolases	catabolic	1	3	3	1	1	1	4	5	2	1	2	1	2	1
3.2.1.3	Glucan 1,4-alpha-glucosidase	alpha-glucan	Hydrolases	catabolic	0	1	1	0	0	0	2	2	2	2	2	2	1	2
3.2.1.59	Glucan endo-1,3-alpha-glucosidase	alpha-glucan	Hydrolases	catabolic	0	0	1	0	0	0	1	2	0	0	0	1	1	0
3.2.1.61	Mycodextranase	alpha-glucan	Hydrolases	catabolic	0	0	1	0	0	0	1	0	0	0	1	0	0	1
3.2.1.70	Glucan 1,6-alpha-glucosidase	alpha-glucan	Hydrolases	catabolic	0	0	1	0	0	0	1	0	0	1	0	0	0	0
3.2.1.89	Arabinogalactan endo-beta-1,4-galactanase	arabinogalactans	Hydrolases	catabolic	0	0	0	0	0	0	1	0	0	0	0	0	1	0
1.6.5.6	p-benzoquinone reductase (NADPH)	benzoquinone	Oxidoreductases	anabolic	0	0	1	0	0	0	0	0	0	0	0	0	0	0
3.2.1.39	Glucan endo-1,3-beta-D-glucosidase	beta-glucan	Hydrolases	catabolic	1	1	3	0	0	0	9	4	7	2	9	3	1	1
3.2.1.74	Glucan 1,4-beta-glucosidase	beta-glucan	Hydrolases	catabolic	0	1	1	0	0	0	2	1	0	0	0	0	1	0
3.2.1.58	Glucan 1,3-beta-glucosidase	beta-glucan	Hydrolases	catabolic	0	0	0	0	0	0	1	0	0	0	0	0	0	1
3.2.1.88	Non-reducing end beta-L-arabinopyranosidase	beta-L-arabinofuranos	Hydrolases	catabolic	0	0	0	0	0	1	3	0	2	0	0	0	0	1
3.2.1.21	Beta-glucosidase	cellulose	Hydrolases	catabolic	4	7	4	1	2	1	6	9	6	1	4	4	7	5
1.1.99.18	Cellobiose dehydrogenase (acceptor)	cellulose	Oxidoreductases	catabolic	0	8	2	1	2	1	1	2	3	2	2	1	0	0
3.2.1.4	Cellulase	cellulose	Hydrolases	catabolic	0	1	2	2	3	1	5	13	17	4	9	2	2	4
1.1.99.29	Pyranose dehydrogenase (acceptor)	cellulose	Oxidoreductases	catabolic	0	0	0	1	1	0	0	0	0	0	0	1	1	0
3.2.1.91	Cellulose 1,4-beta-cellobiosidase (non-reducing end)	cellulose	Hydrolases	catabolic	0	0	0	0	0	0	1	1	1	0	1	2	0	0
3.2.1.14	Chitinase	chitin	Hydrolases	catabolic	1	4	10	1	2	1	21	16	17	10	18	16	18	14
3.2.1.52	Beta-N-acetylhexosaminidase	chitin	Hydrolases	catabolic	1	4	3	0	0	0	5	7	4	3	4	3	2	6
3.5.1.25	N-acetylglucosamine-6-phosphate deacetylase	chitin	Hydrolases	catabolic	0	1	1	0	0	0	0	1	1	0	0	0	0	0
3.2.1.165	Exo-1,4-beta-D-glucosaminidase	chitin	Hydrolases	catabolic	0	2	2	0	0	0	2	0	1	0	1	0	0	2
3.2.1.132	Chitosanase	chitin	Hydrolases	catabolic	0	0	3	0	0	0	3	2	2	0	4	0	0	4
3.5.1.89	N-acetylglucosaminylphosphatidylinositol deacetylase	chitin	Hydrolases	catabolic	0	0	0	0	0	1	0	0	0	0	0	0	0	0
3.5.1.41	Chitin deacetylase	chitin	Hydrolases	caatbolic	0	0	0	0	0	0	1	0	0	1	0	0	0	0
2.4.1.255	Protein O-GlcNAc transferase	chitin	Transferases	anabolic	0	0	0	0	0	0	0	0	1	0	0	0	0	0
3.1.1.74	Cutinase	cutin	Hydrolases	catabolic	0	0	0	0	1	0	0	0	0	0	0	0	0	0
3.2.1.54	Cyclomaltodextrinase	cyclomaltodextrin	Hydrolases	catabolic	0	0	0	0	0	0	0	0	0	0	0	1	0	0
3.2.1.76	L-iduronidase	dermatan sulfate	Hydrolases	catabolic	0	0	0	0	0	0	1	0	1	1	1	0	0	0
3.2.1.109	Endogalactosaminidase	D-galactose	Hydrolases	catabolic	1	0	1	0	1	0	1	2	2	1	1	1	0	3
3.2.1.123	Endoglycosylceramidase	D-galactose	Hydrolases	catabolic	2	1	0	0	0	0	0	0	0	0	0	0	0	0
3.2.1.97	Endo-alpha-N-acetylgalactosaminidase	D-galactose	Hydrolases	catabolic	0	0	0	0	0	0	0	0	0	1	0	1	0	2
2.4.1.19	Cyclomaltodextrin glucanotransferase	D-glucan	Transferases	anabolic	1	0	0	0	0	0	1	0	0	0	0	1	0	1
2.4.1.248	Cycloisomaltooligosaccharide glucanotransferase	D-glucan	Transferases	anabolic	0	0	1	0	0	0	0	0	0	0	1	0	0	0
2.4.1.117	Dolichyl-phosphate beta-glucosyltransferase	D-glucose	Transferases	anabolic	1	1	0	0	0	0	0	0	0	0	1	0	0	0
2.4.1.12	Cellulose synthase (UDP-forming)	D-glucose	Transferases	anabolic	6	6	5	4	2	2	2	5	3	3	4	5	2	6
3.2.1.50	Alpha-N-acetylglucosaminidase	D-glucose	Hydrolases	catabolic	0	0	1	0	1	0	0	0	1	0	1	1	0	0
2.4.1.115	Anthocyanidin 3-O-glucosyltransferase	D-glucose	Transferases	anabolic	0	0	0	0	0	0	0	0	0	0	0	1	0	0
3.2.1.80	Fructan beta-fructosidase	fructans	Hydrolases	catabolic	0	0	0	0	0	0	0	0	0	0	1	0	0	0
2.4.1.13	Sucrose synthase	fructose	Transferases	anabolic	3	4	3	3	0	0	0	1	1	0	2	0	3	0
3.2.1.51	Alpha-L-fucosidase	fructose	Hydrolases	catabolic	0	0	0	0	0	0	1	0	0	0	0	1	0	2
3.2.1.26	Beta-fructofuranosidase	fructose	Hydrolases	catabolic	0	0	0	0	0	0	0	1	0	0	1	0	0	0
2.4.1.14	Sucrose-phosphate synthase	fructose	Transferases	anabolic	0	0	0	0	0	0	0	0	1	2	0	0	0	1
2.4.1.221	Peptide-O-fucosyltransferase	fucose	Transferases	anabolic	0	1	0	0	0	0	0	0	0	0	0	0	0	0
2.4.1.152	4-galactosyl-N-acetylglucosaminide 3-alpha-L-fucosyltransferase	fucose	Transferases	anabolic	0	0	0	0	0	0	0	0	0	1	0	0	0	0
3.2.1.164	Galactan endo-1,6-beta-galactosidase	galactan	Hydrolases	catabolic	1	1	0	0	1	0	1	0	1	0	1	0	0	0
3.2.1.23	Beta-galactosidase	galactan	Hydrolases	catabolic	0	1	2	0	0	0	5	6	5	0	7	1	2	5
3.2.1.22	Alpha-galactosidase	galactan	Hydrolases	catabolic	0	0	1	0	0	0	4	0	3	0	3	0	1	2
3.2.1.145	Galactan 1,3-beta-galactosidase	galactan	Hydrolases	catabolic	0	0	0	0	0	0	2	0	0	0	0	0	0	0
2.4.1.41	Polypeptide N-acetylgalactosaminyltransferase	galactose	Transferases	anabolic	1	0	0	0	0	0	0	0	0	0	0	0	0	0
2.4.1.46	Monogalactosyldiacylglycerol synthase	galactose	Transferases	anabolic	1	2	0	0	1	0	1	0	0	0	0	0	0	0
3.2.1.103	Keratan-sulfate endo-1,4-beta-galactosidase	galactose	Hydrolases	catabolic	0	0	2	0	0	0	2	0	0	0	0	0	0	0
3.2.1.10	Oligo-1,6-glucosidase	galactose	Hydrolases	catabolic	0	0	0	0	0	0	0	0	0	0	2	0	1	0
2.4.1.241	Digalactosyldiacylglycerol synthase	galactose	Transferases	anabolic	0	0	0	0	0	1	0	0	0	0	0	0	0	0
1.1.3.9	Galactose oxidase	galactose	Oxidoreductases	catabolic	0	0	0	0	0	0	1	1	1	3	1	1	0	0
4.2.2.1	Hyaluronate lyase	galactose	Lyases	catabolic	0	0	0	0	0	0	2	2	0	1	0	1	0	3
2.4.1.123	Inositol 3-alpha-galactosyltransferase	galactose	Transferases	anabolic	0	0	0	0	0	0	0	1	0	0	0	0	0	0
2.4.1.56	Lipopolysaccharide N-acetylglucosaminyltransferase	galactose	Transferases	anabolic	0	0	0	0	0	0	0	1	0	0	0	0	0	0
3.2.1.46	Galactosylceramidase	galactose	Hydrolases	catabolic	0	0	0	0	0	0	0	0	0	0	0	0	0	1
3.2.1.102	Blood-group-substance endo-1,4-beta-galactosidase	galactosidic linkages	Hydrolases	catabolic	0	0	0	0	0	0	0	0	0	0	0	0	0	2
2.4.1.18	1,4-alpha-glucan branching enzyme	glucan	Transferases	anabolic	0	2	3	2	2	2	3	3	2	2	4	2	2	2
3.2.1.141	4-alpha-D-((1->4)-alpha-D-glucano)trehalose trehalohydrolase	glucan	Hydrolases	catabolic	0	2	1	1	1	0	3	2	2	2	2	2	1	2
2.4.1.25	4-alpha-glucanotransferase	glucan	Transferases	anabolic	0	1	1	1	2	0	1	1	1	1	2	1	1	1
3.2.1.73	Licheninase	glucan	Hydrolases	catabolic	0	0	0	0	0	0	0	0	0	0	0	1	0	0
2.4.1.15	Alpha,alpha-trehalose-phosphate synthase (UDP-forming)	glucose	Transferases	anabolic	1	1	1	1	1	1	0	0	0	0	0	0	1	0
5.4.99.15	(1->4)-alpha-D-glucan 1-alpha-D-glucosylmutase	glucose	Isomerases	anabolic	0	1	1	1	1	1	1	1	1	1	1	1	1	0
2.4.1.80	Ceramide glucosyltransferase	glucose	Transferases	anabolic	0	1	0	0	1	0	0	0	0	0	0	0	0	0
2.4.1.173	Sterol 3-beta-glucosyltransferase	glucose	Transferases	anabolic	0	0	0	1	1	0	0	0	0	0	0	0	0	0
3.2.1.107	Protein-glucosylgalactosylhydroxylysine glucosidase	glucose	Hydrolases	catabolic	0	0	0	0	0	0	1	0	0	0	0	0	0	0
1.1.3.4	Glucose oxidase	glucose	Oxidoreductases	catabolic	0	0	0	0	0	0	0	1	0	1	0	0	0	0
2.4.1.157	Monoglucosyldiacylglycerol synthase	glucose	Transferases	anabolic	0	0	0	0	0	0	0	0	1	0	0	0	0	0
3.2.1.139	Alpha-glucuronidase	glucuronoside	Hydrolases	catabolic	0	0	0	0	0	0	0	0	1	0	0	0	0	0
3.2.1.111	1,3-alpha-L-fucosidase	glycan	Hydrolases	catabolic	0	0	1	0	0	0	0	0	1	0	0	0	0	0
2.4.1.182	Lipid-A-disaccharide synthase	glycan	Transferases	anabolic	0	0	0	0	0	0	0	0	0	0	0	1	0	0
3.2.1.18	Exo-alpha-sialidase	glycans	Hydrolases	catabolic	0	1	1	1	1	0	0	0	1	0	0	1	0	0
3.2.1.1	Alpha-amylase	glycogen	Hydrolases	catabolic	1	2	2	3	3	2	7	6	4	4	6	6	3	5
3.2.1.68	Isoamylase	glycogen	Hydrolases	catabolic	0	4	3	2	3	1	7	6	3	3	5	3	2	3
2.4.1.1	Glycogen phosphorylase	glycogen	Transferases	catabolic	0	1	1	1	2	1	1	1	1	1	1	1	1	1
2.4.1.11	Glycogen(starch) synthase	glycogen	Transferases	anabolic	0	1	0	0	0	0	0	0	0	0	1	0	0	0
3.2.1.8	Endo-1,4-beta-xylanase	hemicellulose	Hydrolases	catabolic	1	0	0	0	0	0	13	11	6	0	3	0	2	1
3.1.1.72	Acetylxylan esterase	hemicellulose	Hydrolases	catabolic	0	1	2	1	1	1	1	2	3	2	1	0	0	1
3.1.1.73	Feruloyl esterase	hemicellulose	Hydrolases	catabolic	0	2	0	0	0	0	1	0	0	0	1	1	0	0
3.2.1.151	Xyloglucan-specific endo-beta-1,4-glucanase	hemicellulose	Hydrolases	catabolic	0	1	1	0	0	0	1	2	2	0	0	0	0	0
3.2.1.37	Xylan 1,4-beta-xylosidase	hemicellulose	Hydrolases	catabolic	0	2	0	0	0	0	1	2	2	0	3	0	1	0
3.2.1.55	Non-reducing end alpha-L-arabinofuranosidase	hemicellulose	Hydrolases	catabolic	0	1	0	0	0	0	8	5	4	1	3	0	4	0
3.2.1.99	Arabinan endo-1,5-alpha-L-arabinosidase	hemicellulose	Hydrolases	catabolic	0	0	0	0	0	0	1	2	1	1	1	1	0	1
3.1.1.6	Acetylesterase	hemicellulose	Hydrolases	catabolic	0	0	0	0	0	0	0	0	1	0	0	0	0	0
2.4.1.10	Levansucrase	levan	Transferases	anabolic	0	1	0	0	0	0	0	0	0	0	0	0	0	0
3.2.1.65	Levanase	levan	Hydrolases	catabolic	0	0	0	0	0	0	2	0	0	0	0	0	0	0
1.10.3.2	Laccase	lignin	Oxidoreductases	catabolic	0	0	0	0	0	0	0	0	1	0	0	0	0	0
1.11.1.16	Versatile peroxidase	lignin	Oxidoreductases	catabolic	0	0	0	0	0	0	0	0	1	0	0	0	0	0
2.4.1.282	3-O-alpha-D-glucosyl-L-rhamnose phosphorylase	L-rhamnose	Transferases	catabolic	0	0	1	0	0	0	0	0	0	0	0	0	0	0
3.2.1.172	Unsaturated rhamnogalacturonyl hydrolase	L-rhamnose	Hydrolases	catabolic	0	0	0	1	0	0	0	0	0	0	0	0	0	0
2.4.99.16	Starch synthase (maltosyl-transferring)	maltose	Transferases	anabolic	0	2	1	1	1	1	2	2	1	1	2	1	1	1
5.4.99.16	Maltose alpha-D-glucosyltransferase	maltose	Isomerases	anabolic	0	2	1	1	0	0	2	2	1	1	2	1	1	1
1.11.1.13	Manganese peroxidase	manganese	Oxidoreductases	anabolic	1	1	1	3	2	2	1	1	1	1	1	1	0	0
3.2.1.78	Mannan endo-1,4-beta-mannosidase	mannan	Hydrolases	catabolic	2	1	2	0	0	0	1	6	3	1	2	1	1	0
3.2.1.25	Beta-mannosidase	mannan	Hydrolases	catabolic	0	0	0	0	0	0	0	1	1	0	0	0	2	0
3.2.1.130	Glycoprotein endo-alpha-1,2-mannosidase	mannan	Hydrolases	catabolic	0	0	0	0	0	0	0	0	1	0	0	0	0	0
2.4.1.251	GlcA-beta-(1->2)-D-Man-alpha-(1->3)-D-Glc-beta-(1->4)-D-Glc-alpha-1-	mannan	Transferases	anabolic	0	0	0	0	0	0	0	0	0	0	0	1	0	0
3.2.1.170	Mannosylglycerate hydrolase	mannose	Hydrolases	catabolic	1	1	0	0	0	0	1	1	1	0	2	0	0	0
2.4.1.57	Phosphatidyl-myo-inositol alpha-mannosyltransferase	mannose	Transferases	anabolic	1	1	1	1	1	1	1	1	1	1	1	1	1	1
3.2.1.113	Mannosyl-oligosaccharide 1,2-alpha-mannosidase	mannose	Hydrolases	catabolic	0	0	2	0	0	0	1	1	1	2	1	1	0	2
3.2.1.24	Alpha-mannosidase	mannose	Hydrolases	catabolic	0	0	3	0	0	0	3	1	6	2	4	0	0	1
2.4.1.217	Mannosyl-3-phosphoglycerate synthase	mannose	Transferases	anabolic	0	0	1	0	0	0	0	0	0	0	0	0	0	0
2.4.1.289	N-acetylglucosaminyl-diphospho-decaprenol L-rhamnosyltransferase	mannose	Transferases	anabolic	0	0	0	1	1	1	0	0	0	0	0	0	0	0
3.2.1.96	Mannosyl-glycoprotein endo-beta-N-acetylglucosaminidase	mannose	Hydrolases	catabolic	0	0	0	0	0	0	2	0	1	0	1	0	0	0
2.4.1.252	GDP-mannose:cellobiosyl-diphosphopolyprenol alpha-mannosyltransferase	mannose	Transferases	anabolic	0	0	0	0	0	0	1	0	0	0	0	0	0	0
2.4.1.257	GDP-Man:Man(2)GlcNAc(2)-PP-dolichol alpha-1,6-mannosyltransferase	mannose	Transferases	anabolic	0	0	0	0	0	0	0	0	0	0	0	0	0	1
2.4.1.83	Dolichyl-phosphate beta-D-mannosyltransferase	mannose	Transferases	anabolic	0	0	0	0	0	0	0	0	0	1	0	0	0	0
2.4.99.18	Dolichyl-diphosphooligosaccharide--protein glycotransferase	oligosaccharide	Transferases	anabolic	0	0	0	0	0	0	0	0	0	1	0	0	0	0
4.2.2.2	Pectate lyase	pectin	Lyases	catabolic	0	0	0	0	1	0	0	2	3	1	0	1	1	0
4.2.2.9	Pectate disaccharide-lyase	pectin	Lyases	catabolic	0	0	0	0	0	0	0	1	0	0	0	0	1	0
3.2.1.15	Endo-polygalacturonase	pectin	Hydrolases	catabolic	0	0	0	0	0	1	0	0	0	0	0	0	0	0
3.2.1.17	Lysozyme	peptidoglycan	Hydrolases	catabolic	4	3	2	0	0	1	7	3	4	2	5	3	2	5
2.4.1.129	Peptidoglycan glycosyltransferase	peptidoglycan	Transferases	anabolic	1	0	1	1	0	0	4	2	3	5	3	2	0	4
3.2.1.41	Pullulanase	pullulan	Hydrolases	catabolic	0	0	1	2	1	0	1	1	3	3	2	2	4	2
2.4.1.64	Alpha,alpha-trehalose phosphorylase	trehalose	Transferases	anabolic	1	1	1	1	1	0	2	1	1	1	1	0	0	0
2.4.1.216	Trehalose 6-phosphate phosphorylase	trehalose	Transferases	catabolic	0	1	0	0	1	1	2	1	1	0	0	0	0	1
2.3.1.122	Trehalose O-mycolyltransferase	trehalose	Transferases	catabolic	0	0	0	6	5	2	0	0	0	0	0	0	0	0
1.1.3.38	Vanillyl-alcohol oxidase	Vanillyl-alcohol	Oxidoreductases	catabolic	0	0	0	1	0	0	0	0	0	0	0	0	0	0
4.2.2.12	Xanthan lyase	xanthan	Lyases	catabolic	0	0	0	0	0	0	0	0	1	0	0	0	0	0
3.2.1.177	Alpha-D-xyloside xylohydrolase	xylose	Hydrolases	catabolic	0	1	0	0	0	0	0	1	1	0	1	0	1	0
