# Supplementary material for: Comparative Genomics Reveals Prophylactic and Catabolic Capabilities of Actinobacteria within the Fungus-Farming Termite Symbiosis
Source: mSphere. 2021 Mar 3;6(2):e01233-20. doi: 10.1128/mSphere.01233-20 (PMC8546716; doi:10.1128/mSphere.01233-20)
Supplement: TABLE S4 [file msphere.01233-20-st004.xlsx]

## Sheet: Sheet1
Core gene	Description	Function	Duplication frequency	BGC proximity frequency	Horizontal gene transfer frequency	Known target frequency	Hits listed
Fungus farming termite associated
Most likely resistance factor or target
Cpn10	PF00166.17: Chaperonin 10 Kd subunit	Unclassified	0.89	0.06	0.83	0	[Nocardia sp. strain RB20|groS_1|10 kDa chaperonin|loc|25516 25816 -1 # ID=4_2068|Type=CDS|transl_table=11; Nocardia sp. strain RB20|groS_2|10 kDa chaperonin|loc|75539 75860 1 # ID=19_6385|Type=CDS|transl_table=11; Luteimicrobium sp. strain RB22|groS5|10 kDa chaperonin 5|loc|294141 294501 -1 # ID=3_1846|Type=CDS|transl_table=11; Luteimicrobium sp. strain RB22|groS|10 kDa chaperonin|loc|401908 402…
GrpE	PF01025.15: GrpE	Unclassified	0.5	0.17	0.67	0	[Nocardia sp. strain RB20|-|heat shock protein GrpE|loc|29045 29663 -1 # ID=26_7039|Type=CDS|transl_table=11; Luteimicrobium sp. strain RB22|-|heat shock protein GrpE|loc|13394 14048 -1 # ID=6_3312|Type=CDS|transl_table=11; Genus species strain RB68|-|heat shock protein GrpE|loc|647893 648502 1 # ID=2_2950|Type=CDS|transl_table=11; Genus species strain RB68|grpE|Protein GrpE|loc|382609 383257 1 #…
Ribosomal_S14	PF00253.17: Ribosomal protein S14p/S29e	Unclassified	0.56	0.22	0.61	0	[Nocardia sp. strain RB20|rpsN|30S ribosomal protein S14|loc|143935 144244 1 # ID=4_2175|Type=CDS|transl_table=11; Nocardia sp. strain RB20|rpsZ|30S ribosomal protein S14 type Z|loc|124089 124275 1 # ID=17_6145|Type=CDS|transl_table=11; Luteimicrobium sp. strain RB22|rpsN|30S ribosomal protein S14|loc|637167 637473 1 # ID=1_589|Type=CDS|transl_table=11; Luteimicrobium sp. strain RB22|rpsZ|30S rib…
SHMT	PF00464.15: Serine hydroxymethyltransferase	Unclassified	0.83	0.39	0.72	0	[Nocardia sp. strain RB20|glyA1|Serine hydroxymethyltransferase 1|loc|278162 279458 1 # ID=5_2828|Type=CDS|transl_table=11; Luteimicrobium sp. strain RB22|glyA1|Serine hydroxymethyltransferase 1|loc|517963 519256 1 # ID=4_2753|Type=CDS|transl_table=11; Genus species strain RB68|-|Fluorothreonine transaldolase|loc|999502 1000819 -1 # ID=1_908|Type=CDS|transl_table=11; Genus species strain RB68|gly…
TIGR00009	L28: ribosomal protein bL28	Protein synthesis	0.44	0.11	0.67	0	[Nocardia sp. strain RB20|rpmB_1|50S ribosomal protein L28|loc|47609 47801 -1 # ID=3_1499|Type=CDS|transl_table=11; Nocardia sp. strain RB20|rpmB_2|50S ribosomal protein L28|loc|143534 143771 1 # ID=4_2173|Type=CDS|transl_table=11; Luteimicrobium sp. strain RB22|rpmB|50S ribosomal protein L28|loc|173516 173708 1 # ID=7_3706|Type=CDS|transl_table=11; Genus species strain RB68|rpmB|50S ribosomal pr…
TIGR00057	TIGR00057: tRNA threonylcarbamoyl adenosine modification protein, Sua5/YciO/YrdC/YwlC family	Protein synthesis	0.56	0.06	0.5	0	[Nocardia sp. strain RB20|-|Putative threonylcarbamoyl-AMP synthase|loc|139462 140128 1 # ID=19_6441|Type=CDS|transl_table=11; Luteimicrobium sp. strain RB22|-|Putative threonylcarbamoyl-AMP synthase|loc|773178 773883 1 # ID=2_1495|Type=CDS|transl_table=11; Luteimicrobium sp. strain RB22|tsaC|Threonylcarbamoyl-AMP synthase|loc|271771 272395 -1 # ID=5_3041|Type=CDS|transl_table=11; Genus species s…
TIGR00079	pept_deformyl: peptide deformylase	Protein fate	0.44	0.22	0.72	0	[Nocardia sp. strain RB20|def_2|Peptide deformylase|loc|377296 377881 -1 # ID=8_4098|Type=CDS|transl_table=11; Nocardia sp. strain RB20|def_3|Peptide deformylase|loc|31472 32117 1 # ID=23_6764|Type=CDS|transl_table=11; Luteimicrobium sp. strain RB22|def_1|Peptide deformylase|loc|717651 718149 -1 # ID=3_2268|Type=CDS|transl_table=11; Genus species strain RB68|def_1|Peptide deformylase|loc|489661 4…
TIGR00105	L31: ribosomal protein bL31	Protein synthesis	0.78	0.17	0.72	0	[Nocardia sp. strain RB20|rpmE2|50S ribosomal protein L31 type B|loc|141783 142083 -1 # ID=4_2171|Type=CDS|transl_table=11; Nocardia sp. strain RB20|rpmE|50S ribosomal protein L31|loc|134508 134739 1 # ID=19_6435|Type=CDS|transl_table=11; Luteimicrobium sp. strain RB22|rpmE2|50S ribosomal protein L31 type B|loc|636603 636879 1 # ID=1_587|Type=CDS|transl_table=11; Luteimicrobium sp. strain RB22|rp…
TIGR00118	acolac_lg: acetolactate synthase, large subunit, biosynthetic type	Amino acid biosynthesis	0.06	0.06	0.11	0	[Nocardia sp. strain RB20|ilvB1|Acetolactate synthase large subunit IlvB1|loc|148902 150828 1 # ID=18_6313|Type=CDS|transl_table=11; Luteimicrobium sp. strain RB22|ilvB1|Acetolactate synthase large subunit IlvB1|loc|217675 219586 -1 # ID=7_3750|Type=CDS|transl_table=11; Genus species strain RB68|ilvB1|Acetolactate synthase large subunit IlvB1|loc|1317558 1319319 -1 # ID=1_1165|Type=CDS|transl_tab…
TIGR00119	acolac_sm: acetolactate synthase, small subunit	Amino acid biosynthesis	0.11	0.06	0.11	0	[Nocardia sp. strain RB20|ilvH|Acetolactate synthase small subunit|loc|150828 151332 1 # ID=18_6314|Type=CDS|transl_table=11; Luteimicrobium sp. strain RB22|ilvH|Acetolactate synthase small subunit|loc|217122 217647 -1 # ID=7_3749|Type=CDS|transl_table=11; Genus species strain RB68|ilvH|Putative acetolactate synthase small subunit|loc|1317028 1317553 -1 # ID=1_1164|Type=CDS|transl_table=11; Actin…
TIGR00157	TIGR00157: ribosome small subunit-dependent GTPase A	Protein synthesis	0.67	0.17	0.39	0	[Nocardia sp. strain RB20|rsgA|Putative ribosome biogenesis GTPase RsgA|loc|542337 543234 -1 # ID=5_3060|Type=CDS|transl_table=11; Luteimicrobium sp. strain RB22|rsgA|Putative ribosome biogenesis GTPase RsgA|loc|731613 732690 -1 # ID=2_1460|Type=CDS|transl_table=11; Genus species strain RB68|rsgA_1|Putative ribosome biogenesis GTPase RsgA|loc|1620172 1621144 1 # ID=1_1445|Type=CDS|transl_table=11…
TIGR00165	S18: ribosomal protein bS18	Protein synthesis	0.39	0.17	0.83	0	[Nocardia sp. strain RB20|rpsR1_1|30S ribosomal protein S18 1|loc|144319 144574 1 # ID=4_2176|Type=CDS|transl_table=11; Nocardia sp. strain RB20|rpsR1_2|30S ribosomal protein S18 1|loc|39679 39949 1 # ID=25_6959|Type=CDS|transl_table=11; Luteimicrobium sp. strain RB22|rpsR1|30S ribosomal protein S18 1|loc|268440 268677 1 # ID=1_250|Type=CDS|transl_table=11; Genus species strain RB68|rpsR|30S ribo…
TIGR00166	S6: ribosomal protein bS6	Protein synthesis	0.06	0.06	0.11	0	[Nocardia sp. strain RB20|rpsF|30S ribosomal protein S6|loc|38652 38943 1 # ID=25_6957|Type=CDS|transl_table=11; Luteimicrobium sp. strain RB22|rpsF|30S ribosomal protein S6|loc|267416 267707 1 # ID=1_248|Type=CDS|transl_table=11; Genus species strain RB68|rpsF|30S ribosomal protein S6|loc|1104899 1105190 1 # ID=2_3364|Type=CDS|transl_table=11; Actinomadura|rpsF|30S ribosomal protein S6|loc|8871 …
TIGR00204	dxs: 1-deoxy-D-xylulose-5-phosphate synthase	Biosynthesis of cofactors, prosthetic groups, and carriers	0.33	0.39	0.28	0	[Nocardia sp. strain RB20|dxs|1-deoxy-D-xylulose-5-phosphate synthase|loc|716070 717960 -1 # ID=1_624|Type=CDS|transl_table=11; Luteimicrobium sp. strain RB22|dxs|1-deoxy-D-xylulose-5-phosphate synthase|loc|96873 98763 1 # ID=5_2874|Type=CDS|transl_table=11; Genus species strain RB68|dxs_1|1-deoxy-D-xylulose-5-phosphate synthase|loc|350621 352523 1 # ID=2_2655|Type=CDS|transl_table=11; Genus spec…
TIGR00222	panB: 3-methyl-2-oxobutanoate hydroxymethyltransferase	Biosynthesis of cofactors, prosthetic groups, and carriers	0.06	0.11	0.28	0	[Nocardia sp. strain RB20|panB|3-methyl-2-oxobutanoate hydroxymethyltransferase|loc|8505 9420 1 # ID=30_7234|Type=CDS|transl_table=11; Luteimicrobium sp. strain RB22|panB|3-methyl-2-oxobutanoate hydroxymethyltransferase|loc|657066 657912 1 # ID=3_2210|Type=CDS|transl_table=11; Genus species strain RB68|panB|3-methyl-2-oxobutanoate hydroxymethyltransferase|loc|663504 664353 1 # ID=1_592|Type=CDS|t…
TIGR00223	panD: aspartate 1-decarboxylase	Biosynthesis of cofactors, prosthetic groups, and carriers	0.17	0.28	0.39	0	[Nocardia sp. strain RB20|panD|Aspartate 1-decarboxylase|loc|325085 325505 1 # ID=2_1072|Type=CDS|transl_table=11; Luteimicrobium sp. strain RB22|panD|Aspartate 1-decarboxylase|loc|246471 246957 1 # ID=2_1046|Type=CDS|transl_table=11; Genus species strain RB68|panD|Aspartate 1-decarboxylase precursor|loc|1725796 1726213 1 # ID=2_3980|Type=CDS|transl_table=11; Actinomadura|panD_1|Aspartate 1-decar…
TIGR00233	trpS: tryptophan--tRNA ligase	Protein synthesis	0.61	0.06	0.61	0	[Nocardia sp. strain RB20|trpS_1|Tryptophan--tRNA ligase|loc|63519 64497 -1 # ID=22_6686|Type=CDS|transl_table=11; Nocardia sp. strain RB20|trpS_2|Tryptophan--tRNA ligase|loc|4643 5669 -1 # ID=31_7280|Type=CDS|transl_table=11; Luteimicrobium sp. strain RB22|trpS2|Tryptophan--tRNA ligase 2|loc|189463 190585 1 # ID=1_180|Type=CDS|transl_table=11; Genus species strain RB68|trpS2|Tryptophan--tRNA lig…
TIGR00418	thrS: threonine--tRNA ligase	Protein synthesis	0.33	0.22	0.61	0	[Nocardia sp. strain RB20|thrS|Threonine--tRNA ligase|loc|162010 164068 1 # ID=11_4877|Type=CDS|transl_table=11; Luteimicrobium sp. strain RB22|thrS|Threonine--tRNA ligase|loc|135555 137583 1 # ID=5_2908|Type=CDS|transl_table=11; Genus species strain RB68|thrS|Threonine--tRNA ligase|loc|213298 215275 1 # ID=7_7781|Type=CDS|transl_table=11; Actinomadura|thrS|Threonine--tRNA ligase|loc|83847 85833 …
TIGR00481	TIGR00481: Raf kinase inhibitor-like protein, YbhB/YbcL family	Unknown function	0.39	0.17	0.56	0	[Nocardia sp. strain RB20|lppC_1|Putative lipoprotein LppC|loc|209399 209942 -1 # ID=12_5222|Type=CDS|transl_table=11; Luteimicrobium sp. strain RB22|lppC|Putative lipoprotein LppC|loc|432952 433528 1 # ID=5_3181|Type=CDS|transl_table=11; Genus species strain RB68|-|putative kinase inhibitor protein|loc|2473177 2473696 1 # ID=1_2267|Type=CDS|transl_table=11; Genus species strain RB68|-|putative k…
TIGR00484	EF-G: translation elongation factor G	Protein synthesis	0.33	0.17	0.39	0	[Nocardia sp. strain RB20|fusA_1|Elongation factor G|loc|292740 294843 -1 # ID=4_2268|Type=CDS|transl_table=11; Luteimicrobium sp. strain RB22|fusA_1|Elongation factor G|loc|354426 356544 1 # ID=4_2603|Type=CDS|transl_table=11; Genus species strain RB68|fusA_1|Elongation factor G|loc|154150 156160 -1 # ID=3_4320|Type=CDS|transl_table=11; Genus species strain RB68|fusA_2|Elongation factor G|loc|15…
TIGR00525	folB: dihydroneopterin aldolase	Biosynthesis of cofactors, prosthetic groups, and carriers	0.06	0.06	0.33	0	[Nocardia sp. strain RB20|folB|Dihydroneopterin aldolase|loc|319987 320383 1 # ID=2_1065|Type=CDS|transl_table=11; Genus species strain RB68|folB|putative dihydroneopterin aldolase|loc|1709229 1709595 1 # ID=2_3963|Type=CDS|transl_table=11; Actinomadura|folB|Dihydroneopterin aldolase|loc|94495 94876 -1 # ID=26_4639|Type=CDS|transl_table=11; Streptomyces|folB|putative dihydroneopterin aldolase|loc…
TIGR00527	gcvH: glycine cleavage system H protein	Energy metabolism	0.22	0.17	0.39	0.5	[Nocardia sp. strain RB20|gcvH|Glycine cleavage system H protein|loc|520081 520480 -1 # ID=1_460|Type=CDS|transl_table=11; Luteimicrobium sp. strain RB22|gcvH|Glycine cleavage system H protein|loc|174780 175158 -1 # ID=1_167|Type=CDS|transl_table=11; Genus species strain RB68|gcvH|Glycine cleavage system H protein|loc|597605 597995 1 # ID=3_4715|Type=CDS|transl_table=11; Actinomadura|gcvH|Glycine…
TIGR00575	dnlj: DNA ligase, NAD-dependent	DNA metabolism	0.67	0.11	0.72	0	[Nocardia sp. strain RB20|ligA|DNA ligase A|loc|106356 108552 1 # ID=18_6281|Type=CDS|transl_table=11; Luteimicrobium sp. strain RB22|ligA|DNA ligase A|loc|854282 856733 1 # ID=2_1565|Type=CDS|transl_table=11; Genus species strain RB68|ligA_1|DNA ligase|loc|1330418 1332596 -1 # ID=1_1174|Type=CDS|transl_table=11; Genus species strain RB68|ligA_2|DNA ligase|loc|190505 192569 -1 # ID=3_4346|Type=CD…
TIGR00612	ispG_gcpE: 4-hydroxy-3-methylbut-2-en-1-yl diphosphate synthase	Biosynthesis of cofactors, prosthetic groups, and carriers	0.28	0.28	0.28	0	[Nocardia sp. strain RB20|ispG|4-hydroxy-3-methylbut-2-en-1-yl diphosphate synthase (flavodoxin)|loc|197833 199012 1 # ID=3_1631|Type=CDS|transl_table=11; Luteimicrobium sp. strain RB22|ispG|4-hydroxy-3-methylbut-2-en-1-yl diphosphate synthase (flavodoxin)|loc|166138 167299 -1 # ID=3_1733|Type=CDS|transl_table=11; Genus species strain RB68|ispG_1|4-hydroxy-3-methylbut-2-en-1-yl diphosphate syntha…
TIGR00674	dapA: 4-hydroxy-tetrahydrodipicolinate synthase	Amino acid biosynthesis	0.5	0.06	0.61	0	[Nocardia sp. strain RB20|dapA_1|4-hydroxy-tetrahydrodipicolinate synthase|loc|379468 380386 -1 # ID=2_1125|Type=CDS|transl_table=11; Nocardia sp. strain RB20|dapA_2|4-hydroxy-tetrahydrodipicolinate synthase|loc|590500 591382 1 # ID=2_1314|Type=CDS|transl_table=11; Nocardia sp. strain RB20|dapA_3|4-hydroxy-tetrahydrodipicolinate synthase|loc|448803 449763 1 # ID=3_1865|Type=CDS|transl_table=11; L…
TIGR00732	dprA: DNA protecting protein DprA	Cellular processes	0.06	0.17	0.11	0	[Nocardia sp. strain RB20|-|hypothetical protein|loc|120105 121650 1 # ID=3_1563|Type=CDS|transl_table=11; Luteimicrobium sp. strain RB22|-|hypothetical protein|loc|181598 182831 -1 # ID=3_1747|Type=CDS|transl_table=11; Genus species strain RB68|-|hypothetical protein|loc|1143761 1144913 1 # ID=1_1037|Type=CDS|transl_table=11; Actinomadura|dprA|Putative DNA processing protein DprA|loc|72084 73239…
TIGR00753	undec_PP_bacA: undecaprenyl-diphosphatase UppP	Cell envelope	0.33	0.11	0.28	0	[Luteimicrobium sp. strain RB22|uppP|Undecaprenyl-diphosphatase|loc|410794 411700 -1 # ID=5_3161|Type=CDS|transl_table=11; Genus species strain RB68|uppP|Undecaprenyl-diphosphatase|loc|204623 205442 1 # ID=5_6664|Type=CDS|transl_table=11; Actinomadura|uppP_1|Undecaprenyl-diphosphatase|loc|8136 8973 1 # ID=107_9074|Type=CDS|transl_table=11; Actinomadura|uppP_2|Undecaprenyl-diphosphatase|loc|1477 2…
TIGR00759	aceE: pyruvate dehydrogenase (acetyl-transferring), homodimeric type	Unclassified	0.44	0.06	0.5	0	[Nocardia sp. strain RB20|aceE|Pyruvate dehydrogenase E1 component|loc|156516 159396 1 # ID=7_3587|Type=CDS|transl_table=11; Luteimicrobium sp. strain RB22|aceE|Pyruvate dehydrogenase E1 component|loc|702717 705471 1 # ID=3_2255|Type=CDS|transl_table=11; Genus species strain RB68|aceE|Pyruvate dehydrogenase E1 component|loc|679001 681785 1 # ID=4_6280|Type=CDS|transl_table=11; Actinomadura|aceE|P…
TIGR00871	zwf: glucose-6-phosphate dehydrogenase	Energy metabolism	0.5	0.17	0.44	0	[Nocardia sp. strain RB20|zwf2|Glucose-6-phosphate 1-dehydrogenase 2|loc|291801 293364 1 # ID=8_4043|Type=CDS|transl_table=11; Luteimicrobium sp. strain RB22|zwf2|Glucose-6-phosphate 1-dehydrogenase 2|loc|325899 327441 1 # ID=5_3089|Type=CDS|transl_table=11; Genus species strain RB68|zwf_1|Glucose-6-phosphate 1-dehydrogenase|loc|468188 469559 -1 # ID=3_4591|Type=CDS|transl_table=11; Genus species…
TIGR01023	rpmG_bact: ribosomal protein bL33	Protein synthesis	0.78	0.22	0.61	0	[Nocardia sp. strain RB20|rpmG2|50S ribosomal protein L33 2|loc|143770 143935 1 # ID=4_2174|Type=CDS|transl_table=11; Luteimicrobium sp. strain RB22|rpmG2_1|50S ribosomal protein L33 2|loc|636997 637168 1 # ID=1_588|Type=CDS|transl_table=11; Luteimicrobium sp. strain RB22|rpmG2_2|50S ribosomal protein L33 2|loc|318793 318964 1 # ID=4_2574|Type=CDS|transl_table=11; Genus species strain RB68|rpmG|5…
TIGR01031	rpmF_bact: ribosomal protein bL32	Protein synthesis	0.33	0.06	0.44	0	[Nocardia sp. strain RB20|rpmF|50S ribosomal protein L32|loc|65785 65968 -1 # ID=3_1513|Type=CDS|transl_table=11; Luteimicrobium sp. strain RB22|rpmF|50S ribosomal protein L32|loc|165762 165954 -1 # ID=7_3698|Type=CDS|transl_table=11; Genus species strain RB68|rpmF|50S ribosomal protein L32|loc|1247593 1247773 -1 # ID=1_1086|Type=CDS|transl_table=11; Actinomadura|rpmF|50S ribosomal protein L32|lo…
TIGR01060	eno: phosphopyruvate hydratase	Energy metabolism	0.22	0.28	0.33	0	[Nocardia sp. strain RB20|eno|Enolase|loc|198541 199831 1 # ID=5_2754|Type=CDS|transl_table=11; Luteimicrobium sp. strain RB22|eno|Enolase|loc|492642 493926 1 # ID=2_1255|Type=CDS|transl_table=11; Genus species strain RB68|eno|Enolase|loc|2181646 2182996 -1 # ID=1_1993|Type=CDS|transl_table=11; Actinomadura|eno_1|Enolase|loc|15562 16849 1 # ID=36_5575|Type=CDS|transl_table=11; Streptomyces|eno|En…
TIGR01135	glmS: glutamine-fructose-6-phosphate transaminase (isomerizing)	Central intermediary metabolism	0.56	0.17	0.5	0	[Nocardia sp. strain RB20|glmS_2|Glutamine--fructose-6-phosphate aminotransferase [isomerizing]|loc|43878 45747 -1 # ID=4_2085|Type=CDS|transl_table=11; Luteimicrobium sp. strain RB22|glmS|Glutamine--fructose-6-phosphate aminotransferase [isomerizing]|loc|385722 387651 1 # ID=4_2647|Type=CDS|transl_table=11; Genus species strain RB68|glmS_3|Glutamine--fructose-6-phosphate aminotransferase [isomer…
TIGR01144	ATP_synt_b: ATP synthase F0, B subunit	Energy metabolism	0.06	0.06	0.22	0	[Nocardia sp. strain RB20|atpF_1|ATP synthase subunit b|loc|99115 99625 -1 # ID=4_2131|Type=CDS|transl_table=11; Nocardia sp. strain RB20|atpF_2|ATP synthase subunit b|loc|143223 143781 1 # ID=19_6446|Type=CDS|transl_table=11; Luteimicrobium sp. strain RB22|atpF|ATP synthase subunit b|loc|776844 777456 1 # ID=2_1500|Type=CDS|transl_table=11; Genus species strain RB68|atpF|ATP synthase subunit b|l…
TIGR01235	pyruv_carbox: pyruvate carboxylase	Energy metabolism	0.06	0.06	0	0.61	[Nocardia sp. strain RB20|cfiB|2-oxoglutarate carboxylase small subunit|loc|56364 59868 1 # ID=3_1505|Type=CDS|transl_table=11; Genus species strain RB68|cfiB_1|2-oxoglutarate carboxylase small subunit|loc|2403995 2407367 -1 # ID=1_2199|Type=CDS|transl_table=11; Actinomadura|cfiB_3|2-oxoglutarate carboxylase small subunit|loc|11879 15251 -1 # ID=104_9005|Type=CDS|transl_table=11; Streptomyces|cfi…
TIGR01245	trpD: anthranilate phosphoribosyltransferase	Amino acid biosynthesis	0.11	0.11	0.11	0	[Nocardia sp. strain RB20|trpD|Anthranilate phosphoribosyltransferase|loc|281224 282280 1 # ID=9_4366|Type=CDS|transl_table=11; Luteimicrobium sp. strain RB22|trpD|Anthranilate phosphoribosyltransferase|loc|617721 618813 -1 # ID=3_2174|Type=CDS|transl_table=11; Genus species strain RB68|trpD|Anthranilate phosphoribosyltransferase|loc|574117 575167 1 # ID=1_514|Type=CDS|transl_table=11; Actinomadu…
TIGR01260	ATP_synt_c: ATP synthase F0, C subunit	Energy metabolism	0.17	0.06	0.33	0	[Nocardia sp. strain RB20|atpE_1|ATP synthase subunit c|loc|99631 99889 -1 # ID=4_2132|Type=CDS|transl_table=11; Nocardia sp. strain RB20|atpE_2|ATP synthase subunit c|loc|142969 143218 1 # ID=19_6445|Type=CDS|transl_table=11; Luteimicrobium sp. strain RB22|atpE|ATP synthase subunit c|loc|776617 776848 1 # ID=2_1499|Type=CDS|transl_table=11; Genus species strain RB68|atpE|ATP synthase subunit c|l…
TIGR01311	glycerol_kin: glycerol kinase	Energy metabolism	0.56	0.22	0.56	0	[Nocardia sp. strain RB20|glpK_1|Glycerol kinase|loc|34458 35976 -1 # ID=15_5763|Type=CDS|transl_table=11; Nocardia sp. strain RB20|glpK_2|Glycerol kinase|loc|38039 39560 1 # ID=15_5766|Type=CDS|transl_table=11; Luteimicrobium sp. strain RB22|glpK|Glycerol kinase|loc|141158 142676 -1 # ID=4_2438|Type=CDS|transl_table=11; Genus species strain RB68|glpK_1|Glycerol kinase|loc|871657 873166 -1 # ID=2…
TIGR01356	aroA: 3-phosphoshikimate 1-carboxyvinyltransferase	Amino acid biosynthesis	0.33	0.28	0.33	0	[Nocardia sp. strain RB20|aroA|3-phosphoshikimate 1-carboxyvinyltransferase|loc|543335 544682 -1 # ID=5_3061|Type=CDS|transl_table=11; Luteimicrobium sp. strain RB22|aroA|3-phosphoshikimate 1-carboxyvinyltransferase|loc|732694 734035 -1 # ID=2_1461|Type=CDS|transl_table=11; Luteimicrobium sp. strain RB22|fadK|Short-chain-fatty-acid--CoA ligase|loc|381688 384862 -1 # ID=3_1962|Type=CDS|transl_tabl…
TIGR01430	aden_deam: adenosine deaminase	Unclassified	0.56	0.22	0.78	0	[Nocardia sp. strain RB20|add|Adenosine deaminase|loc|11323 12403 1 # ID=19_6334|Type=CDS|transl_table=11; Luteimicrobium sp. strain RB22|-|Aminodeoxyfutalosine deaminase|loc|326795 327839 -1 # ID=4_2583|Type=CDS|transl_table=11; Genus species strain RB68|-|Aminodeoxyfutalosine deaminase|loc|1751141 1752113 -1 # ID=2_4003|Type=CDS|transl_table=11; Genus species strain RB68|-|Aminodeoxyfutalosine …
TIGR01534	GAPDH-I: glyceraldehyde-3-phosphate dehydrogenase, type I	Energy metabolism	0.33	0.22	0.33	1	[Nocardia sp. strain RB20|gapA|Glyceraldehyde-3-phosphate dehydrogenase|loc|334619 335639 -1 # ID=8_4061|Type=CDS|transl_table=11; Luteimicrobium sp. strain RB22|gap_1|Glyceraldehyde-3-phosphate dehydrogenase|loc|58275 59289 -1 # ID=4_2371|Type=CDS|transl_table=11; Luteimicrobium sp. strain RB22|gap_2|Glyceraldehyde-3-phosphate dehydrogenase|loc|332287 333295 -1 # ID=5_3096|Type=CDS|transl_table=…
TIGR02156	PA_CoA_Oxy1: phenylacetate-CoA oxygenase, PaaG subunit	Energy metabolism	0.11	0.06	0.17	0	[Genus species strain RB68|paaA_1|1,2-phenylacetyl-CoA epoxidase, subunit A|loc|803151 804108 1 # ID=2_3090|Type=CDS|transl_table=11; Genus species strain RB68|paaA_2|1,2-phenylacetyl-CoA epoxidase, subunit A|loc|798373 799288 1 # ID=5_7228|Type=CDS|transl_table=11; Actinomadura|paaA|1,2-phenylacetyl-CoA epoxidase, subunit A|loc|29972 30944 1 # ID=77_8122|Type=CDS|transl_table=11; Streptomyces|pa…
TIGR02157	PA_CoA_Oxy2: phenylacetate-CoA oxygenase, PaaH subunit	Energy metabolism	0.11	0.06	0.17	0	[Genus species strain RB68|paaB_1|1,2-phenylacetyl-CoA epoxidase, subunit B|loc|804104 804389 1 # ID=2_3091|Type=CDS|transl_table=11; Genus species strain RB68|paaB_2|1,2-phenylacetyl-CoA epoxidase, subunit B|loc|799284 799563 1 # ID=5_7229|Type=CDS|transl_table=11; Actinomadura|paaB|1,2-phenylacetyl-CoA epoxidase, subunit B|loc|30933 31224 1 # ID=77_8123|Type=CDS|transl_table=11; Streptomyces|pa…
TIGR02158	PA_CoA_Oxy3: phenylacetate-CoA oxygenase, PaaI subunit	Energy metabolism	0.11	0.06	0.44	0	[Genus species strain RB68|paaC_1|1,2-phenylacetyl-CoA epoxidase, subunit C|loc|804396 805287 1 # ID=2_3092|Type=CDS|transl_table=11; Genus species strain RB68|paaC_2|1,2-phenylacetyl-CoA epoxidase, subunit C|loc|799562 800330 1 # ID=5_7230|Type=CDS|transl_table=11; Actinomadura|paaC|1,2-phenylacetyl-CoA epoxidase, subunit C|loc|31237 32170 1 # ID=77_8124|Type=CDS|transl_table=11; Streptomyces|pa…
TIGR02159	PA_CoA_Oxy4: phenylacetate-CoA oxygenase, PaaJ subunit	Energy metabolism	0.11	0.06	0.17	0	[Genus species strain RB68|paaD_1|Putative 1,2-phenylacetyl-CoA epoxidase, subunit D|loc|805283 805778 1 # ID=2_3093|Type=CDS|transl_table=11; Genus species strain RB68|paaD_2|Putative 1,2-phenylacetyl-CoA epoxidase, subunit D|loc|800323 800812 1 # ID=5_7231|Type=CDS|transl_table=11; Actinomadura|paaD|Putative 1,2-phenylacetyl-CoA epoxidase, subunit D|loc|32163 32703 1 # ID=77_8125|Type=CDS|trans…
TIGR02227	sigpep_I_bact: signal peptidase I	Protein fate	0.5	0.22	0.61	0	[Nocardia sp. strain RB20|lepB_1|Signal peptidase I|loc|115160 116021 1 # ID=3_1557|Type=CDS|transl_table=11; Nocardia sp. strain RB20|lepB_2|Signal peptidase I|loc|116101 116929 1 # ID=3_1558|Type=CDS|transl_table=11; Luteimicrobium sp. strain RB22|lepB|Signal peptidase I|loc|186075 186888 -1 # ID=3_1752|Type=CDS|transl_table=11; Genus species strain RB68|lepB_1|Signal peptidase I|loc|1228343 12…
TIGR02350	prok_dnaK: chaperone protein DnaK	Protein fate	0.22	0.06	0.22	0	[Nocardia sp. strain RB20|dnaK_3|Chaperone protein DnaK|loc|29659 31501 -1 # ID=26_7040|Type=CDS|transl_table=11; Luteimicrobium sp. strain RB22|dnaK|Chaperone protein DnaK|loc|14044 15925 -1 # ID=6_3313|Type=CDS|transl_table=11; Genus species strain RB68|dnaK_1|Chaperone protein DnaK|loc|645962 647819 1 # ID=2_2949|Type=CDS|transl_table=11; Actinomadura|dnaK_1|Chaperone protein DnaK|loc|119652 1…
TIGR02947	SigH_actino: RNA polymerase sigma-70 factor, TIGR02947 family	Unclassified	0.22	0.22	0.33	0	[Nocardia sp. strain RB20|sigH|ECF RNA polymerase sigma factor SigH|loc|549895 550753 1 # ID=5_3068|Type=CDS|transl_table=11; Luteimicrobium sp. strain RB22|sigR_2|ECF RNA polymerase sigma factor SigR|loc|736238 736928 1 # ID=2_1464|Type=CDS|transl_table=11; Genus species strain RB68|sigR_1|ECF RNA polymerase sigma factor SigR|loc|1613764 1614520 -1 # ID=1_1437|Type=CDS|transl_table=11; Genus spe…
TIGR02970	succ_dehyd_cytB: succinate dehydrogenase, cytochrome b556 subunit	Energy metabolism	0.06	0.28	0.33	0	[Nocardia sp. strain RB20|sdhC|Succinate dehydrogenase 2 membrane subunit SdhC|loc|7951 8356 -1 # ID=19_6331|Type=CDS|transl_table=11; Luteimicrobium sp. strain RB22|sdhC|Succinate dehydrogenase 2 membrane subunit SdhC|loc|439801 440182 1 # ID=3_2013|Type=CDS|transl_table=11; Streptomyces|-|Succinate dehydrogenase/Fumarate reductase transmembrane subunit|loc|698150 698531 1 # ID=1_596|Type=CDS|tr…
TIGR03920	T7SS_EccD: type VII secretion integral membrane protein EccD	Protein fate	0.11	0.11	0.61	0	[Nocardia sp. strain RB20|eccD5_1|ESX-5 secretion system protein EccD5|loc|36206 37682 1 # ID=5_2609|Type=CDS|transl_table=11; Nocardia sp. strain RB20|eccD5_2|ESX-5 secretion system protein EccD5|loc|71309 72779 -1 # ID=5_2639|Type=CDS|transl_table=11; Nocardia sp. strain RB20|eccD5_3|ESX-5 secretion system protein EccD5|loc|213386 214841 -1 # ID=13_5492|Type=CDS|transl_table=11; Nocardia sp. st…
Likely resistance target or factor
TIGR00663	TIGR00663: dnan: DNA polymerase III, beta subunit	N/A	0.44	0	0.44	1	[Nocardia sp. strain RB20|dnaN|DNA polymerase III subunit beta|loc|108093 109248 1 # ID=16_5992|Type=CDS|transl_table=11; Luteimicrobium sp. strain RB22|dnaN|DNA polymerase III subunit beta|loc|232890 234021 -1 # ID=1_222|Type=CDS|transl_table=11; Genus species strain RB68|dnaN_1|DNA polymerase III subunit beta|loc|1035260 1036391 -1 # ID=2_3299|Type=CDS|transl_table=11; Genus species strain RB68…
TIGR03690	20S_bact_beta: proteasome, beta subunit	Protein fate	0.28	0	0.33	1	[Nocardia sp. strain RB20|prcB1|Proteasome subunit beta 1|loc|363319 364159 -1 # ID=1_318|Type=CDS|transl_table=11; Luteimicrobium sp. strain RB22|prcB|Proteasome subunit beta|loc|396797 397745 -1 # ID=5_3147|Type=CDS|transl_table=11; Genus species strain RB68|prcB_1|Proteasome subunit beta precursor|loc|113684 114515 -1 # ID=5_6574|Type=CDS|transl_table=11; Genus species strain RB68|prcB_2|Prote…
Unlikely resistance target or marker
Methyltransf_5	PF01795.15: MraW methylase family	Unclassified	0	0.06	0.17	0	[Nocardia sp. strain RB20|rsmH|Ribosomal RNA small subunit methyltransferase H|loc|242641 243520 -1 # ID=9_4328|Type=CDS|transl_table=11; Luteimicrobium sp. strain RB22|rsmH|Ribosomal RNA small subunit methyltransferase H|loc|68766 69864 -1 # ID=3_1643|Type=CDS|transl_table=11; Genus species strain RB68|rsmH|Ribosomal RNA small subunit methyltransferase H|loc|412629 413622 -1 # ID=1_352|Type=CDS|…
PGK	PF00162.15: Phosphoglycerate kinase	Unclassified	0	0.06	0.11	0	[Nocardia sp. strain RB20|pgk|Phosphoglycerate kinase|loc|333388 334615 -1 # ID=8_4060|Type=CDS|transl_table=11; Luteimicrobium sp. strain RB22|pgk|Phosphoglycerate kinase|loc|330933 332142 -1 # ID=5_3095|Type=CDS|transl_table=11; Genus species strain RB68|pgk|Phosphoglycerate kinase|loc|64886 66074 1 # ID=5_6524|Type=CDS|transl_table=11; Actinomadura|pgk|Phosphoglycerate kinase|loc|13490 14678 1…
Ribosomal_L10	PF00466.16: Ribosomal protein L10	Unclassified	0	0	0.17	0	[Nocardia sp. strain RB20|rplJ|50S ribosomal protein L10|loc|634100 634652 1 # ID=2_1358|Type=CDS|transl_table=11; Luteimicrobium sp. strain RB22|rplJ|50S ribosomal protein L10|loc|343954 344485 1 # ID=4_2597|Type=CDS|transl_table=11; Genus species strain RB68|rplJ|50S ribosomal protein L10|loc|1933418 1933985 1 # ID=2_4192|Type=CDS|transl_table=11; Actinomadura|rplJ|50S ribosomal protein L10|loc…
Ribosomal_L23	PF00276.16: Ribosomal protein L23	Unclassified	0.06	0.17	0.17	0	[Nocardia sp. strain RB20|rplW|50S ribosomal protein L23|loc|50275 50581 1 # ID=17_6091|Type=CDS|transl_table=11; Luteimicrobium sp. strain RB22|rplW|50S ribosomal protein L23|loc|360004 360295 1 # ID=4_2608|Type=CDS|transl_table=11; Genus species strain RB68|rplW|50S ribosomal protein L23|loc|1518781 1519081 -1 # ID=3_5638|Type=CDS|transl_table=11; Actinomadura|rplW|50S ribosomal protein L23|loc…
Ribosomal_S8	PF00410.15: Ribosomal protein S8	Unclassified	0	0.11	0.28	0	[Nocardia sp. strain RB20|rpsH|30S ribosomal protein S8|loc|139610 140003 1 # ID=17_6164|Type=CDS|transl_table=11; Luteimicrobium sp. strain RB22|rpsH|30S ribosomal protein S8|loc|365443 365842 1 # ID=4_2620|Type=CDS|transl_table=11; Genus species strain RB68|rpsH|30S ribosomal protein S8|loc|1513295 1513694 -1 # ID=3_5626|Type=CDS|transl_table=11; Actinomadura|rpsH|30S ribosomal protein S8|loc|3…
Ribosomal_S9	PF00380.15: Ribosomal protein S9/S16	Unclassified	0	0.06	0.11	0	[Nocardia sp. strain RB20|rpsI|30S ribosomal protein S9|loc|64096 64636 -1 # ID=4_2106|Type=CDS|transl_table=11; Luteimicrobium sp. strain RB22|rpsI|30S ribosomal protein S9|loc|380093 380585 1 # ID=4_2641|Type=CDS|transl_table=11; Genus species strain RB68|rpsI|30S ribosomal protein S9|loc|1495405 1495924 -1 # ID=3_5602|Type=CDS|transl_table=11; Actinomadura|rpsI|30S ribosomal protein S9|loc|535…
TIGR00001	rpmI_bact: ribosomal protein bL35	Protein synthesis	0	0.06	0.11	0	[Nocardia sp. strain RB20|rpmI|50S ribosomal protein L35|loc|72523 72718 -1 # ID=9_4174|Type=CDS|transl_table=11; Luteimicrobium sp. strain RB22|rpmI|50S ribosomal protein L35|loc|29497 29692 -1 # ID=3_1605|Type=CDS|transl_table=11; Genus species strain RB68|rpmI|50S ribosomal protein L35|loc|261524 261719 1 # ID=7_7829|Type=CDS|transl_table=11; Actinomadura|rpmI|50S ribosomal protein L35|loc|137…
TIGR00008	infA: translation initiation factor IF-1	Protein synthesis	0.22	0.06	0.33	0	[Nocardia sp. strain RB20|infA|Translation initiation factor IF-1|loc|49798 50020 1 # ID=5_2617|Type=CDS|transl_table=11; Luteimicrobium sp. strain RB22|infA|Translation initiation factor IF-1|loc|371619 371841 1 # ID=4_2629|Type=CDS|transl_table=11; Genus species strain RB68|infA|Translation initiation factor IF-1|loc|1504388 1504610 -1 # ID=3_5612|Type=CDS|transl_table=11; Actinomadura|infA|Tra…
TIGR00011	YbaK_EbsC: Cys-tRNA(Pro) deacylase	Protein synthesis	0	0.06	0.44	0	[Nocardia sp. strain RB20|ybaK|Cys-tRNA(Pro)/Cys-tRNA(Cys) deacylase YbaK|loc|549227 549854 -1 # ID=5_3067|Type=CDS|transl_table=11; Luteimicrobium sp. strain RB22|ybaK_2|Cys-tRNA(Pro)/Cys-tRNA(Cys) deacylase YbaK|loc|204626 205130 1 # ID=7_3736|Type=CDS|transl_table=11; Genus species strain RB68|ybaK|Cys-tRNA(Pro)/Cys-tRNA(Cys) deacylase YbaK|loc|376617 377115 1 # ID=1_321|Type=CDS|transl_table=…
TIGR00012	L29: ribosomal protein uL29	Protein synthesis	0	0.17	0.17	0	[Nocardia sp. strain RB20|rpmC|50S ribosomal protein L29|loc|53368 53605 1 # ID=17_6097|Type=CDS|transl_table=11; Luteimicrobium sp. strain RB22|rpmC|50S ribosomal protein L29|loc|363184 363424 1 # ID=4_2614|Type=CDS|transl_table=11; Genus species strain RB68|rpmC|50S ribosomal protein L29|loc|1515620 1515866 -1 # ID=3_5632|Type=CDS|transl_table=11; Actinomadura|rpmC|50S ribosomal protein L29|loc…
TIGR00016	ackA: acetate kinase	Energy metabolism	0	0	0.17	0	[Nocardia sp. strain RB20|ackA|Acetate kinase|loc|69397 70603 -1 # ID=23_6795|Type=CDS|transl_table=11; Luteimicrobium sp. strain RB22|ackA|Acetate kinase|loc|411747 413013 -1 # ID=4_2674|Type=CDS|transl_table=11; Actinomadura|ackA|Acetate kinase|loc|87538 88600 1 # ID=7_1780|Type=CDS|transl_table=11; Streptomyces|ackA|Acetate kinase|loc|78093 79491 1 # ID=1_65|Type=CDS|transl_table=11; Genus spe…
TIGR00017	cmk: cytidylate kinase	Purines, pyrimidines, nucleosides, and nucleotides	0	0.17	0.17	0	[Nocardia sp. strain RB20|cmk|Cytidylate kinase|loc|890530 891268 -1 # ID=1_779|Type=CDS|transl_table=11; Luteimicrobium sp. strain RB22|cmk|Cytidylate kinase|loc|315426 316164 -1 # ID=5_3079|Type=CDS|transl_table=11; Genus species strain RB68|cmk_1|Cytidylate kinase|loc|263710 264373 -1 # ID=1_215|Type=CDS|transl_table=11; Actinomadura|cmk_1|Cytidylate kinase|loc|285 948 1 # ID=92_8663|Type=CDS|…
TIGR00018	panC: pantoate--beta-alanine ligase	Biosynthesis of cofactors, prosthetic groups, and carriers	0	0	0.11	0	[Nocardia sp. strain RB20|panC|Pantothenate synthetase|loc|324115 325072 1 # ID=2_1071|Type=CDS|transl_table=11; Luteimicrobium sp. strain RB22|panC|Pantothenate synthetase|loc|245467 246370 1 # ID=2_1045|Type=CDS|transl_table=11; Genus species strain RB68|panC|Pantothenate synthetase|loc|1724902 1725760 1 # ID=2_3979|Type=CDS|transl_table=11; Actinomadura|panC|Pantothenate synthetase|loc|75740 7…
TIGR00019	prfA: peptide chain release factor 1	Protein synthesis	0	0	0.11	0	[Nocardia sp. strain RB20|prfA|Peptide chain release factor 1|loc|134867 135947 1 # ID=19_6436|Type=CDS|transl_table=11; Luteimicrobium sp. strain RB22|prfA|Peptide chain release factor 1|loc|771081 772191 1 # ID=2_1493|Type=CDS|transl_table=11; Genus species strain RB68|prfA|Peptide chain release factor 1|loc|730515 731580 -1 # ID=3_4865|Type=CDS|transl_table=11; Actinomadura|prfA_2|Peptide chai…
TIGR00020	prfB: peptide chain release factor 2	Protein synthesis	0.06	0.06	0.17	0	[Nocardia sp. strain RB20|prfB|Peptide chain release factor 2|loc|100082 101201 -1 # ID=15_5823|Type=CDS|transl_table=11; Luteimicrobium sp. strain RB22|prfB|Peptide chain release factor 2|loc|321148 322264 -1 # ID=3_1876|Type=CDS|transl_table=11; Genus species strain RB68|prfB|Peptide chain release factor 2|loc|953451 954657 1 # ID=3_5086|Type=CDS|transl_table=11; Actinomadura|prfB|Peptide chain…
TIGR00021	rpiA: ribose 5-phosphate isomerase A	Energy metabolism	0	0	0.06	0	[Mycobacterium sp. strain RB2|rpiA|Ribose-5-phosphate isomerase A|loc|21 681 -1 # ID=493_5771|Type=CDS|transl_table=11]
TIGR00029	S20: ribosomal protein bS20	Protein synthesis	0	0	0.17	0	[Nocardia sp. strain RB20|rpsT|30S ribosomal protein S20|loc|385154 385418 1 # ID=7_3792|Type=CDS|transl_table=11; Luteimicrobium sp. strain RB22|rpsT|30S ribosomal protein S20|loc|26820 27081 1 # ID=7_3578|Type=CDS|transl_table=11; Genus species strain RB68|rpsT|30S ribosomal protein S20|loc|854100 854373 1 # ID=1_778|Type=CDS|transl_table=11; Actinomadura|rpsT|30S ribosomal protein S20|loc|7210…
TIGR00033	aroC: chorismate synthase	Amino acid biosynthesis	0	0.11	0.28	0	[Nocardia sp. strain RB20|aroC|Chorismate synthase|loc|270136 271345 -1 # ID=11_4972|Type=CDS|transl_table=11; Luteimicrobium sp. strain RB22|aroC|Chorismate synthase|loc|179832 181050 1 # ID=5_2951|Type=CDS|transl_table=11; Genus species strain RB68|aroC|Chorismate synthase|loc|429731 430910 -1 # ID=1_370|Type=CDS|transl_table=11; Actinomadura|aroC|Chorismate synthase|loc|6948 8127 -1 # ID=126_9…
TIGR00036	dapB: 4-hydroxy-tetrahydrodipicolinate reductase	Amino acid biosynthesis	0	0	0.28	0	[Nocardia sp. strain RB20|dapB|4-hydroxy-tetrahydrodipicolinate reductase|loc|298630 299386 1 # ID=3_1719|Type=CDS|transl_table=11; Luteimicrobium sp. strain RB22|dapB|4-hydroxy-tetrahydrodipicolinate reductase|loc|135545 136337 -1 # ID=3_1706|Type=CDS|transl_table=11; Genus species strain RB68|dapB|4-hydroxy-tetrahydrodipicolinate reductase|loc|955890 956631 -1 # ID=1_868|Type=CDS|transl_table=1…
TIGR00038	efp: translation elongation factor P	Protein synthesis	0	0.06	0.17	0	[Nocardia sp. strain RB20|efp|Elongation factor P|loc|273364 273928 1 # ID=11_4975|Type=CDS|transl_table=11; Luteimicrobium sp. strain RB22|efp|Elongation factor P|loc|187754 188318 1 # ID=5_2960|Type=CDS|transl_table=11; Genus species strain RB68|efp|Elongation factor P|loc|422821 423379 -1 # ID=1_361|Type=CDS|transl_table=11; Actinomadura|efp|Elongation factor P|loc|5910 6468 -1 # ID=144_9607|T…
TIGR00042	TIGR00042: non-canonical purine NTP pyrophosphatase, RdgB/HAM1 family	DNA metabolism	0	0	0.17	0	[Luteimicrobium sp. strain RB22|-|Non-canonical purine NTP pyrophosphatase|loc|297830 298460 -1 # ID=3_1852|Type=CDS|transl_table=11; Genus species strain RB68|-|Non-canonical purine NTP pyrophosphatase|loc|634851 635472 -1 # ID=3_4762|Type=CDS|transl_table=11; Actinomadura|-|dITP/XTP pyrophosphatase|loc|17516 18152 -1 # ID=106_9057|Type=CDS|transl_table=11; Streptomyces|rdgB|dITP/XTP pyrophospha…
TIGR00043	TIGR00043: rRNA maturation RNase YbeY	Protein synthesis	0	0.22	0.22	0	[Nocardia sp. strain RB20|ybeY|Endoribonuclease YbeY|loc|311344 312097 -1 # ID=7_3728|Type=CDS|transl_table=11; Luteimicrobium sp. strain RB22|ybeY|Endoribonuclease YbeY|loc|8317 8770 -1 # ID=7_3560|Type=CDS|transl_table=11; Genus species strain RB68|ybeY|Endoribonuclease YbeY|loc|838385 838865 -1 # ID=1_761|Type=CDS|transl_table=11; Actinomadura|ybeY|Endoribonuclease YbeY|loc|56740 57217 -1 # ID…
TIGR00055	uppS: di-trans,poly-cis-decaprenylcistransferase	Cell envelope	0	0.33	0.94	0	[Nocardia sp. strain RB20|uppS|(2Z,6E)-farnesyl diphosphate synthase|loc|273187 273967 1 # ID=5_2822|Type=CDS|transl_table=11; Nocardia sp. strain RB20|-|Trans,polycis-polyprenyl diphosphate synthase ((2Z,6E)-farnesyl diphosphate specific)|loc|299090 299894 -1 # ID=7_3717|Type=CDS|transl_table=11; Luteimicrobium sp. strain RB22|-|(2Z,6E)-farnesyl diphosphate synthase|loc|543842 544619 1 # ID=2_13…
TIGR00059	L17: ribosomal protein bL17	Protein synthesis	0.06	0.06	0.33	0	[Nocardia sp. strain RB20|rplQ|50S ribosomal protein L17|loc|53237 53738 1 # ID=5_2623|Type=CDS|transl_table=11; Luteimicrobium sp. strain RB22|rplQ|50S ribosomal protein L17|loc|374383 374926 1 # ID=4_2634|Type=CDS|transl_table=11; Genus species strain RB68|rplQ|50S ribosomal protein L17|loc|1500827 1501316 -1 # ID=3_5606|Type=CDS|transl_table=11; Actinomadura|rplQ|50S ribosomal protein L17|loc|…
TIGR00060	L18_bact: ribosomal protein uL18	Protein synthesis	0	0.17	0.17	0	[Nocardia sp. strain RB20|rplR|50S ribosomal protein L18|loc|140560 140968 1 # ID=17_6166|Type=CDS|transl_table=11; Luteimicrobium sp. strain RB22|rplR|50S ribosomal protein L18|loc|366399 366771 1 # ID=4_2622|Type=CDS|transl_table=11; Genus species strain RB68|rplR|50S ribosomal protein L18|loc|1512331 1512718 -1 # ID=3_5624|Type=CDS|transl_table=11; Actinomadura|rplR|50S ribosomal protein L18|l…
TIGR00061	L21: ribosomal protein bL21	Protein synthesis	0	0	0.28	0	[Nocardia sp. strain RB20|rplU|50S ribosomal protein L21|loc|424074 424386 1 # ID=6_3439|Type=CDS|transl_table=11; Luteimicrobium sp. strain RB22|rplU|50S ribosomal protein L21|loc|134415 134736 -1 # ID=7_3678|Type=CDS|transl_table=11; Genus species strain RB68|rplU|50S ribosomal protein L21|loc|19860 20175 -1 # ID=3_4223|Type=CDS|transl_table=11; Actinomadura|rplU|50S ribosomal protein L21|loc|2…
TIGR00062	L27: ribosomal protein bL27	Protein synthesis	0	0	0.44	0	[Nocardia sp. strain RB20|rpmA|50S ribosomal protein L27|loc|424494 424761 1 # ID=6_3440|Type=CDS|transl_table=11; Luteimicrobium sp. strain RB22|rpmA|50S ribosomal protein L27|loc|134084 134342 -1 # ID=7_3677|Type=CDS|transl_table=11; Genus species strain RB68|rpmA|50S ribosomal protein L27|loc|19590 19848 -1 # ID=3_4222|Type=CDS|transl_table=11; Actinomadura|rpmA|50S ribosomal protein L27|loc|2…
TIGR00065	ftsZ: cell division protein FtsZ	Cellular processes	0	0.06	0.22	0	[Nocardia sp. strain RB20|ftsZ|Cell division protein FtsZ|loc|227346 228579 -1 # ID=9_4317|Type=CDS|transl_table=11; Luteimicrobium sp. strain RB22|ftsZ|Cell division protein FtsZ|loc|53863 55159 -1 # ID=3_1632|Type=CDS|transl_table=11; Genus species strain RB68|ftsZ|Cell division protein FtsZ|loc|397745 399230 -1 # ID=1_341|Type=CDS|transl_table=11; Streptomyces|ftsZ|Cell division protein FtsZ|l…
TIGR00069	hisD: histidinol dehydrogenase	Amino acid biosynthesis	0.22	0	0.5	0	[Nocardia sp. strain RB20|hisD|Histidinol dehydrogenase|loc|138055 139393 -1 # ID=9_4239|Type=CDS|transl_table=11; Luteimicrobium sp. strain RB22|hisD|Histidinol dehydrogenase|loc|41626 42982 -1 # ID=3_1619|Type=CDS|transl_table=11; Genus species strain RB68|hisD|Histidinol dehydrogenase|loc|373262 374570 -1 # ID=1_317|Type=CDS|transl_table=11; Actinomadura|hisD|Histidinol dehydrogenase|loc|20875…
TIGR00071	hisT_truA: tRNA pseudouridine(38-40) synthase	Protein synthesis	0.06	0.06	0.11	0	[Nocardia sp. strain RB20|truA|tRNA pseudouridine synthase A|loc|53753 54665 1 # ID=5_2624|Type=CDS|transl_table=11; Luteimicrobium sp. strain RB22|truA|tRNA pseudouridine synthase A|loc|377850 378777 1 # ID=4_2638|Type=CDS|transl_table=11; Genus species strain RB68|truA|tRNA pseudouridine synthase A|loc|1499751 1500624 -1 # ID=3_5605|Type=CDS|transl_table=11; Actinomadura|truA|tRNA pseudouridine…
TIGR00077	lspA: signal peptidase II	Protein fate	0.06	0	0.22	0	[Nocardia sp. strain RB20|lspA|Lipoprotein signal peptidase|loc|202341 203022 -1 # ID=9_4295|Type=CDS|transl_table=11; Luteimicrobium sp. strain RB22|lspA|Lipoprotein signal peptidase|loc|49820 50489 -1 # ID=3_1626|Type=CDS|transl_table=11; Actinomadura|lspA_1|Lipoprotein signal peptidase|loc|4164 4713 -1 # ID=5_1275|Type=CDS|transl_table=11; Actinomadura|lspA_2|Lipoprotein signal peptidase|loc|1…
TIGR00078	nadC: nicotinate-nucleotide diphosphorylase (carboxylating)	Biosynthesis of cofactors, prosthetic groups, and carriers	0.06	0	0.06	0	[Nocardia sp. strain RB20|nadC|Nicotinate-nucleotide pyrophosphorylase [carboxylating]|loc|143955 144816 -1 # ID=9_4244|Type=CDS|transl_table=11; Luteimicrobium sp. strain RB22|nadC|Nicotinate-nucleotide pyrophosphorylase [carboxylating]|loc|248960 249956 1 # ID=2_1048|Type=CDS|transl_table=11; Genus species strain RB68|nadC|Nicotinate-nucleotide pyrophosphorylase [carboxylating]|loc|1727955 1728…
TIGR00081	purC: phosphoribosylaminoimidazolesuccinocarboxamide synthase	Purines, pyrimidines, nucleosides, and nucleotides	0	0	0.28	0	[Nocardia sp. strain RB20|purC|Phosphoribosylaminoimidazole-succinocarboxamide synthase|loc|367064 367901 1 # ID=6_3389|Type=CDS|transl_table=11; Luteimicrobium sp. strain RB22|purC|Phosphoribosylaminoimidazole-succinocarboxamide synthase|loc|816641 817580 1 # ID=1_737|Type=CDS|transl_table=11; Genus species strain RB68|purC|Phosphoribosylaminoimidazole-succinocarboxamide synthase|loc|419817 4206…
TIGR00082	rbfA: ribosome-binding factor A	Transcription	0.06	0	0.17	0	[Nocardia sp. strain RB20|rbfA|Ribosome-binding factor A|loc|261746 262190 1 # ID=3_1685|Type=CDS|transl_table=11; Luteimicrobium sp. strain RB22|rbfA|Ribosome-binding factor A|loc|153184 153631 -1 # ID=3_1723|Type=CDS|transl_table=11; Genus species strain RB68|rbfA|Ribosome-binding factor A|loc|965664 966147 -1 # ID=1_877|Type=CDS|transl_table=11; Actinomadura|rbfA|Ribosome-binding factor A|loc|…
TIGR00084	ruvA: Holliday junction DNA helicase RuvA	DNA metabolism	0	0.06	0.06	0	[Nocardia sp. strain RB20|ruvA|Holliday junction ATP-dependent DNA helicase RuvA|loc|195719 196325 1 # ID=11_4911|Type=CDS|transl_table=11; Luteimicrobium sp. strain RB22|ruvA|Holliday junction ATP-dependent DNA helicase RuvA|loc|145489 146125 1 # ID=5_2919|Type=CDS|transl_table=11; Genus species strain RB68|ruvA|Holliday junction ATP-dependent DNA helicase RuvA|loc|232087 232690 1 # ID=7_7801|Ty…
TIGR00086	smpB: SsrA-binding protein	Protein synthesis	0	0.11	0.11	0	[Nocardia sp. strain RB20|smpB|SsrA-binding protein|loc|90357 90831 -1 # ID=15_5813|Type=CDS|transl_table=11; Luteimicrobium sp. strain RB22|smpB|SsrA-binding protein|loc|317222 317693 -1 # ID=3_1872|Type=CDS|transl_table=11; Genus species strain RB68|smpB|SsrA-binding protein|loc|949092 949566 -1 # ID=3_5081|Type=CDS|transl_table=11; Actinomadura|smpB|SsrA-binding protein|loc|52994 53468 -1 # ID…
TIGR00088	trmD: tRNA (guanine(37)-N(1))-methyltransferase	Protein synthesis	0	0.17	0.22	0	[Nocardia sp. strain RB20|trmD|tRNA (guanine-N(1)-)-methyltransferase|loc|110112 110844 1 # ID=3_1553|Type=CDS|transl_table=11; Luteimicrobium sp. strain RB22|trmD|tRNA (guanine-N(1)-)-methyltransferase|loc|187632 188430 -1 # ID=3_1754|Type=CDS|transl_table=11; Genus species strain RB68|trmD|tRNA (guanine-N(1)-)-methyltransferase|loc|1229838 1230621 -1 # ID=1_1070|Type=CDS|transl_table=11; Actino…
TIGR00090	rsfS_iojap_ybeB: ribosome silencing factor	Protein synthesis	0	0	0.06	0	[Nocardia sp. strain RB20|rsfS|Ribosomal silencing factor RsfS|loc|392783 393176 -1 # ID=7_3799|Type=CDS|transl_table=11; Luteimicrobium sp. strain RB22|rsfS|Ribosomal silencing factor RsfS|loc|125537 125921 -1 # ID=7_3668|Type=CDS|transl_table=11; Genus species strain RB68|rsfS|Ribosomal silencing factor RsfS|loc|10192 10594 -1 # ID=3_4214|Type=CDS|transl_table=11; Actinomadura|rsfS|Ribosomal si…
TIGR00092	TIGR00092: GTP-binding protein YchF	Unknown function	0	0.11	0.22	0	[Nocardia sp. strain RB20|ychF|Ribosome-binding ATPase YchF|loc|328674 329754 -1 # ID=5_2874|Type=CDS|transl_table=11; Luteimicrobium sp. strain RB22|ychF|Ribosome-binding ATPase YchF|loc|491031 492117 -1 # ID=3_2064|Type=CDS|transl_table=11; Genus species strain RB68|ychF|Ribosome-binding ATPase YchF|loc|2096891 2097983 -1 # ID=1_1915|Type=CDS|transl_table=11; Actinomadura|ychF|Ribosome-binding …
TIGR00103	DNA_YbaB_EbfC: DNA-binding protein, YbaB/EbfC family	Unknown function	0.11	0.06	0.39	0	[Nocardia sp. strain RB20|-|Nucleoid-associated protein|loc|126699 127011 1 # ID=2_916|Type=CDS|transl_table=11; Genus species strain RB68|ybaB|Nucleoid-associated protein YbaB|loc|1171703 1172054 1 # ID=2_3429|Type=CDS|transl_table=11; Actinomadura|-|Nucleoid-associated protein|loc|61735 62131 1 # ID=45_6366|Type=CDS|transl_table=11; Streptomyces|-|Nucleoid-associated protein|loc|186509 186845 -…
TIGR00109	hemH: ferrochelatase	Biosynthesis of cofactors, prosthetic groups, and carriers	0	0.11	0.17	0	[Nocardia sp. strain RB20|hemH|Ferrochelatase|loc|73147 74191 -1 # ID=8_3893|Type=CDS|transl_table=11; Genus species strain RB68|hemH|Ferrochelatase|loc|594997 596005 -1 # ID=4_6208|Type=CDS|transl_table=11; Actinomadura|hemH|Ferrochelatase|loc|64506 65421 1 # ID=28_4841|Type=CDS|transl_table=11; Mycobacterium sp. strain RB2|hemH|Ferrochelatase|loc|660284 661334 1 # ID=3_3202|Type=CDS|transl_tabl…
TIGR00110	ilvD: dihydroxy-acid dehydratase	Amino acid biosynthesis	0.11	0	0.17	0	[Nocardia sp. strain RB20|ilvD|Dihydroxy-acid dehydratase|loc|145939 147781 -1 # ID=18_6311|Type=CDS|transl_table=11; Luteimicrobium sp. strain RB22|ilvD_1|Dihydroxy-acid dehydratase|loc|283697 285572 1 # ID=5_3053|Type=CDS|transl_table=11; Luteimicrobium sp. strain RB22|ilvD_2|Dihydroxy-acid dehydratase|loc|221964 223659 -1 # ID=7_3753|Type=CDS|transl_table=11; Genus species strain RB68|ilvD|Dih…
TIGR00114	lumazine-synth: 6,7-dimethyl-8-ribityllumazine synthase	Biosynthesis of cofactors, prosthetic groups, and carriers	0	0.06	0.33	0	[Nocardia sp. strain RB20|ribH|6,7-dimethyl-8-ribityllumazine synthase|loc|354757 355237 -1 # ID=8_4076|Type=CDS|transl_table=11; Luteimicrobium sp. strain RB22|ribH|6,7-dimethyl-8-ribityllumazine synthase|loc|216842 217307 1 # ID=5_2988|Type=CDS|transl_table=11; Genus species strain RB68|ribH|6,7-dimethyl-8-ribityllumazine synthase|loc|481546 482059 -1 # ID=1_423|Type=CDS|transl_table=11; Actino…
TIGR00115	tig: trigger factor	Protein fate	0.06	0	0.17	0	[Nocardia sp. strain RB20|tig|Trigger factor|loc|390860 392246 1 # ID=6_3412|Type=CDS|transl_table=11; Luteimicrobium sp. strain RB22|tig|Trigger factor|loc|244037 245435 -1 # ID=3_1802|Type=CDS|transl_table=11; Genus species strain RB68|tig|Trigger factor|loc|64104 65616 -1 # ID=3_4249|Type=CDS|transl_table=11; Actinomadura|tig|Trigger factor|loc|23836 25321 -1 # ID=102_8966|Type=CDS|transl_tabl…
TIGR00116	tsf: translation elongation factor Ts	Protein synthesis	0	0.17	0.11	0	[Nocardia sp. strain RB20|tsf|Elongation factor Ts|loc|126232 127057 1 # ID=3_1569|Type=CDS|transl_table=11; Luteimicrobium sp. strain RB22|tsf|Elongation factor Ts|loc|177368 178208 -1 # ID=3_1743|Type=CDS|transl_table=11; Genus species strain RB68|tsf|Elongation factor Ts|loc|1136920 1137757 -1 # ID=1_1031|Type=CDS|transl_table=11; Actinomadura|tsf|Elongation factor Ts|loc|78415 79252 1 # ID=27…
TIGR00120	ArgJ: glutamate N-acetyltransferase/amino-acid acetyltransferase	Amino acid biosynthesis	0.11	0.06	0	0	[Nocardia sp. strain RB20|argJ|Arginine biosynthesis bifunctional protein ArgJ|loc|47314 48520 -1 # ID=9_4152|Type=CDS|transl_table=11; Luteimicrobium sp. strain RB22|argJ|Arginine biosynthesis bifunctional protein ArgJ|loc|9925 11149 -1 # ID=3_1587|Type=CDS|transl_table=11; Genus species strain RB68|argJ|Arginine biosynthesis bifunctional protein ArgJ|loc|275352 276510 1 # ID=7_7842|Type=CDS|tra…
TIGR00121	birA_ligase: biotin--[acetyl-CoA-carboxylase] ligase	Protein fate	0	0	0.22	0	[Nocardia sp. strain RB20|birA_2|Bifunctional ligase/repressor BirA|loc|62337 63234 1 # ID=19_6370|Type=CDS|transl_table=11; Luteimicrobium sp. strain RB22|birA_2|Bifunctional ligase/repressor BirA|loc|397398 398301 -1 # ID=3_1974|Type=CDS|transl_table=11; Streptomyces|birA_1|Bifunctional ligase/repressor BirA|loc|594661 595528 -1 # ID=1_512|Type=CDS|transl_table=11; Genus species strain strain|b…
TIGR00131	gal_kin: galactokinase	Energy metabolism	0.06	0.06	0.11	0	[Nocardia sp. strain RB20|galK|Galactokinase|loc|21577 22684 -1 # ID=18_6201|Type=CDS|transl_table=11; Luteimicrobium sp. strain RB22|galK|Galactokinase|loc|547426 548692 -1 # ID=4_2767|Type=CDS|transl_table=11; Genus species strain RB68|galK_1|Galactokinase|loc|1313903 1315088 1 # ID=3_5426|Type=CDS|transl_table=11; Genus species strain RB68|galK_2|Galactokinase|loc|47244 48378 1 # ID=4_5692|Typ…
TIGR00133	gatB: aspartyl/glutamyl-tRNA(Asn/Gln) amidotransferase, B subunit	Protein synthesis	0	0	0	0	[Nocardia sp. strain RB20|gatB|Aspartyl/glutamyl-tRNA(Asn/Gln) amidotransferase subunit B|loc|136598 138113 1 # ID=18_6304|Type=CDS|transl_table=11; Luteimicrobium sp. strain RB22|gatB|Aspartyl/glutamyl-tRNA(Asn/Gln) amidotransferase subunit B|loc|224363 225869 -1 # ID=7_3755|Type=CDS|transl_table=11; Genus species strain RB68|gatB|Aspartyl/glutamyl-tRNA(Asn/Gln) amidotransferase subunit B|loc|13…
TIGR00135	gatC: aspartyl/glutamyl-tRNA(Asn/Gln) amidotransferase, C subunit	Protein synthesis	0	0	0	0	[Nocardia sp. strain RB20|gatC|Glutamyl-tRNA(Gln) amidotransferase subunit C|loc|110251 110548 1 # ID=18_6284|Type=CDS|transl_table=11; Luteimicrobium sp. strain RB22|gatC|Glutamyl-tRNA(Gln) amidotransferase subunit C|loc|227384 227681 -1 # ID=7_3757|Type=CDS|transl_table=11; Genus species strain RB68|gatC|Aspartyl/glutamyl-tRNA(Asn/Gln) amidotransferase subunit C|loc|1327418 1327718 -1 # ID=1_11…
TIGR00149	TIGR00149_YjbQ: secondary thiamine-phosphate synthase enzyme	Unknown function	0	0.06	0	0	[Genus species strain RB68|-|TIGR00149_YjbQ: secondary thiamine-phosphate synthase enzyme|loc|678044 678452 -1 # ID=4_6278|Type=CDS|transl_table=11; Genus species strain strain|-|hypothetical protein|loc|333327 333750 1 # ID=2_6050|Type=CDS|transl_table=11; Mycobacterium sp. strain RB2|-|TIGR00149_YjbQ: secondary thiamine-phosphate synthase enzyme|loc|547474 547876 1 # ID=3_3097|Type=CDS|transl_t…
TIGR00150	T6A_YjeE: tRNA threonylcarbamoyl adenosine modification protein YjeE	Protein synthesis	0	0	0.28	0	[Nocardia sp. strain RB20|tsaE|tRNA threonylcarbamoyladenosine biosynthesis protein TsaE|loc|35787 36231 -1 # ID=4_2076|Type=CDS|transl_table=11; Luteimicrobium sp. strain RB22|tsaE|tRNA threonylcarbamoyladenosine biosynthesis protein TsaE|loc|394482 395022 1 # ID=4_2655|Type=CDS|transl_table=11; Genus species strain RB68|tsaE|tRNA threonylcarbamoyladenosine biosynthesis protein TsaE|loc|1477731 …
TIGR00151	ispF: 2-C-methyl-D-erythritol 2,4-cyclodiphosphate synthase	Biosynthesis of cofactors, prosthetic groups, and carriers	0	0.06	0.22	0	[Nocardia sp. strain RB20|ispF|2-C-methyl-D-erythritol 2,4-cyclodiphosphate synthase|loc|348398 348884 -1 # ID=2_1095|Type=CDS|transl_table=11; Luteimicrobium sp. strain RB22|ispF|2-C-methyl-D-erythritol 2,4-cyclodiphosphate synthase|loc|267281 267794 1 # ID=2_1069|Type=CDS|transl_table=11; Genus species strain RB68|ispF|2-C-methyl-D-erythritol 2,4-cyclodiphosphate synthase|loc|72913 73405 -1 # I…
TIGR00152	TIGR00152: dephospho-CoA kinase	Biosynthesis of cofactors, prosthetic groups, and carriers	0	0.06	0.17	0	[Nocardia sp. strain RB20|coaE|Dephospho-CoA kinase|loc|90511 91699 -1 # ID=9_4189|Type=CDS|transl_table=11; Luteimicrobium sp. strain RB22|coaE|Dephospho-CoA kinase|loc|350186 350813 -1 # ID=5_3111|Type=CDS|transl_table=11; Genus species strain RB68|coaE|Dephospho-CoA kinase|loc|313129 313738 -1 # ID=1_261|Type=CDS|transl_table=11; Actinomadura|coaE|Dephospho-CoA kinase|loc|82381 83002 1 # ID=40…
TIGR00154	ispE: 4-(cytidine 5'-diphospho)-2-C-methyl-D-erythritol kinase	Biosynthesis of cofactors, prosthetic groups, and carriers	0	0	0.17	0	[Nocardia sp. strain RB20|ispE|4-diphosphocytidyl-2-C-methyl-D-erythritol kinase|loc|130604 131495 1 # ID=5_2689|Type=CDS|transl_table=11; Luteimicrobium sp. strain RB22|ispE|4-diphosphocytidyl-2-C-methyl-D-erythritol kinase|loc|408130 409075 1 # ID=2_1187|Type=CDS|transl_table=11; Genus species strain RB68|ispE|4-diphosphocytidyl-2-C-methyl-D-erythritol kinase|loc|2250215 2251184 -1 # ID=1_2054|…
TIGR00158	L9: ribosomal protein bL9	Protein synthesis	0	0.06	0.11	0	[Nocardia sp. strain RB20|rplI|50S ribosomal protein L9|loc|39968 40424 1 # ID=25_6960|Type=CDS|transl_table=11; Luteimicrobium sp. strain RB22|rplI|50S ribosomal protein L9|loc|268702 269152 1 # ID=1_251|Type=CDS|transl_table=11; Genus species strain RB68|rplI|50S ribosomal protein L9|loc|1106117 1106564 1 # ID=2_3367|Type=CDS|transl_table=11; Actinomadura|rplI|50S ribosomal protein L9|loc|10114…
TIGR00164	PS_decarb_rel: phosphatidylserine decarboxylase homolog	Unknown function	0	0	0	0	[Nocardia sp. strain RB20|psd|Phosphatidylserine decarboxylase proenzyme|loc|14265 14982 1 # ID=23_6748|Type=CDS|transl_table=11; Streptomyces|-|phosphatidylserine decarboxylase|loc|931280 931928 1 # ID=2_2183|Type=CDS|transl_table=11; Genus species strain strain|psd|Phosphatidylserine decarboxylase proenzyme|loc|989834 990482 1 # ID=1_847|Type=CDS|transl_table=11; Mycobacterium sp. strain RB2|-|…
TIGR00168	infC: translation initiation factor IF-3	Protein synthesis	0	0.06	0.28	0	[Nocardia sp. strain RB20|infC|Translation initiation factor IF-3|loc|72786 73305 -1 # ID=9_4175|Type=CDS|transl_table=11; Luteimicrobium sp. strain RB22|infC|Translation initiation factor IF-3|loc|29776 30646 -1 # ID=3_1606|Type=CDS|transl_table=11; Genus species strain RB68|infC|Translation initiation factor IF-3|loc|260779 261343 1 # ID=7_7828|Type=CDS|transl_table=11; Actinomadura|infC|Transl…
TIGR00171	leuD: 3-isopropylmalate dehydratase, small subunit	Amino acid biosynthesis	0.11	0	0.28	0	[Nocardia sp. strain RB20|leuD|3-isopropylmalate dehydratase small subunit|loc|36469 37069 1 # ID=3_1487|Type=CDS|transl_table=11; Luteimicrobium sp. strain RB22|leuD|3-isopropylmalate dehydratase small subunit|loc|182960 183599 -1 # ID=7_3716|Type=CDS|transl_table=11; Genus species strain RB68|leuD|3-isopropylmalate dehydratase small subunit|loc|1286187 1286775 -1 # ID=1_1129|Type=CDS|transl_tab…
TIGR00172	maf: septum formation protein Maf	Cellular processes	0.06	0	0.28	0	[Nocardia sp. strain RB20|-|Maf-like protein|loc|54790 55486 1 # ID=19_6362|Type=CDS|transl_table=11; Luteimicrobium sp. strain RB22|-|Maf-like protein|loc|413761 414454 1 # ID=3_1988|Type=CDS|transl_table=11; Actinomadura|-|Maf-like protein|loc|38155 38758 1 # ID=7_1742|Type=CDS|transl_table=11; Streptomyces|maf|Septum formation protein Maf|loc|597760 598375 1 # ID=1_516|Type=CDS|transl_table=11…
TIGR00173	menD: 2-succinyl-5-enolpyruvyl-6-hydroxy-3-cyclohexene-1-carboxylic-acid synthase	Biosynthesis of cofactors, prosthetic groups, and carriers	0	0	0.17	0	[Nocardia sp. strain RB20|menD|2-succinyl-5-enolpyruvyl-6-hydroxy-3- cyclohexene-1-carboxylate synthase|loc|609021 610614 1 # ID=2_1335|Type=CDS|transl_table=11; Luteimicrobium sp. strain RB22|menD|2-succinyl-5-enolpyruvyl-6-hydroxy-3- cyclohexene-1-carboxylate synthase|loc|265365 267336 1 # ID=4_2533|Type=CDS|transl_table=11; Genus species strain RB68|menD|2-succinyl-5-enolpyruvyl-6-hydroxy-3- c…
TIGR00174	miaA: tRNA dimethylallyltransferase	Protein synthesis	0	0	0.11	0	[Nocardia sp. strain RB20|miaA|tRNA dimethylallyltransferase|loc|570413 571337 1 # ID=3_1981|Type=CDS|transl_table=11; Luteimicrobium sp. strain RB22|miaA|tRNA dimethylallyltransferase|loc|93285 94251 -1 # ID=3_1665|Type=CDS|transl_table=11; Genus species strain RB68|miaA|tRNA dimethylallyltransferase|loc|883788 884700 -1 # ID=1_802|Type=CDS|transl_table=11; Actinomadura|miaA|tRNA dimethylallyltr…
TIGR00177	molyb_syn: molybdenum cofactor synthesis domain	Unclassified	0	0.11	0	0	[Nocardia sp. strain RB20|moaB|Molybdenum cofactor biosynthesis protein B|loc|128699 129293 -1 # ID=4_2160|Type=CDS|transl_table=11; Nocardia sp. strain RB20|moaE2_2|Molybdopterin molybdenumtransferase 2|loc|39909 41007 -1 # ID=18_6218|Type=CDS|transl_table=11; Luteimicrobium sp. strain RB22|moaE2_3|Molybdopterin synthase catalytic subunit 2|loc|840746 841709 1 # ID=2_1553|Type=CDS|transl_table=1…
TIGR00179	murB: UDP-N-acetylenolpyruvoylglucosamine reductase	Cell envelope	0.06	0	0.17	0	[Nocardia sp. strain RB20|murB|UDP-N-acetylenolpyruvoylglucosamine reductase|loc|533802 534894 -1 # ID=2_1254|Type=CDS|transl_table=11; Genus species strain RB68|murB|UDP-N-acetylenolpyruvoylglucosamine reductase|loc|1919689 1920772 1 # ID=2_4178|Type=CDS|transl_table=11; Actinomadura|murB|UDP-N-acetylenolpyruvoylglucosamine reductase|loc|48353 49421 1 # ID=50_6718|Type=CDS|transl_table=11; Strep…
TIGR00180	parB_part: ParB/RepB/Spo0J family partition protein	Unclassified	0.28	0	0	0	[Nocardia sp. strain RB20|parB|putative chromosome-partitioning protein ParB|loc|96928 97972 -1 # ID=16_5982|Type=CDS|transl_table=11; Luteimicrobium sp. strain RB22|parB|putative chromosome-partitioning protein ParB|loc|243812 245297 1 # ID=1_230|Type=CDS|transl_table=11; Luteimicrobium sp. strain RB22|spo0C|Chromosome-partitioning protein Spo0J|loc|351050 351740 1 # ID=3_1924|Type=CDS|transl_ta…
TIGR00186	rRNA_methyl_3: RNA methyltransferase, TrmH family, group 3	Protein synthesis	0	0.06	0.11	0	[Nocardia sp. strain RB20|-|putative tRNA/rRNA methyltransferase|loc|345928 346942 -1 # ID=2_1093|Type=CDS|transl_table=11; Luteimicrobium sp. strain RB22|-|putative tRNA/rRNA methyltransferase|loc|270462 271479 1 # ID=2_1073|Type=CDS|transl_table=11; Genus species strain RB68|-|Putative TrmH family tRNA/rRNA methyltransferase|loc|63951 64884 -1 # ID=2_2386|Type=CDS|transl_table=11; Actinomadura|…
TIGR00187	ribE: riboflavin synthase, alpha subunit	Biosynthesis of cofactors, prosthetic groups, and carriers	0	0.06	0.22	0	[Nocardia sp. strain RB20|ribE|Riboflavin synthase|loc|356609 357230 -1 # ID=8_4078|Type=CDS|transl_table=11; Luteimicrobium sp. strain RB22|ribE|Riboflavin synthase|loc|214909 215560 1 # ID=5_2986|Type=CDS|transl_table=11; Genus species strain RB68|ribE|Riboflavin synthase|loc|483931 484525 -1 # ID=1_426|Type=CDS|transl_table=11; Actinomadura|ribE|Riboflavin synthase|loc|27136 27778 -1 # ID=37_5…
TIGR00188	rnpA: ribonuclease P protein component	Transcription	0	0	0.06	0	[Nocardia sp. strain RB20|rnpA|Ribonuclease P protein component|loc|104124 104451 -1 # ID=16_5989|Type=CDS|transl_table=11; Genus species strain RB68|-|ribonuclease P|loc|1039940 1040180 1 # ID=2_3302|Type=CDS|transl_table=11; Actinomadura|rnpA|Ribonuclease P protein component|loc|36779 37148 -1 # ID=19_3806|Type=CDS|transl_table=11; Mycobacterium sp. strain RB2|rnpA|Ribonuclease P protein compon…
TIGR00189	tesB: acyl-CoA thioesterase II	Fatty acid and phospholipid metabolism	0	0.11	0	0	[Genus species strain RB68|tesB|Acyl-CoA thioesterase 2|loc|1729162 1730026 -1 # ID=1_1557|Type=CDS|transl_table=11; Actinomadura|tesB_1|Acyl-CoA thioesterase 2|loc|269281 270157 -1 # ID=3_959|Type=CDS|transl_table=11; Mycobacterium sp. strain RB2|tesB_3|Acyl-CoA thioesterase 2|loc|480196 481045 1 # ID=3_3038|Type=CDS|transl_table=11; Genus species strain Actinobacterium5_2|tesB|Acyl-CoA thioeste…
TIGR00190	thiC: phosphomethylpyrimidine synthase	Biosynthesis of cofactors, prosthetic groups, and carriers	0.06	0	0.28	0	[Nocardia sp. strain RB20|thiC|Phosphomethylpyrimidine synthase|loc|39069 40710 1 # ID=23_6772|Type=CDS|transl_table=11; Luteimicrobium sp. strain RB22|thiC|Phosphomethylpyrimidine synthase|loc|586467 588195 1 # ID=1_541|Type=CDS|transl_table=11; Genus species strain RB68|thiC|Phosphomethylpyrimidine synthase|loc|610485 612222 1 # ID=5_7065|Type=CDS|transl_table=11; Actinomadura|thiC|Phosphomethy…
TIGR00191	thrB: homoserine kinase	Amino acid biosynthesis	0	0	0.17	0	[Nocardia sp. strain RB20|thrB|Homoserine kinase|loc|130080 131076 1 # ID=19_6432|Type=CDS|transl_table=11; Luteimicrobium sp. strain RB22|thrB|Homoserine kinase|loc|765675 766626 1 # ID=2_1489|Type=CDS|transl_table=11; Genus species strain RB68|thrB|Homoserine kinase|loc|737017 737971 -1 # ID=3_4870|Type=CDS|transl_table=11; Actinomadura|thrB_1|Homoserine kinase|loc|57871 58825 -1 # ID=38_5798|T…
TIGR00194	uvrC: excinuclease ABC subunit C	DNA metabolism	0	0	0.17	0	[Luteimicrobium sp. strain RB22|uvrC|UvrABC system protein C|loc|336454 338650 -1 # ID=5_3100|Type=CDS|transl_table=11; Genus species strain RB68|uvrC_2|UvrABC system protein C|loc|55032 56931 1 # ID=5_6516|Type=CDS|transl_table=11; Actinomadura|uvrC|UvrABC system protein C|loc|1848 3885 1 # ID=12_2691|Type=CDS|transl_table=11; Streptomyces|uvrC|UvrABC system protein C|loc|1274313 1276329 1 # ID=…
TIGR00196	yjeF_cterm: YjeF family C-terminal domain	Unknown function	0	0	0.11	0	[Nocardia sp. strain RB20|nnr|Bifunctional NAD(P)H-hydrate repair enzyme Nnr|loc|39543 40992 -1 # ID=4_2080|Type=CDS|transl_table=11; Genus species strain RB68|nnr|Bifunctional NAD(P)H-hydrate repair enzyme Nnr|loc|1480535 1482026 -1 # ID=3_5586|Type=CDS|transl_table=11; Actinomadura|nnr|Bifunctional NAD(P)H-hydrate repair enzyme Nnr|loc|70099 71572 1 # ID=42_6124|Type=CDS|transl_table=11; Strept…
TIGR00203	cydB: cytochrome d ubiquinol oxidase, subunit II	Energy metabolism	0.06	0.06	0.17	0	[Nocardia sp. strain RB20|cydB|Cytochrome bd-I ubiquinol oxidase subunit 2|loc|463815 464880 -1 # ID=4_2423|Type=CDS|transl_table=11; Luteimicrobium sp. strain RB22|cydB|Cytochrome bd-I ubiquinol oxidase subunit 2|loc|148085 149177 1 # ID=7_3686|Type=CDS|transl_table=11; Actinomadura|cydB_2|Cytochrome bd-I ubiquinol oxidase subunit 2|loc|84642 85665 -1 # ID=19_3848|Type=CDS|transl_table=11; Strep…
TIGR00209	galT_1: galactose-1-phosphate uridylyltransferase	Energy metabolism	0	0.06	0.17	0	[Nocardia sp. strain RB20|galT|Galactose-1-phosphate uridylyltransferase|loc|22680 23775 -1 # ID=18_6202|Type=CDS|transl_table=11; Luteimicrobium sp. strain RB22|galT|Galactose-1-phosphate uridylyltransferase|loc|548688 549924 -1 # ID=4_2768|Type=CDS|transl_table=11; Genus species strain RB68|galT|Galactose-1-phosphate uridylyltransferase|loc|45985 47080 -1 # ID=4_5691|Type=CDS|transl_table=11; A…
TIGR00214	lipB: lipoyl(octanoyl) transferase	Protein fate	0.11	0.06	0.11	0	[Nocardia sp. strain RB20|lipB_1|Octanoyltransferase|loc|320411 321242 1 # ID=9_4403|Type=CDS|transl_table=11; Nocardia sp. strain RB20|lipB_2|Octanoyltransferase|loc|28228 28810 -1 # ID=24_6853|Type=CDS|transl_table=11; Luteimicrobium sp. strain RB22|lipB|Octanoyltransferase|loc|644360 645074 1 # ID=3_2201|Type=CDS|transl_table=11; Genus species strain RB68|lipB|Octanoyltransferase|loc|616257 61…
TIGR00218	manA: mannose-6-phosphate isomerase, class I	Energy metabolism	0.06	0	0.22	0	[Nocardia sp. strain RB20|manA|Mannose-6-phosphate isomerase|loc|505332 506547 -1 # ID=5_3030|Type=CDS|transl_table=11; Luteimicrobium sp. strain RB22|manA|Mannose-6-phosphate isomerase|loc|324886 326107 1 # ID=2_1117|Type=CDS|transl_table=11; Streptomyces|manA|Mannose-6-phosphate isomerase|loc|605425 606595 1 # ID=4_4541|Type=CDS|transl_table=11; Genus species strain strain|manA|Mannose-6-phosph…
TIGR00219	mreC: rod shape-determining protein MreC	Cell envelope	0	0	0	0	[Genus species strain strain|-|hypothetical protein|loc|5414902 5415949 1 # ID=1_4603|Type=CDS|transl_table=11; Genus_species|mreC|Cell shape-determining protein MreC precursor|loc|955638 956685 -1 # ID=1_804|Type=CDS|transl_table=11; Genus species strain RB17|mreC|Cell shape-determining protein MreC precursor|loc|524482 525424 1 # ID=1_469|Type=CDS|transl_table=11]
TIGR00220	mscL: large conductance mechanosensitive channel protein	Cellular processes	0.22	0.06	0.28	0	[Nocardia sp. strain RB20|mscL_1|Large-conductance mechanosensitive channel|loc|126074 126476 1 # ID=4_2157|Type=CDS|transl_table=11; Nocardia sp. strain RB20|mscL_2|Large-conductance mechanosensitive channel|loc|49370 49841 1 # ID=15_5776|Type=CDS|transl_table=11; Luteimicrobium sp. strain RB22|mscL|Large-conductance mechanosensitive channel|loc|360469 360934 -1 # ID=2_1147|Type=CDS|transl_table…
TIGR00228	ruvC: crossover junction endodeoxyribonuclease RuvC	DNA metabolism	0	0.11	0.28	0	[Nocardia sp. strain RB20|ruvC|Crossover junction endodeoxyribonuclease RuvC|loc|195162 195723 1 # ID=11_4910|Type=CDS|transl_table=11; Luteimicrobium sp. strain RB22|ruvC|Crossover junction endodeoxyribonuclease RuvC|loc|144865 145444 1 # ID=5_2918|Type=CDS|transl_table=11; Genus species strain RB68|ruvC|Crossover junction endodeoxyribonuclease RuvC|loc|231557 232091 1 # ID=7_7800|Type=CDS|trans…
TIGR00234	tyrS: tyrosine--tRNA ligase	Protein synthesis	0	0.06	0.06	0	[Nocardia sp. strain RB20|tyrS|Tyrosine--tRNA ligase|loc|492 1776 -1 # ID=9_4106|Type=CDS|transl_table=11; Luteimicrobium sp. strain RB22|tyrS|Tyrosine--tRNA ligase|loc|672 1956 -1 # ID=3_1578|Type=CDS|transl_table=11; Genus species strain RB68|tyrS|Tyrosine--tRNA ligase|loc|284075 285353 1 # ID=7_7851|Type=CDS|transl_table=11; Actinomadura|tyrS|Tyrosine--tRNA ligase|loc|162603 163920 1 # ID=13_3…
TIGR00237	xseA: exodeoxyribonuclease VII, large subunit	DNA metabolism	0.06	0.17	0.22	0	[Nocardia sp. strain RB20|xseA|Exodeoxyribonuclease 7 large subunit|loc|295571 296864 -1 # ID=5_2847|Type=CDS|transl_table=11; Luteimicrobium sp. strain RB22|xseA|Exodeoxyribonuclease 7 large subunit|loc|498360 499665 1 # ID=3_2071|Type=CDS|transl_table=11; Genus species strain RB68|xseA|Exodeoxyribonuclease 7 large subunit|loc|2109458 2110673 1 # ID=1_1926|Type=CDS|transl_table=11; Actinomadura|…
TIGR00239	2oxo_dh_E1: oxoglutarate dehydrogenase (succinyl-transferring), E1 component	Energy metabolism	0.11	0.11	0.11	0	[Nocardia sp. strain RB20|kgd|Multifunctional 2-oxoglutarate metabolism enzyme|loc|435111 438912 -1 # ID=5_2977|Type=CDS|transl_table=11; Luteimicrobium sp. strain RB22|kgd|Multifunctional 2-oxoglutarate metabolism enzyme|loc|742425 746259 -1 # ID=2_1471|Type=CDS|transl_table=11; Genus species strain RB68|kgd|Multifunctional 2-oxoglutarate metabolism enzyme|loc|1578966 1582647 1 # ID=1_1402|Type=…
TIGR00243	Dxr: 1-deoxy-D-xylulose 5-phosphate reductoisomerase	Biosynthesis of cofactors, prosthetic groups, and carriers	0	0	0.28	0	[Nocardia sp. strain RB20|dxr|1-deoxy-D-xylulose 5-phosphate reductoisomerase|loc|176077 177235 1 # ID=3_1611|Type=CDS|transl_table=11; Luteimicrobium sp. strain RB22|dxr|1-deoxy-D-xylulose 5-phosphate reductoisomerase|loc|170923 172087 -1 # ID=3_1736|Type=CDS|transl_table=11; Genus species strain RB68|dxr|1-deoxy-D-xylulose 5-phosphate reductoisomerase|loc|1079001 1080237 -1 # ID=1_980|Type=CDS|…
TIGR00250	RNAse_H_YqgF: putative transcription antitermination factor YqgF	Unknown function	0.06	0.06	0.22	0	[Nocardia sp. strain RB20|-|Putative pre-16S rRNA nuclease|loc|263706 264309 1 # ID=11_4966|Type=CDS|transl_table=11; Luteimicrobium sp. strain RB22|-|Putative pre-16S rRNA nuclease|loc|176431 176899 1 # ID=5_2947|Type=CDS|transl_table=11; Genus species strain RB68|yrrK|Putative Holliday junction resolvase|loc|254414 254873 1 # ID=7_7821|Type=CDS|transl_table=11; Actinomadura|-|Putative pre-16S r…
TIGR00252	TIGR00252: TIGR00252 family protein	Hypothetical proteins	0	0	0	0	[Nocardia sp. strain RB20|-|hypothetical protein|loc|118220 118601 1 # ID=3_1561|Type=CDS|transl_table=11; Mycobacterium sp. strain RB2|-|hypothetical protein|loc|611 1007 -1 # ID=461_5722|Type=CDS|transl_table=11; Nocardia sp. strain RB56|-|hypothetical protein|loc|368645 368933 1 # ID=7_3577|Type=CDS|transl_table=11; Amycolatopsis|-|hypothetical protein|loc|14474 14882 -1 # ID=55_3853|Type=CDS|…
TIGR00256	TIGR00256: D-tyrosyl-tRNA(Tyr) deacylase	Protein synthesis	0	0	0.22	0	[Luteimicrobium sp. strain RB22|dtd|D-aminoacyl-tRNA deacylase|loc|66476 66902 1 # ID=4_2382|Type=CDS|transl_table=11; Genus species strain RB68|dtd|D-tyrosyl-tRNA(Tyr) deacylase|loc|113500 113932 1 # ID=2_2440|Type=CDS|transl_table=11; Actinomadura|dtd|D-aminoacyl-tRNA deacylase|loc|15550 15982 -1 # ID=50_6680|Type=CDS|transl_table=11; Streptomyces|dtd|D-tyrosyl-tRNA(Tyr) deacylase|loc|73236 736…
TIGR00257	IMPACT_YIGZ: uncharacterized protein, YigZ family	Unknown function	0	0.06	0.06	0	[Streptomyces|yigZ|IMPACT family member YigZ|loc|1615887 1616514 -1 # ID=1_1386|Type=CDS|transl_table=11; Genus species strain strain|yigZ|IMPACT family member YigZ|loc|237547 238180 1 # ID=2_5968|Type=CDS|transl_table=11; Mycobacterium sp. strain RB2|yigZ|IMPACT family member YigZ|loc|845 1460 1 # ID=105_5168|Type=CDS|transl_table=11; Genus species strain strain|yigZ|IMPACT family member YigZ|lo…
TIGR00262	trpA: tryptophan synthase, alpha subunit	Amino acid biosynthesis	0.11	0	0.28	0	[Nocardia sp. strain RB20|trpA|Tryptophan synthase alpha chain|loc|124904 125696 -1 # ID=9_4221|Type=CDS|transl_table=11; Luteimicrobium sp. strain RB22|trpA|Tryptophan synthase alpha chain|loc|382250 383120 -1 # ID=5_3132|Type=CDS|transl_table=11; Genus species strain RB68|trpA_1|Tryptophan synthase alpha chain|loc|350089 350902 -1 # ID=1_292|Type=CDS|transl_table=11; Actinomadura|trpA|Tryptopha…
TIGR00273	TIGR00273: iron-sulfur cluster-binding protein	Energy metabolism	0	0	0.11	0	[Luteimicrobium sp. strain RB22|lutB|Lactate utilization protein B|loc|867201 868689 -1 # ID=1_786|Type=CDS|transl_table=11; Genus species strain RB68|lutB|Lactate utilization protein B|loc|586671 588111 -1 # ID=5_7044|Type=CDS|transl_table=11; Actinomadura|lutB_1|Lactate utilization protein B|loc|109747 111205 1 # ID=24_4432|Type=CDS|transl_table=11; Mycobacterium sp. strain RB2|lutB|Lactate uti…
TIGR00274	TIGR00274: N-acetylmuramic acid 6-phosphate etherase	Cell envelope	0.11	0	0.17	0	[Luteimicrobium sp. strain RB22|murQ|N-acetylmuramic acid 6-phosphate etherase|loc|87945 88878 1 # ID=4_2396|Type=CDS|transl_table=11; Streptomyces|murQ|N-acetylmuramic acid 6-phosphate etherase|loc|212870 213830 -1 # ID=4_4186|Type=CDS|transl_table=11; Genus species strain strain|murQ|N-acetylmuramic acid 6-phosphate etherase|loc|4349731 4350715 -1 # ID=1_3739|Type=CDS|transl_table=11; Genus spe…
TIGR00281	TIGR00281: segregation and condensation protein B	DNA metabolism	0	0.17	0	0	[Nocardia sp. strain RB20|scpB|Segregation and condensation protein B|loc|893036 893729 -1 # ID=1_781|Type=CDS|transl_table=11; Genus species strain RB68|scpB|Segregation and condensation protein B|loc|266750 267335 -1 # ID=1_219|Type=CDS|transl_table=11; Actinomadura|scpB|Segregation and condensation protein B|loc|2742 3462 -1 # ID=69_7770|Type=CDS|transl_table=11; Streptomyces|scpB|Segregation …
TIGR00302	TIGR00302: phosphoribosylformylglycinamidine synthase, purS protein	Purines, pyrimidines, nucleosides, and nucleotides	0	0	0	0	[Nocardia sp. strain RB20|purS|Phosphoribosylformylglycinamidine synthase subunit PurS|loc|496649 496883 -1 # ID=4_2452|Type=CDS|transl_table=11; Luteimicrobium sp. strain RB22|purS|Phosphoribosylformylglycinamidine synthase subunit PurS|loc|822949 823237 1 # ID=1_741|Type=CDS|transl_table=11; Genus species strain RB68|-|phosphoribosylformylglycinamidine synthase subunit PurS|loc|576001 576244 -1…
TIGR00337	PyrG: CTP synthase	Purines, pyrimidines, nucleosides, and nucleotides	0.06	0.11	0.22	0	[Nocardia sp. strain RB20|pyrG_1|CTP synthase|loc|897579 899307 -1 # ID=1_786|Type=CDS|transl_table=11; Luteimicrobium sp. strain RB22|pyrG|CTP synthase|loc|542737 544465 -1 # ID=5_3287|Type=CDS|transl_table=11; Genus species strain RB68|pyrG|CTP synthase|loc|271330 273010 -1 # ID=1_224|Type=CDS|transl_table=11; Actinomadura|pyrG_2|CTP synthase|loc|8711 10247 -1 # ID=69_7777|Type=CDS|transl_table…
TIGR00343	TIGR00343: pyridoxal 5'-phosphate synthase, synthase subunit Pdx1	Biosynthesis of cofactors, prosthetic groups, and carriers	0	0.11	0	0	[Nocardia sp. strain RB20|pdxS|Pyridoxal 5-phosphate synthase subunit PdxS|loc|172634 173576 1 # ID=11_4888|Type=CDS|transl_table=11; Luteimicrobium sp. strain RB22|pdxS|Pyridoxal 5-phosphate synthase subunit PdxS|loc|141688 142642 1 # ID=5_2914|Type=CDS|transl_table=11; Genus species strain RB68|pdxS|Pyridoxal biosynthesis lyase PdxS|loc|227081 227999 1 # ID=7_7795|Type=CDS|transl_table=11; Acti…
TIGR00344	alaS: alanine--tRNA ligase	Protein synthesis	0.28	0.06	0.39	0	[Nocardia sp. strain RB20|alaS|Alanine--tRNA ligase|loc|261043 263707 1 # ID=11_4965|Type=CDS|transl_table=11; Luteimicrobium sp. strain RB22|alaS|Alanine--tRNA ligase|loc|173744 176435 1 # ID=5_2946|Type=CDS|transl_table=11; Genus species strain RB68|alaS_1|Alanine--tRNA ligase|loc|442925 445568 -1 # ID=2_2745|Type=CDS|transl_table=11; Genus species strain RB68|alaS_2|Alanine--tRNA ligase|loc|25…
TIGR00355	purH: phosphoribosylaminoimidazolecarboxamide formyltransferase/IMP cyclohydrolase	Purines, pyrimidines, nucleosides, and nucleotides	0	0.06	0.28	0	[Nocardia sp. strain RB20|purH|Bifunctional purine biosynthesis protein PurH|loc|145626 147255 -1 # ID=4_2178|Type=CDS|transl_table=11; Luteimicrobium sp. strain RB22|purH|Bifunctional purine biosynthesis protein PurH|loc|486515 488159 1 # ID=4_2726|Type=CDS|transl_table=11; Genus species strain RB68|purH|Bifunctional purine biosynthesis protein PurH|loc|1329271 1330837 -1 # ID=3_5440|Type=CDS|tr…
TIGR00357	TIGR00357: methionine-R-sulfoxide reductase	Protein fate	0.28	0.22	0.39	0	[Nocardia sp. strain RB20|msrB_1|Peptide methionine sulfoxide reductase MsrB|loc|129521 129977 1 # ID=1_126|Type=CDS|transl_table=11; Nocardia sp. strain RB20|msrB_2|Peptide methionine sulfoxide reductase MsrB|loc|677532 677976 1 # ID=1_610|Type=CDS|transl_table=11; Luteimicrobium sp. strain RB22|msrB_1|Peptide methionine sulfoxide reductase MsrB|loc|503171 503651 1 # ID=2_1267|Type=CDS|transl_ta…
TIGR00362	DnaA: chromosomal replication initiator protein DnaA	DNA metabolism	0	0	0.11	0	[Nocardia sp. strain RB20|dnaA|Chromosomal replication initiator protein DnaA|loc|105281 107219 1 # ID=16_5991|Type=CDS|transl_table=11; Luteimicrobium sp. strain RB22|dnaA|Chromosomal replication initiator protein DnaA|loc|234485 236027 -1 # ID=1_223|Type=CDS|transl_table=11; Genus species strain RB68|dnaA|Chromosomal replication initiator protein DnaA|loc|1036939 1039036 -1 # ID=2_3300|Type=CDS…
TIGR00368	TIGR00368: Mg chelatase-like protein	Unknown function	0	0.17	0	0	[Nocardia sp. strain RB20|comM|Competence protein ComM|loc|118600 120109 1 # ID=3_1562|Type=CDS|transl_table=11; Luteimicrobium sp. strain RB22|comM|Competence protein ComM|loc|182823 184356 -1 # ID=3_1748|Type=CDS|transl_table=11; Genus species strain RB68|comM|Competence protein ComM|loc|1142208 1143765 1 # ID=1_1036|Type=CDS|transl_table=11; Actinomadura|comM|Competence protein ComM|loc|73235 …
TIGR00370	TIGR00370: sensor histidine kinase inhibitor, KipI family	Hypothetical proteins	0	0.06	0.17	0	[Genus species strain RB68|kipI|Kinase A inhibitor|loc|778780 779377 1 # ID=4_6376|Type=CDS|transl_table=11; Actinomadura|kipI_1|Kinase A inhibitor|loc|68989 69604 1 # ID=20_3979|Type=CDS|transl_table=11; Genus species strain strain|pxpB|5-oxoprolinase subunit B|loc|9610490 9611177 -1 # ID=1_7787|Type=CDS|transl_table=11; |Contig_41.1_42|-|loc|44725 45343 1 # ID=41_2714|Type=CDS|transl_table=11]
TIGR00379	cobB: cobyrinic acid a,c-diamide synthase	Biosynthesis of cofactors, prosthetic groups, and carriers	0	0	0	0	[Genus species strain RB68|cobB_2|Cobyrinic acid A,C-diamide synthase|loc|258480 259800 -1 # ID=3_4405|Type=CDS|transl_table=11; Actinomadura|cobB_4|Hydrogenobyrinate a,c-diamide synthase|loc|19744 21115 1 # ID=108_9110|Type=CDS|transl_table=11; Streptomyces|cobB_3|Cobyrinic acid A,C-diamide synthase|loc|1346709 1348080 -1 # ID=3_3919|Type=CDS|transl_table=11; Genus species strain strain|cobB|Hyd…
TIGR00380	cobD: cobalamin biosynthesis protein CobD	Biosynthesis of cofactors, prosthetic groups, and carriers	0	0	0	0	[Nocardia sp. strain RB20|cobD|Cobalamin biosynthesis protein CobD|loc|2775 3717 -1 # ID=7_3446|Type=CDS|transl_table=11; Genus species strain RB68|-|cobalamin biosynthesis protein|loc|297602 298523 -1 # ID=3_4447|Type=CDS|transl_table=11; Actinomadura|cobD|Cobalamin biosynthesis protein CobD|loc|24763 25666 -1 # ID=41_5996|Type=CDS|transl_table=11; Genus species strain strain|cobD|Cobalamin bios…
TIGR00382	clpX: ATP-dependent Clp protease, ATP-binding subunit ClpX	Protein fate	0.06	0	0.17	0	[Nocardia sp. strain RB20|clpX_1|ATP-dependent Clp protease ATP-binding subunit ClpX|loc|394103 395387 1 # ID=6_3415|Type=CDS|transl_table=11; Luteimicrobium sp. strain RB22|clpX|ATP-dependent Clp protease ATP-binding subunit ClpX|loc|240916 242206 -1 # ID=3_1799|Type=CDS|transl_table=11; Genus species strain RB68|clpX_2|ATP-dependent Clp protease ATP-binding subunit ClpX|loc|61079 62354 -1 # ID=…
TIGR00392	ileS: isoleucine--tRNA ligase	Protein synthesis	0	0.06	0.22	0	[Nocardia sp. strain RB20|ileS|Isoleucine--tRNA ligase|loc|219150 222327 -1 # ID=9_4309|Type=CDS|transl_table=11; Luteimicrobium sp. strain RB22|ileS|Isoleucine--tRNA ligase|loc|207341 210704 -1 # ID=3_1772|Type=CDS|transl_table=11; Genus species strain RB68|ileS|Isoleucine--tRNA ligase|loc|388612 391795 1 # ID=1_333|Type=CDS|transl_table=11; Actinomadura|ileS|Isoleucine--tRNA ligase|loc|6510 968…
TIGR00396	leuS_bact: leucine--tRNA ligase	Protein synthesis	0.06	0	0.06	0	[Nocardia sp. strain RB20|leuS_1|Leucine--tRNA ligase|loc|323197 325696 1 # ID=6_3349|Type=CDS|transl_table=11; Nocardia sp. strain RB20|leuS_2|Leucine--tRNA ligase|loc|20908 23794 -1 # ID=20_6478|Type=CDS|transl_table=11; Luteimicrobium sp. strain RB22|leuS_2|Leucine--tRNA ligase|loc|42746 45677 -1 # ID=7_3590|Type=CDS|transl_table=11; Genus species strain RB68|leuS|Leucine--tRNA ligase|loc|8091…
TIGR00398	metG: methionine--tRNA ligase	Protein synthesis	0.28	0.06	0.39	0	[Nocardia sp. strain RB20|metG|Methionine--tRNA ligase|loc|119823 121383 -1 # ID=5_2681|Type=CDS|transl_table=11; Luteimicrobium sp. strain RB22|metG|Methionine--tRNA ligase|loc|398151 399945 1 # ID=2_1180|Type=CDS|transl_table=11; Genus species strain RB68|metG|Methionine--tRNA ligase|loc|2254886 2256686 -1 # ID=1_2059|Type=CDS|transl_table=11; Actinomadura|metG|Methionine--tRNA ligase|loc|56117…
TIGR00401	msrA: peptide-methionine (S)-S-oxide reductase	Protein fate	0	0.06	0.39	0	[Nocardia sp. strain RB20|msrA|Peptide methionine sulfoxide reductase MsrA|loc|129973 130489 1 # ID=1_127|Type=CDS|transl_table=11; Luteimicrobium sp. strain RB22|msrA|Peptide methionine sulfoxide reductase MsrA|loc|503647 504202 1 # ID=2_1268|Type=CDS|transl_table=11; Genus species strain RB68|msrA|Peptide methionine sulfoxide reductase MsrA|loc|1835427 1836117 1 # ID=2_4088|Type=CDS|transl_tabl…
TIGR00409	proS_fam_II: proline--tRNA ligase	Protein synthesis	0.06	0	0.28	0	[Nocardia sp. strain RB20|proS_2|Proline--tRNA ligase|loc|252846 254604 1 # ID=3_1677|Type=CDS|transl_table=11; Luteimicrobium sp. strain RB22|proS|Proline--tRNA ligase|loc|159995 161822 -1 # ID=3_1728|Type=CDS|transl_table=11; Genus species strain RB68|proS_2|Proline--tRNA ligase|loc|2445800 2447504 1 # ID=1_2234|Type=CDS|transl_table=11; Actinomadura|proS_1|Proline--tRNA ligase|loc|73699 75397 …
TIGR00414	serS: serine--tRNA ligase	Protein synthesis	0.06	0.06	0.11	0	[Nocardia sp. strain RB20|serS|Serine--tRNA ligase|loc|80191 81451 1 # ID=13_5386|Type=CDS|transl_table=11; Luteimicrobium sp. strain RB22|serS|Serine--tRNA ligase|loc|198079 199360 -1 # ID=6_3471|Type=CDS|transl_table=11; Genus species strain RB68|serS|Serine--tRNA ligase|loc|1005434 1006694 1 # ID=2_3274|Type=CDS|transl_table=11; Actinomadura|serS|Serine--tRNA ligase|loc|319082 320342 -1 # ID=1…
TIGR00416	sms: DNA repair protein RadA	DNA metabolism	0	0.06	0.17	0	[Nocardia sp. strain RB20|radA|DNA repair protein RadA|loc|351174 352569 1 # ID=2_1099|Type=CDS|transl_table=11; Luteimicrobium sp. strain RB22|radA|DNA repair protein RadA|loc|150438 151878 -1 # ID=4_2445|Type=CDS|transl_table=11; Genus species strain RB68|-|hypothetical protein|loc|1759282 1760707 -1 # ID=2_4011|Type=CDS|transl_table=11; Actinomadura|radA|DNA repair protein RadA|loc|48122 49568…
TIGR00419	tim: triose-phosphate isomerase	Energy metabolism	0	0.06	0.17	0	[Nocardia sp. strain RB20|tpiA|Triosephosphate isomerase|loc|332599 333385 -1 # ID=8_4059|Type=CDS|transl_table=11; Luteimicrobium sp. strain RB22|tpiA|Triosephosphate isomerase|loc|330099 330891 -1 # ID=5_3094|Type=CDS|transl_table=11; Genus species strain RB68|tpiA|Triosephosphate isomerase|loc|66077 66872 1 # ID=5_6525|Type=CDS|transl_table=11; Actinomadura|tpiA|Triosephosphate isomerase|loc|1…
TIGR00422	valS: valine--tRNA ligase	Protein synthesis	0	0	0	0	[Nocardia sp. strain RB20|valS|Valine--tRNA ligase|loc|414582 417213 1 # ID=6_3434|Type=CDS|transl_table=11; Genus species strain RB68|valS_1|Valine--tRNA ligase|loc|55858 58447 -1 # ID=3_4242|Type=CDS|transl_table=11; Actinomadura|valS_2|Valine--tRNA ligase|loc|16238 18860 -1 # ID=102_8960|Type=CDS|transl_table=11; Streptomyces|valS|Valine--tRNA ligase|loc|485859 488481 1 # ID=3_3168|Type=CDS|tr…
TIGR00430	Q_tRNA_tgt: tRNA-guanine transglycosylase	Protein synthesis	0	0	0	0	[Nocardia sp. strain RB20|tgt|Queuine tRNA-ribosyltransferase|loc|39296 40541 1 # ID=2_843|Type=CDS|transl_table=11; Mycobacterium sp. strain RB2|tgt|Queuine tRNA-ribosyltransferase|loc|132515 133757 -1 # ID=6_4366|Type=CDS|transl_table=11; Mycobacterium sp. strain RB33|tgt|Queuine tRNA-ribosyltransferase|loc|228850 230089 1 # ID=3_3658|Type=CDS|transl_table=11; Nocardia sp. strain RB56|tgt|Queui…
TIGR00431	TruB: tRNA pseudouridine(55) synthase	Protein synthesis	0	0	0.22	0	[Nocardia sp. strain RB20|truB|tRNA pseudouridine synthase B|loc|266789 267713 1 # ID=3_1690|Type=CDS|transl_table=11; Luteimicrobium sp. strain RB22|truB|tRNA pseudouridine synthase B|loc|149885 150872 -1 # ID=3_1720|Type=CDS|transl_table=11; Genus species strain RB68|truB|tRNA pseudouridine synthase B|loc|963686 964556 -1 # ID=1_875|Type=CDS|transl_table=11; Actinomadura|truB|tRNA pseudouridine…
TIGR00435	cysS: cysteine--tRNA ligase	Protein synthesis	0.06	0.06	0.11	0	[Nocardia sp. strain RB20|cysS|Cysteine--tRNA ligase|loc|346902 348309 -1 # ID=2_1094|Type=CDS|transl_table=11; Luteimicrobium sp. strain RB22|cysS|Cysteine--tRNA ligase|loc|268921 270409 1 # ID=2_1072|Type=CDS|transl_table=11; Genus species strain RB68|cysS|Cysteine--tRNA ligase|loc|65630 67028 -1 # ID=2_2388|Type=CDS|transl_table=11; Actinomadura|cysS|Cysteine--tRNA ligase|loc|45283 46681 -1 # …
TIGR00442	hisS: histidine--tRNA ligase	Protein synthesis	0.06	0.11	0.17	0	[Nocardia sp. strain RB20|hisS|Histidine--tRNA ligase|loc|238280 239558 1 # ID=11_4947|Type=CDS|transl_table=11; Luteimicrobium sp. strain RB22|hisS|Histidine--tRNA ligase|loc|157094 158498 1 # ID=5_2929|Type=CDS|transl_table=11; Genus species strain RB68|hisS|Histidine--tRNA ligase|loc|242385 243654 -1 # ID=7_7809|Type=CDS|transl_table=11; Actinomadura|hisS|Histidine--tRNA ligase|loc|116129 1174…
TIGR00447	pth: aminoacyl-tRNA hydrolase	Protein synthesis	0	0	0.17	0	[Nocardia sp. strain RB20|pth|Peptidyl-tRNA hydrolase|loc|141748 142360 1 # ID=5_2698|Type=CDS|transl_table=11; Luteimicrobium sp. strain RB22|pth|Peptidyl-tRNA hydrolase|loc|443849 444455 1 # ID=2_1214|Type=CDS|transl_table=11; Genus species strain RB68|pth|Peptidyl-tRNA hydrolase|loc|2236876 2237452 -1 # ID=1_2041|Type=CDS|transl_table=11; Actinomadura|pth|Peptidyl-tRNA hydrolase|loc|27936 2851…
TIGR00456	argS: arginine--tRNA ligase	Protein synthesis	0.11	0.06	0.22	0	[Nocardia sp. strain RB20|argS|Arginine--tRNA ligase|loc|124386 125991 1 # ID=19_6428|Type=CDS|transl_table=11; Luteimicrobium sp. strain RB22|argS|Arginine--tRNA ligase|loc|759059 760736 1 # ID=2_1484|Type=CDS|transl_table=11; Genus species strain RB68|argS_1|Arginine--tRNA ligase|loc|2482500 2484264 1 # ID=1_2276|Type=CDS|transl_table=11; Actinomadura|argS_1|Arginine--tRNA ligase|loc|45412 4715…
TIGR00459	aspS_bact: aspartate--tRNA ligase	Protein synthesis	0	0.06	0.17	0	[Nocardia sp. strain RB20|aspS|Aspartate--tRNA(Asp/Asn) ligase|loc|252108 253932 1 # ID=11_4958|Type=CDS|transl_table=11; Luteimicrobium sp. strain RB22|aspS|Aspartate--tRNA(Asp/Asn) ligase|loc|164894 166706 1 # ID=5_2938|Type=CDS|transl_table=11; Genus species strain RB68|aspS|Aspartate--tRNA ligase|loc|240625 242389 -1 # ID=7_7808|Type=CDS|transl_table=11; Actinomadura|aspS|Aspartate--tRNA(Asp/…
TIGR00461	gcvP: glycine dehydrogenase	Energy metabolism	0.06	0.06	0.06	0	[Nocardia sp. strain RB20|gcvP|putative glycine dehydrogenase (decarboxylating)|loc|513908 516722 -1 # ID=1_456|Type=CDS|transl_table=11; Luteimicrobium sp. strain RB22|gcvP|putative glycine dehydrogenase (decarboxylating)|loc|176511 179451 -1 # ID=1_169|Type=CDS|transl_table=11; Genus species strain RB68|gcvP|Glycine dehydrogenase (decarboxylating)|loc|592068 594948 -1 # ID=5_7050|Type=CDS|trans…
TIGR00464	gltX_bact: glutamate--tRNA ligase	Protein synthesis	0.06	0.06	0.17	0	[Nocardia sp. strain RB20|gltX_2|Glutamate--tRNA ligase|loc|31377 32841 1 # ID=3_1484|Type=CDS|transl_table=11; Luteimicrobium sp. strain RB22|gltX|Glutamate--tRNA ligase|loc|191448 192894 -1 # ID=7_3725|Type=CDS|transl_table=11; Genus species strain RB68|gltX|Glutamate--tRNA ligase|loc|14801 16142 -1 # ID=1_12|Type=CDS|transl_table=11; Actinomadura|gltX|Glutamate--tRNA ligase|loc|11399 12749 1 #…
TIGR00465	ilvC: ketol-acid reductoisomerase	Amino acid biosynthesis	0.06	0	0.33	0	[Nocardia sp. strain RB20|ilvC_1|Ketol-acid reductoisomerase|loc|151553 152567 1 # ID=18_6315|Type=CDS|transl_table=11; Luteimicrobium sp. strain RB22|ilvC|Ketol-acid reductoisomerase|loc|216047 217076 -1 # ID=7_3748|Type=CDS|transl_table=11; Genus species strain RB68|ilvC|Ketol-acid reductoisomerase|loc|1316004 1316988 -1 # ID=1_1163|Type=CDS|transl_table=11; Actinomadura|ilvC|Ketol-acid reducto…
TIGR00467	lysS_arch: lysine--tRNA ligase	Protein synthesis	0	0.06	0	0	[Streptomyces|lysS|Lysine--tRNA ligase|loc|31430 33197 1 # ID=10_6196|Type=CDS|transl_table=11; Genus species strain strain|lysS|Lysine--tRNA ligase|loc|4454917 4456675 1 # ID=1_3837|Type=CDS|transl_table=11; Genus species strain Actinobacterium5_2|lysS|Lysine--tRNA ligase|loc|984967 986869 1 # ID=1_853|Type=CDS|transl_table=11; Genus species strain strain|lysS|Lysine--tRNA ligase|loc|5282354 528…
TIGR00468	pheS: phenylalanine--tRNA ligase, alpha subunit	Protein synthesis	0	0.06	0.17	0	[Nocardia sp. strain RB20|pheS|Phenylalanine--tRNA ligase alpha subunit|loc|64922 66071 -1 # ID=9_4168|Type=CDS|transl_table=11; Luteimicrobium sp. strain RB22|pheS|Phenylalanine--tRNA ligase alpha subunit|loc|20924 22040 -1 # ID=3_1595|Type=CDS|transl_table=11; Genus species strain RB68|pheS|Phenylalanine--tRNA ligase alpha subunit|loc|265021 266131 1 # ID=7_7834|Type=CDS|transl_table=11; Actino…
TIGR00472	pheT_bact: phenylalanine--tRNA ligase, beta subunit	Protein synthesis	0	0.06	0.06	0	[Nocardia sp. strain RB20|pheT|Phenylalanine--tRNA ligase beta subunit|loc|62347 64849 -1 # ID=9_4167|Type=CDS|transl_table=11; Luteimicrobium sp. strain RB22|pheT|Phenylalanine--tRNA ligase beta subunit|loc|18327 20925 -1 # ID=3_1594|Type=CDS|transl_table=11; Genus species strain RB68|pheT|Phenylalanine--tRNA ligase beta subunit|loc|266130 268608 1 # ID=7_7835|Type=CDS|transl_table=11; Actinomad…
TIGR00473	pssA: CDP-diacylglycerol-serine O-phosphatidyltransferase	Fatty acid and phospholipid metabolism	0.06	0	0	0	[Streptomyces|-|CDP-alcohol phosphatidyltransferase|loc|931914 932772 1 # ID=2_2184|Type=CDS|transl_table=11; Genus species strain strain|-|hypothetical protein|loc|990504 991326 1 # ID=1_848|Type=CDS|transl_table=11; Genus species strain strain|-|hypothetical protein|loc|3199189 3200056 1 # ID=1_2509|Type=CDS|transl_table=11; Genus_species|-|CDP-alcohol phosphatidyltransferase|loc|949238 950060 …
TIGR00479	rumA: 23S rRNA (uracil-5-)-methyltransferase RumA	Protein synthesis	0	0	0	0	[Mycobacterium sp. strain RB2|-|-|loc|278 1184 1 # ID=625_5941|Type=CDS|transl_table=11]
TIGR00485	EF-Tu: translation elongation factor Tu	Protein synthesis	0.5	0.11	0.72	0	[Nocardia sp. strain RB20|tuf|Elongation factor Tu|loc|291414 292605 -1 # ID=4_2267|Type=CDS|transl_table=11; Luteimicrobium sp. strain RB22|tuf_2|Elongation factor Tu|loc|356632 357829 1 # ID=4_2604|Type=CDS|transl_table=11; Genus species strain RB68|tuf_1|Elongation factor Tu|loc|980068 981253 1 # ID=2_3250|Type=CDS|transl_table=11; Genus species strain RB68|tuf_2|Elongation factor Tu|loc|15207…
TIGR00486	YbgI_SA1388: dinuclear metal center protein, YbgI/SA1388 family	Unknown function	0	0.17	0.33	0	[Nocardia sp. strain RB20|-|hypothetical protein|loc|34515 35637 -1 # ID=30_7263|Type=CDS|transl_table=11; Luteimicrobium sp. strain RB22|-|hypothetical protein|loc|664445 665360 -1 # ID=3_2220|Type=CDS|transl_table=11; Genus species strain RB68|-|Putative GTP cyclohydrolase 1 type 2|loc|638157 638973 -1 # ID=4_6244|Type=CDS|transl_table=11; Actinomadura|-|GTP cyclohydrolase 1 type 2|loc|21648 22…
TIGR00487	IF-2: translation initiation factor IF-2	Protein synthesis	0	0	0.06	0	[Nocardia sp. strain RB20|infB|Translation initiation factor IF-2|loc|259462 261292 1 # ID=3_1683|Type=CDS|transl_table=11; Luteimicrobium sp. strain RB22|infB|Translation initiation factor IF-2|loc|153851 156641 -1 # ID=3_1724|Type=CDS|transl_table=11; Genus species strain RB68|infB|Translation initiation factor IF-2|loc|966671 968513 -1 # ID=1_879|Type=CDS|transl_table=11; Actinomadura|infB|Tra…
TIGR00494	crcB: protein CrcB	Unknown function	0.5	0	0.67	0	[Nocardia sp. strain RB20|crcB_1|Putative fluoride ion transporter CrcB|loc|248 752 1 # ID=27_7064|Type=CDS|transl_table=11; Nocardia sp. strain RB20|crcB_2|Putative fluoride ion transporter CrcB|loc|755 1118 1 # ID=27_7065|Type=CDS|transl_table=11; Luteimicrobium sp. strain RB22|crcB_1|Putative fluoride ion transporter CrcB|loc|641016 641478 1 # ID=1_595|Type=CDS|transl_table=11; Luteimicrobium …
TIGR00496	frr: ribosome recycling factor	Protein synthesis	0.06	0.11	0.28	0	[Nocardia sp. strain RB20|frr|Ribosome-recycling factor|loc|128067 128625 1 # ID=3_1571|Type=CDS|transl_table=11; Luteimicrobium sp. strain RB22|frr|Ribosome-recycling factor|loc|175719 176277 -1 # ID=3_1741|Type=CDS|transl_table=11; Genus species strain RB68|frr|Ribosome-recycling factor|loc|1135470 1136028 -1 # ID=1_1029|Type=CDS|transl_table=11; Actinomadura|frr|Ribosome-recycling factor|loc|8…
TIGR00499	lysS_bact: lysine--tRNA ligase	Protein synthesis	0.5	0	0.33	0	[Nocardia sp. strain RB20|lysS1|Lysine--tRNA ligase 1|loc|328123 329590 1 # ID=2_1076|Type=CDS|transl_table=11; Nocardia sp. strain RB20|lysX_2|Lysylphosphatidylglycerol biosynthesis bifunctional protein LysX|loc|46708 50203 -1 # ID=13_5352|Type=CDS|transl_table=11; Luteimicrobium sp. strain RB22|lysS1|Lysine--tRNA ligase 1|loc|250039 251593 1 # ID=2_1049|Type=CDS|transl_table=11; Genus species s…
TIGR00500	met_pdase_I: methionine aminopeptidase, type I	Protein fate	0	0.28	0.94	0	[Nocardia sp. strain RB20|map_1|Methionine aminopeptidase 1|loc|335633 336401 1 # ID=1_292|Type=CDS|transl_table=11; Nocardia sp. strain RB20|map_2|Methionine aminopeptidase 2|loc|216542 217406 1 # ID=3_1649|Type=CDS|transl_table=11; Nocardia sp. strain RB20|map-1|Methionine aminopeptidase 1|loc|144357 145158 1 # ID=17_6172|Type=CDS|transl_table=11; Luteimicrobium sp. strain RB22|map_1|Methionine…
TIGR00504	pyro_pdase: pyroglutamyl-peptidase I	Protein fate	0	0	0	0	[Genus species strain strain|pcp_2|Pyrrolidone-carboxylate peptidase|loc|9614762 9615407 1 # ID=1_7792|Type=CDS|transl_table=11; Genus species strain RB17|pcp_5|Pyrrolidone-carboxylate peptidase|loc|215707 216358 -1 # ID=5_4472|Type=CDS|transl_table=11; Amycolatopsis|pcp_5|Pyrrolidone-carboxylate peptidase|loc|43987 44593 1 # ID=44_3049|Type=CDS|transl_table=11; Amycolatopsis|pcp_2|Pyrrolidone-ca…
TIGR00521	coaBC_dfp: phosphopantothenoylcysteine decarboxylase / phosphopantothenate--cysteine ligase	Biosynthesis of cofactors, prosthetic groups, and carriers	0.06	0.06	0.22	0	[Nocardia sp. strain RB20|coaBC|Coenzyme A biosynthesis bifunctional protein CoaBC|loc|302056 303274 1 # ID=11_5004|Type=CDS|transl_table=11; Luteimicrobium sp. strain RB22|coaBC|Coenzyme A biosynthesis bifunctional protein CoaBC|loc|200454 201663 1 # ID=5_2973|Type=CDS|transl_table=11; Genus species strain RB68|coaBC|Coenzyme A biosynthesis bifunctional protein CoaBC|loc|497462 498746 -1 # ID=1_…
TIGR00528	gcvT: glycine cleavage system T protein	Energy metabolism	0.06	0.17	0.22	0	[Nocardia sp. strain RB20|gcvT|Aminomethyltransferase|loc|313336 314545 -1 # ID=9_4397|Type=CDS|transl_table=11; Luteimicrobium sp. strain RB22|gcvT|Aminomethyltransferase|loc|175223 176405 -1 # ID=1_168|Type=CDS|transl_table=11; Genus species strain RB68|gcvT_2|Aminomethyltransferase|loc|596487 597585 1 # ID=3_4714|Type=CDS|transl_table=11; Actinomadura|gcvT_2|Aminomethyltransferase|loc|15772 16…
TIGR00534	OpcA: glucose-6-phosphate dehydrogenase assembly protein OpcA	Protein fate	0.17	0.06	0	0	[Nocardia sp. strain RB20|-|Glucose-6-phosphate dehydrogenase subunit|loc|293348 294269 1 # ID=8_4044|Type=CDS|transl_table=11; Streptomyces|-|Glucose-6-phosphate dehydrogenase subunit|loc|1288196 1289207 -1 # ID=3_3863|Type=CDS|transl_table=11; Genus species strain strain|-|hypothetical protein|loc|6250110 6251151 -1 # ID=1_5292|Type=CDS|transl_table=11; Mycobacterium sp. strain RB2|-|Glucose-6-…
TIGR00539	hemN_rel: putative oxygen-independent coproporphyrinogen III oxidase	Biosynthesis of cofactors, prosthetic groups, and carriers	0.06	0.06	0.17	0	[Nocardia sp. strain RB20|hemN_2|Oxygen-independent coproporphyrinogen-III oxidase-like protein|loc|341787 343104 -1 # ID=7_3760|Type=CDS|transl_table=11; Luteimicrobium sp. strain RB22|hemN|Oxygen-independent coproporphyrinogen-III oxidase-like protein|loc|21921 23244 -1 # ID=7_3574|Type=CDS|transl_table=11; Genus species strain RB68|hemN_1|Oxygen-independent coproporphyrinogen-III oxidase 1|loc…
TIGR00544	lgt: prolipoprotein diacylglyceryl transferase	Protein fate	0	0	0.17	0	[Nocardia sp. strain RB20|lgt|Prolipoprotein diacylglyceryl transferase|loc|123671 124871 -1 # ID=9_4220|Type=CDS|transl_table=11; Luteimicrobium sp. strain RB22|lgt|Prolipoprotein diacylglyceryl transferase|loc|381369 382254 -1 # ID=5_3131|Type=CDS|transl_table=11; Genus species strain RB68|lgt|Prolipoprotein diacylglyceryl transferase|loc|346710 348297 -1 # ID=1_289|Type=CDS|transl_table=11; Ac…
TIGR00550	nadA: quinolinate synthetase complex, A subunit	Biosynthesis of cofactors, prosthetic groups, and carriers	0	0	0.28	0	[Nocardia sp. strain RB20|nadA|Quinolinate synthase A|loc|146570 147650 -1 # ID=9_4246|Type=CDS|transl_table=11; Luteimicrobium sp. strain RB22|nadA|Quinolinate synthase A|loc|631326 632559 1 # ID=3_2188|Type=CDS|transl_table=11; Genus species strain RB68|nadA|Quinolinate synthase A|loc|593060 594215 1 # ID=1_531|Type=CDS|transl_table=11; Actinomadura|nadA|Quinolinate synthase A|loc|8398 9553 -1 …
TIGR00558	pdxH: pyridoxamine 5'-phosphate oxidase	Biosynthesis of cofactors, prosthetic groups, and carriers	0.06	0	0.28	0	[Nocardia sp. strain RB20|pdxH|Pyridoxine/pyridoxamine 5-phosphate oxidase|loc|375881 376655 1 # ID=4_2338|Type=CDS|transl_table=11; Luteimicrobium sp. strain RB22|pdxH_1|Pyridoxine/pyridoxamine 5-phosphate oxidase|loc|376970 377663 1 # ID=1_351|Type=CDS|transl_table=11; Genus species strain RB68|pdxH|Pyridoxine/pyridoxamine 5-phosphate oxidase|loc|2516434 2517154 -1 # ID=1_2306|Type=CDS|transl_t…
TIGR00560	pgsA: CDP-diacylglycerol--glycerol-3-phosphate 3-phosphatidyltransferase	Fatty acid and phospholipid metabolism	0.06	0	0.28	0	[Nocardia sp. strain RB20|pgsA2|Putative CDP-diacylglycerol--glycerol-3-phosphate 3-phosphatidyl-transferase 2|loc|459378 460062 1 # ID=3_1875|Type=CDS|transl_table=11; Luteimicrobium sp. strain RB22|pgsA2|Putative CDP-diacylglycerol--glycerol-3-phosphate 3-phosphatidyl-transferase 2|loc|113578 114193 -1 # ID=3_1683|Type=CDS|transl_table=11; Genus species strain RB68|pgsA2|Putative CDP-diacylglyc…
TIGR00561	pntA: NAD(P)(+) transhydrogenase (AB-specific), alpha subunit	Energy metabolism	0	0.06	0.22	0	[Nocardia sp. strain RB20|pntA_1|NAD(P) transhydrogenase subunit alpha|loc|143305 144844 1 # ID=10_4563|Type=CDS|transl_table=11; Mycobacterium sp. strain RB2|pntA|NAD(P) transhydrogenase subunit alpha|loc|290910 292461 -1 # ID=1_299|Type=CDS|transl_table=11; Mycobacterium sp. strain RB33|pntA|NAD(P) transhydrogenase subunit alpha|loc|421997 423536 -1 # ID=1_393|Type=CDS|transl_table=11; Streptom…
TIGR00577	fpg: DNA-formamidopyrimidine glycosylase	DNA metabolism	0	0	0.39	0	[Nocardia sp. strain RB20|fpg1|Formamidopyrimidine-DNA glycosylase 1|loc|64173 65031 -1 # ID=3_1511|Type=CDS|transl_table=11; Luteimicrobium sp. strain RB22|fpg1|Formamidopyrimidine-DNA glycosylase 1|loc|164045 164984 -1 # ID=7_3696|Type=CDS|transl_table=11; Genus species strain RB68|fpg1|Formamidopyrimidine-DNA glycosylase 1|loc|1245699 1246578 -1 # ID=1_1084|Type=CDS|transl_table=11; Actinomadu…
TIGR00580	mfd: transcription-repair coupling factor	DNA metabolism	0	0.17	0	0	[Nocardia sp. strain RB20|mfd|Transcription-repair-coupling factor|loc|181223 184910 1 # ID=5_2740|Type=CDS|transl_table=11; Luteimicrobium sp. strain RB22|mfd|Transcription-repair-coupling factor|loc|480979 484678 1 # ID=2_1247|Type=CDS|transl_table=11; Genus species strain RB68|mfd|Transcription-repair-coupling factor|loc|2199325 2202823 -1 # ID=1_2013|Type=CDS|transl_table=11; Actinomadura|mfd…
TIGR00581	moaC: molybdenum cofactor biosynthesis protein C	Biosynthesis of cofactors, prosthetic groups, and carriers	0	0.06	0.33	0	[Nocardia sp. strain RB20|moaC2|Cyclic pyranopterin monophosphate synthase accessory protein 2|loc|38728 39865 -1 # ID=18_6217|Type=CDS|transl_table=11; Luteimicrobium sp. strain RB22|moaC2|Cyclic pyranopterin monophosphate synthase accessory protein 2|loc|840228 840750 1 # ID=2_1552|Type=CDS|transl_table=11; Genus species strain RB68|moaC2|Cyclic pyranopterin monophosphate synthase accessory pro…
TIGR00593	pola: DNA polymerase I	DNA metabolism	0.06	0	0.11	0	[Nocardia sp. strain RB20|polA|DNA polymerase I|loc|107326 110110 -1 # ID=9_4206|Type=CDS|transl_table=11; Luteimicrobium sp. strain RB22|polA_2|DNA polymerase I|loc|357191 359828 -1 # ID=5_3117|Type=CDS|transl_table=11; Genus species strain RB68|polA_1|DNA polymerase I|loc|319989 322683 -1 # ID=1_266|Type=CDS|transl_table=11; Actinomadura|polA_1|DNA polymerase I|loc|73626 76317 1 # ID=40_5967|Ty…
TIGR00613	reco: DNA repair protein RecO	DNA metabolism	0	0.22	0.22	0	[Nocardia sp. strain RB20|recO|DNA repair protein RecO|loc|307362 308133 -1 # ID=7_3723|Type=CDS|transl_table=11; Luteimicrobium sp. strain RB22|recO|DNA repair protein RecO|loc|757282 758074 -1 # ID=3_2306|Type=CDS|transl_table=11; Genus species strain RB68|recO|DNA repair protein RecO|loc|815587 816349 -1 # ID=1_742|Type=CDS|transl_table=11; Actinomadura|recO|DNA repair protein RecO|loc|34653 3…
TIGR00615	recR: recombination protein RecR	DNA metabolism	0	0.06	0.22	0	[Nocardia sp. strain RB20|recR|Recombination protein RecR|loc|127022 127631 1 # ID=2_917|Type=CDS|transl_table=11; Luteimicrobium sp. strain RB22|recR|Recombination protein RecR|loc|31330 31930 1 # ID=2_873|Type=CDS|transl_table=11; Genus species strain RB68|recR|Recombination protein RecR|loc|1172154 1172754 1 # ID=2_3430|Type=CDS|transl_table=11; Actinomadura|recR|Recombination protein RecR|loc…
TIGR00630	uvra: excinuclease ABC subunit A	DNA metabolism	0.28	0.06	0.33	0	[Nocardia sp. strain RB20|uvrA_2|UvrABC system protein A|loc|75856 78862 -1 # ID=9_4179|Type=CDS|transl_table=11; Luteimicrobium sp. strain RB22|uvrA_2|UvrABC system protein A|loc|339254 342173 -1 # ID=5_3102|Type=CDS|transl_table=11; Genus species strain RB68|uvrA_5|UvrABC system protein A|loc|49784 52622 1 # ID=5_6512|Type=CDS|transl_table=11; Actinomadura|uvrA_5|UvrABC system protein A|loc|454…
TIGR00631	uvrb: excinuclease ABC subunit B	DNA metabolism	0	0.06	0.22	0	[Nocardia sp. strain RB20|uvrB|UvrABC system protein B|loc|86776 88948 -1 # ID=9_4186|Type=CDS|transl_table=11; Luteimicrobium sp. strain RB22|uvrB|UvrABC system protein B|loc|347373 349479 -1 # ID=5_3109|Type=CDS|transl_table=11; Genus species strain RB68|uvrB|UvrABC system protein B|loc|300918 303033 -1 # ID=1_255|Type=CDS|transl_table=11; Actinomadura|uvrB|UvrABC system protein B|loc|41271 433…
TIGR00635	ruvB: Holliday junction DNA helicase RuvB	DNA metabolism	0	0.11	0.11	0	[Nocardia sp. strain RB20|ruvB|Holliday junction ATP-dependent DNA helicase RuvB|loc|196331 197414 1 # ID=11_4912|Type=CDS|transl_table=11; Luteimicrobium sp. strain RB22|ruvB|Holliday junction ATP-dependent DNA helicase RuvB|loc|146117 147176 1 # ID=5_2920|Type=CDS|transl_table=11; Genus species strain RB68|ruvB|Holliday junction ATP-dependent DNA helicase RuvB|loc|232686 233766 1 # ID=7_7802|Ty…
TIGR00643	recG: ATP-dependent DNA helicase RecG	DNA metabolism	0	0	0.17	0	[Nocardia sp. strain RB20|recG|ATP-dependent DNA helicase RecG|loc|50365 52633 1 # ID=3_1501|Type=CDS|transl_table=11; Genus species strain strain|recG|ATP-dependent DNA helicase RecG|loc|1846010 1848248 -1 # ID=1_1558|Type=CDS|transl_table=11; Mycobacterium sp. strain RB2|recG|ATP-dependent DNA helicase RecG|loc|158269 160525 1 # ID=3_2708|Type=CDS|transl_table=11; Mycobacterium sp. strain RB33|…
TIGR00647	DNA_bind_WhiA: DNA-binding protein WhiA	Cellular processes	0	0.06	0	0	[Nocardia sp. strain RB20|whiA|Putative sporulation transcription regulator WhiA|loc|335893 336877 -1 # ID=8_4062|Type=CDS|transl_table=11; Luteimicrobium sp. strain RB22|whiA|Putative sporulation transcription regulator WhiA|loc|333544 334525 -1 # ID=5_3097|Type=CDS|transl_table=11; Genus species strain RB68|whiA|Sporulation transcription regulator WhiA|loc|58917 59898 1 # ID=5_6519|Type=CDS|tra…
TIGR00651	pta: phosphate acetyltransferase	Energy metabolism	0.06	0	0.17	0	[Nocardia sp. strain RB20|pta|Phosphate acetyltransferase|loc|70632 72774 -1 # ID=23_6796|Type=CDS|transl_table=11; Luteimicrobium sp. strain RB22|pta|Phosphate acetyltransferase|loc|413009 415178 -1 # ID=4_2675|Type=CDS|transl_table=11; Streptomyces|pta|Phosphate acetyltransferase|loc|76010 78086 1 # ID=1_64|Type=CDS|transl_table=11; Genus species strain strain|pta|Phosphate acetyltransferase|lo…
TIGR00653	GlnA: glutamine synthetase, type I	Amino acid biosynthesis	0	0.28	0.78	0	[Nocardia sp. strain RB20|glnA_1|Glutamine synthetase 1|loc|332991 334428 1 # ID=9_4414|Type=CDS|transl_table=11; Luteimicrobium sp. strain RB22|glnA_1|Glutamine synthetase|loc|647847 649272 1 # ID=3_2205|Type=CDS|transl_table=11; Luteimicrobium sp. strain RB22|glnA_2|putative glutamine synthetase 2|loc|653905 655249 -1 # ID=3_2208|Type=CDS|transl_table=11; Genus species strain RB68|glnA_2|Glutam…
TIGR00665	DnaB: replicative DNA helicase	DNA metabolism	0.06	0.06	0.28	0	[Nocardia sp. strain RB20|dnaB|Replicative DNA helicase|loc|41186 44279 1 # ID=25_6961|Type=CDS|transl_table=11; Luteimicrobium sp. strain RB22|dnaB|Replicative DNA helicase|loc|270949 274426 1 # ID=1_253|Type=CDS|transl_table=11; Genus species strain RB68|dnaB_2|Replicative DNA helicase|loc|1111531 1114336 1 # ID=2_3373|Type=CDS|transl_table=11; Actinomadura|dnaB_1|Replicative DNA helicase|loc|1…
TIGR00685	T6PP: trehalose-phosphatase	Cellular processes	0	0.11	0.28	0	[Nocardia sp. strain RB20|-|Trehalase|loc|360154 362725 -1 # ID=2_1107|Type=CDS|transl_table=11; Luteimicrobium sp. strain RB22|otsA|Trehalose-phosphate synthase|loc|274188 276447 -1 # ID=2_1076|Type=CDS|transl_table=11; Genus species strain RB68|otsB|Trehalose-phosphate phosphatase|loc|18727 19564 -1 # ID=2_2343|Type=CDS|transl_table=11; Actinomadura|otsB|Trehalose-phosphate phosphatase|loc|1826…
TIGR00690	rpoZ: DNA-directed RNA polymerase, omega subunit	Transcription	0.06	0	0.22	0	[Nocardia sp. strain RB20|rpoZ|DNA-directed RNA polymerase subunit omega|loc|301731 302007 1 # ID=11_5003|Type=CDS|transl_table=11; Luteimicrobium sp. strain RB22|rpoZ|DNA-directed RNA polymerase subunit omega|loc|200129 200432 1 # ID=5_2972|Type=CDS|transl_table=11; Genus species strain RB68|rpoZ|DNA-directed RNA polymerase subunit omega|loc|498772 499027 -1 # ID=1_438|Type=CDS|transl_table=11; …
TIGR00692	tdh: L-threonine 3-dehydrogenase	Energy metabolism	0	0.06	0	0	[Genus species strain RB17|tdh_1|L-threonine 3-dehydrogenase|loc|208620 209649 1 # ID=2_1575|Type=CDS|transl_table=11; |Contig_45.1_26|-|loc|29520 30549 1 # ID=45_2874|Type=CDS|transl_table=11; Streptomyces|tdh|L-threonine 3-dehydrogenase|loc|22477 23506 1 # ID=61_3885|Type=CDS|transl_table=11]
TIGR00706	SppA_dom: signal peptide peptidase SppA, 36K type	Protein fate	0	0.06	0	0	[Genus species strain RB68|sppA|Protease 4|loc|1393590 1395294 1 # ID=1_1230|Type=CDS|transl_table=11; Actinomadura|sppA|Protease 4|loc|36014 37718 1 # ID=3_748|Type=CDS|transl_table=11; Mycobacterium sp. strain RB2|sppA|Protease 4|loc|1215512 1217324 1 # ID=1_1155|Type=CDS|transl_table=11; Genus species strain Actinobacterium5_2|sppA|Protease 4|loc|1081932 1083645 1 # ID=2_3233|Type=CDS|transl_t…
TIGR00708	cobA: cob(I)yrinic acid a,c-diamide adenosyltransferase	Biosynthesis of cofactors, prosthetic groups, and carriers	0	0.06	0.22	0	[Nocardia sp. strain RB20|btuR|Cob(I)yrinic acid a,c-diamide adenosyltransferase|loc|228150 228765 1 # ID=3_1658|Type=CDS|transl_table=11; Genus species strain RB68|cobO|Cob(I)yrinic acid a,c-diamide adenosyltransferase|loc|259801 260404 -1 # ID=3_4406|Type=CDS|transl_table=11; Actinomadura|btuR|Cob(I)yrinic acid a,c-diamide adenosyltransferase|loc|19136 19751 1 # ID=108_9109|Type=CDS|transl_tabl…
TIGR00715	precor6x_red: precorrin-6x reductase	Biosynthesis of cofactors, prosthetic groups, and carriers	0	0.11	0	0	[Nocardia sp. strain RB20|cobK|Precorrin-6A reductase|loc|346044 346776 -1 # ID=1_302|Type=CDS|transl_table=11; Genus species strain RB68|cobK|Precorrin-6A reductase|loc|455766 456510 1 # ID=2_2758|Type=CDS|transl_table=11; Actinomadura|cobK|Precorrin-6A reductase|loc|41147 41936 -1 # ID=72_7942|Type=CDS|transl_table=11; Streptomyces|cobK|Precorrin-6A reductase|loc|431040 431814 -1 # ID=2_1742|Ty…
TIGR00720	sda_mono: L-serine ammonia-lyase	Energy metabolism	0.17	0.11	0.33	0	[Genus species strain RB68|tdcG|L-serine dehydratase TdcG|loc|599323 600700 1 # ID=3_4717|Type=CDS|transl_table=11; Actinomadura|tdcG|L-serine dehydratase TdcG|loc|12624 13998 -1 # ID=101_8934|Type=CDS|transl_table=11; Streptomyces|sdaA|L-serine dehydratase 1|loc|2472 3855 -1 # ID=7_5394|Type=CDS|transl_table=11; Genus species strain strain|sdaA|L-serine dehydratase|loc|2002049 2003435 1 # ID=1_1…
TIGR00724	urea_amlyse_rel: biotin-dependent carboxylase uncharacterized domain	Unknown function	0.5	0.17	0	0.22	[Nocardia sp. strain RB20|kipA_1|KipI antagonist|loc|376308 377223 -1 # ID=1_330|Type=CDS|transl_table=11; Nocardia sp. strain RB20|kipA_2|KipI antagonist|loc|102129 103044 1 # ID=17_6127|Type=CDS|transl_table=11; Nocardia sp. strain RB20|kipA_3|KipI antagonist|loc|28478 30728 -1 # ID=18_6207|Type=CDS|transl_table=11; Luteimicrobium sp. strain RB22|accA1_1|Acetyl-/propionyl-coenzyme A carboxylase…
TIGR00726	TIGR00726: YfiH family protein	Unknown function	0	0.06	0.17	0	[Nocardia sp. strain RB20|-|Laccase domain protein|loc|226334 227054 -1 # ID=9_4316|Type=CDS|transl_table=11; Genus species strain RB68|yfiH|Laccase domain protein YfiH|loc|396999 397749 -1 # ID=1_340|Type=CDS|transl_table=11; Actinomadura|-|Polyphenol oxidase|loc|320 1082 1 # ID=40_5898|Type=CDS|transl_table=11; Streptomyces|yfiH|Laccase domain protein YfiH|loc|1121046 1121790 1 # ID=3_3718|Type…
TIGR00730	TIGR00730: TIGR00730 family protein	Hypothetical proteins	0.11	0.06	0	0	[Nocardia sp. strain RB20|log_1|Cytokinin riboside 5-monophosphate phosphoribohydrolase|loc|362728 363463 1 # ID=5_2906|Type=CDS|transl_table=11; Nocardia sp. strain RB20|log_2|Cytokinin riboside 5-monophosphate phosphoribohydrolase|loc|363456 364014 1 # ID=5_2907|Type=CDS|transl_table=11; Luteimicrobium sp. strain RB22|yvdD_1|LOG family protein YvdD|loc|451018 451825 -1 # ID=3_2025|Type=CDS|tran…
TIGR00731	bL25_bact_ctc: ribosomal protein bL25, Ctc-form	Protein synthesis	0	0	0	0	[Nocardia sp. strain RB20|rplY|50S ribosomal protein L25|loc|141125 141716 1 # ID=5_2697|Type=CDS|transl_table=11; Luteimicrobium sp. strain RB22|rplY|50S ribosomal protein L25|loc|442930 443722 1 # ID=2_1213|Type=CDS|transl_table=11; Genus species strain RB68|rplY|50S ribosomal protein L25|loc|2237549 2238188 -1 # ID=1_2042|Type=CDS|transl_table=11; Actinomadura|rplY|50S ribosomal protein L25|lo…
TIGR00755	ksgA: ribosomal RNA small subunit methyltransferase A	Protein synthesis	0.06	0	0.28	0	[Nocardia sp. strain RB20|ksgA|Ribosomal RNA small subunit methyltransferase A|loc|126299 127118 1 # ID=5_2686|Type=CDS|transl_table=11; Luteimicrobium sp. strain RB22|ksgA|Ribosomal RNA small subunit methyltransferase A|loc|407264 408134 1 # ID=2_1186|Type=CDS|transl_table=11; Genus species strain RB68|rsmA|Ribosomal RNA small subunit methyltransferase A|loc|2252186 2253137 -1 # ID=1_2056|Type=C…
TIGR00762	DegV: EDD domain protein, DegV family	Unknown function	0.11	0	0	0	[Nocardia sp. strain RB20|-|DegV domain-containing protein|loc|389988 390831 -1 # ID=7_3796|Type=CDS|transl_table=11; Luteimicrobium sp. strain RB22|-|DegV domain-containing protein|loc|31882 32785 -1 # ID=7_3583|Type=CDS|transl_table=11; Genus species strain RB68|-|DegV domain-containing protein|loc|860867 861716 -1 # ID=1_785|Type=CDS|transl_table=11; Actinomadura|degV|Protein DegV|loc|80452 81…
TIGR00763	lon: endopeptidase La	Protein fate	0	0	0	0	[Nocardia sp. strain RB20|lon_2|Lon protease|loc|35455 37978 -1 # ID=16_5931|Type=CDS|transl_table=11; Genus species strain RB68|lon|Lon protease|loc|152055 154452 -1 # ID=4_5795|Type=CDS|transl_table=11; Actinomadura|lon|Lon protease|loc|13703 16100 -1 # ID=113_9203|Type=CDS|transl_table=11; Streptomyces|lon_1|Lon protease|loc|188408 190835 -1 # ID=1_162|Type=CDS|transl_table=11; Genus species s…
TIGR00766	TIGR00766: inner membrane protein YhjD	Transcription	0	0	0	0	[Nocardia sp. strain RB20|yhjD|Inner membrane protein YhjD|loc|3558 4575 -1 # ID=31_7279|Type=CDS|transl_table=11; Mycobacterium sp. strain RB2|yhjD_2|Inner membrane protein YhjD|loc|1341532 1342591 1 # ID=1_1278|Type=CDS|transl_table=11; Mycobacterium sp. strain RB33|yhjD|Inner membrane protein YhjD|loc|1593528 1594551 1 # ID=1_1514|Type=CDS|transl_table=11; Nocardia sp. strain RB56|yhjD|Inner m…
TIGR00767	rho: transcription termination factor Rho	Transcription	0.22	0	0.22	0	[Nocardia sp. strain RB20|-|hypothetical protein|loc|158773 159907 -1 # ID=2_945|Type=CDS|transl_table=11; Nocardia sp. strain RB20|-|hypothetical protein|loc|131588 133553 1 # ID=19_6433|Type=CDS|transl_table=11; Luteimicrobium sp. strain RB22|-|hypothetical protein|loc|766899 768912 1 # ID=2_1490|Type=CDS|transl_table=11; Genus species strain RB68|-|hypothetical protein|loc|1416109 1417369 -1 #…
TIGR00810	secG: preprotein translocase, SecG subunit	Protein fate	0	0.06	0.44	0	[Nocardia sp. strain RB20|secG|putative protein-export membrane protein SecG|loc|326338 326611 -1 # ID=8_4053|Type=CDS|transl_table=11; Luteimicrobium sp. strain RB22|secG|putative protein-export membrane protein SecG|loc|329704 329947 -1 # ID=5_3093|Type=CDS|transl_table=11; Genus species strain RB68|-|preprotein translocase subunit SecG|loc|67036 67288 1 # ID=5_6526|Type=CDS|transl_table=11; Ac…
TIGR00855	L12: ribosomal protein bL12	Protein synthesis	0.11	0	0.22	0	[Nocardia sp. strain RB20|rplL_1|50S ribosomal protein L7/L12|loc|634711 635092 1 # ID=2_1359|Type=CDS|transl_table=11; Nocardia sp. strain RB20|rplL_2|50S ribosomal protein L7/L12|loc|16156 16543 1 # ID=27_7079|Type=CDS|transl_table=11; Luteimicrobium sp. strain RB22|rplL|50S ribosomal protein L7/L12|loc|344586 344976 1 # ID=4_2598|Type=CDS|transl_table=11; Genus species strain RB68|rplL|50S rib…
TIGR00876	tal_mycobact: transaldolase	Energy metabolism	0.17	0.06	0	0	[Nocardia sp. strain RB20|tal|Transaldolase|loc|290668 291796 1 # ID=8_4042|Type=CDS|transl_table=11; Luteimicrobium sp. strain RB22|tal|Transaldolase|loc|324710 325844 1 # ID=5_3088|Type=CDS|transl_table=11; Genus species strain RB68|tal|Transaldolase|loc|102034 103156 -1 # ID=5_6565|Type=CDS|transl_table=11; Actinomadura|tal|Transaldolase|loc|80151 81261 -1 # ID=12_2767|Type=CDS|transl_table=11…
TIGR00877	purD: phosphoribosylamine--glycine ligase	Purines, pyrimidines, nucleosides, and nucleotides	0	0	0.17	0	[Nocardia sp. strain RB20|purD|Phosphoribosylamine--glycine ligase|loc|516827 518060 -1 # ID=4_2471|Type=CDS|transl_table=11; Luteimicrobium sp. strain RB22|purD|Phosphoribosylamine--glycine ligase|loc|813279 814608 1 # ID=1_734|Type=CDS|transl_table=11; Genus species strain RB68|purD|Phosphoribosylamine--glycine ligase|loc|678644 679928 1 # ID=2_2979|Type=CDS|transl_table=11; Actinomadura|purD|P…
TIGR00878	purM: phosphoribosylformylglycinamidine cyclo-ligase	Purines, pyrimidines, nucleosides, and nucleotides	0.06	0	0.06	0	[Nocardia sp. strain RB20|purM|Phosphoribosylformylglycinamidine cyclo-ligase|loc|471242 472340 -1 # ID=4_2430|Type=CDS|transl_table=11; Luteimicrobium sp. strain RB22|purM|Phosphoribosylformylglycinamidine cyclo-ligase|loc|937429 938539 1 # ID=1_841|Type=CDS|transl_table=11; Genus species strain RB68|purM|Phosphoribosylformylglycinamidine cyclo-ligase|loc|556471 557500 -1 # ID=2_2862|Type=CDS|tr…
TIGR00922	nusG: transcription termination/antitermination factor NusG	Transcription	0	0	0.17	0	[Nocardia sp. strain RB20|-|hypothetical protein|loc|631479 632247 1 # ID=2_1355|Type=CDS|transl_table=11; Luteimicrobium sp. strain RB22|-|hypothetical protein|loc|332936 333821 1 # ID=4_2588|Type=CDS|transl_table=11; Genus species strain RB68|-|hypothetical protein|loc|1927936 1928803 1 # ID=2_4186|Type=CDS|transl_table=11; Actinomadura|nusG|Transcription termination/antitermination protein Nus…
TIGR00936	ahcY: adenosylhomocysteinase	Energy metabolism	0.28	0	0	0	[Nocardia sp. strain RB20|ahcY|Adenosylhomocysteinase|loc|519799 521275 1 # ID=5_3043|Type=CDS|transl_table=11; Luteimicrobium sp. strain RB22|ahcY|Adenosylhomocysteinase|loc|691710 693273 1 # ID=2_1424|Type=CDS|transl_table=11; Genus species strain RB68|ahcY_1|Adenosylhomocysteinase|loc|1029008 1030265 -1 # ID=3_5148|Type=CDS|transl_table=11; Genus species strain RB68|ahcY_2|Adenosylhomocysteina…
TIGR00945	tatC: twin arginine-targeting protein translocase TatC	Protein fate	0.06	0	0.22	0	[Nocardia sp. strain RB20|tatC|Sec-independent protein translocase protein TatC|loc|355538 356528 -1 # ID=1_310|Type=CDS|transl_table=11; Luteimicrobium sp. strain RB22|tatC_1|Sec-independent protein translocase protein TatC|loc|53780 54590 1 # ID=5_2832|Type=CDS|transl_table=11; Luteimicrobium sp. strain RB22|tatC_2|Sec-independent protein translocase protein TatC|loc|257241 257985 -1 # ID=5_302…
TIGR00952	S15_bact: ribosomal protein uS15	Protein synthesis	0.06	0	0.28	0	[Nocardia sp. strain RB20|rpsO|30S ribosomal protein S15|loc|284549 284819 1 # ID=3_1707|Type=CDS|transl_table=11; Luteimicrobium sp. strain RB22|rpsO|30S ribosomal protein S15|loc|140270 140540 -1 # ID=3_1709|Type=CDS|transl_table=11; Genus species strain RB68|rpsO|30S ribosomal protein S15|loc|961127 961397 -1 # ID=1_872|Type=CDS|transl_table=11; Actinomadura|rpsO|30S ribosomal protein S15|loc|…
TIGR00959	ffh: signal recognition particle protein	Protein fate	0	0.11	0	0	[Nocardia sp. strain RB20|ffh|Signal recognition particle protein|loc|104994 106572 1 # ID=3_1547|Type=CDS|transl_table=11; Luteimicrobium sp. strain RB22|ffh|Signal recognition particle protein|loc|191193 192822 -1 # ID=3_1759|Type=CDS|transl_table=11; Genus species strain RB68|ffh|Signal recognition particle protein|loc|1232107 1233676 -1 # ID=1_1074|Type=CDS|transl_table=11; Actinomadura|ffh|S…
TIGR00962	atpA: ATP synthase F1, alpha subunit	Energy metabolism	0	0	0.06	0	[Nocardia sp. strain RB20|atpA|ATP synthase subunit alpha|loc|144847 146485 1 # ID=19_6448|Type=CDS|transl_table=11; Luteimicrobium sp. strain RB22|atpA|ATP synthase subunit alpha|loc|778379 780008 1 # ID=2_1502|Type=CDS|transl_table=11; Genus species strain RB68|atpA|ATP synthase subunit alpha|loc|716722 718357 -1 # ID=3_4850|Type=CDS|transl_table=11; Actinomadura|atpA|ATP synthase subunit alpha…
TIGR00963	secA: preprotein translocase, SecA subunit	Protein fate	0	0	0	0	[Nocardia sp. strain RB20|-|preprotein translocase subunit SecA|loc|538484 541433 1 # ID=5_3058|Type=CDS|transl_table=11; Luteimicrobium sp. strain RB22|-|preprotein translocase subunit SecA|loc|720753 723693 1 # ID=2_1448|Type=CDS|transl_table=11; Genus species strain RB68|-|preprotein translocase subunit SecA|loc|1001407 1004242 -1 # ID=3_5123|Type=CDS|transl_table=11; Actinomadura|secA|Protein…
TIGR00964	secE_bact: preprotein translocase, SecE subunit	Protein fate	0	0	0	0	[Nocardia sp. strain RB20|-|preprotein translocase subunit SecE|loc|630989 631364 1 # ID=2_1354|Type=CDS|transl_table=11; Luteimicrobium sp. strain RB22|-|preprotein translocase subunit SecE|loc|332590 332863 1 # ID=4_2587|Type=CDS|transl_table=11; Genus species strain RB68|-|preprotein translocase subunit SecE|loc|1927541 1927829 1 # ID=2_4185|Type=CDS|transl_table=11; Actinomadura|secE|Protein …
TIGR00967	3a0501s007: preprotein translocase, SecY subunit	Protein fate	0.28	0.11	0.11	0	[Nocardia sp. strain RB20|-|preprotein translocase subunit SecY|loc|142484 143810 1 # ID=17_6170|Type=CDS|transl_table=11; Luteimicrobium sp. strain RB22|-|preprotein translocase subunit SecY|loc|368584 369883 1 # ID=4_2626|Type=CDS|transl_table=11; Genus species strain RB68|-|preprotein translocase subunit SecY|loc|903863 905159 1 # ID=2_3165|Type=CDS|transl_table=11; Genus species strain RB68|-…
TIGR00981	rpsL_bact: ribosomal protein uS12	Protein synthesis	0	0.11	0.17	0	[Nocardia sp. strain RB20|rpsL|30S ribosomal protein S12|loc|295496 295871 -1 # ID=4_2270|Type=CDS|transl_table=11; Luteimicrobium sp. strain RB22|rpsL|30S ribosomal protein S12|loc|353476 353851 1 # ID=4_2601|Type=CDS|transl_table=11; Genus species strain RB68|rpsL|30S ribosomal protein S12|loc|1524671 1525046 -1 # ID=3_5645|Type=CDS|transl_table=11; Actinomadura|rpsL|30S ribosomal protein S12|l…
TIGR01009	rpsC_bact: ribosomal protein uS3	Protein synthesis	0	0.17	0.28	0	[Nocardia sp. strain RB20|rpsC|30S ribosomal protein S3|loc|52148 52949 1 # ID=17_6095|Type=CDS|transl_table=11; Luteimicrobium sp. strain RB22|rpsC|30S ribosomal protein S3|loc|361919 362762 1 # ID=4_2612|Type=CDS|transl_table=11; Genus species strain RB68|rpsC|30S ribosomal protein S3|loc|1516291 1517170 -1 # ID=3_5634|Type=CDS|transl_table=11; Actinomadura|rpsC|30S ribosomal protein S3|loc|310…
TIGR01011	rpsB_bact: ribosomal protein uS2	Protein synthesis	0	0.17	0.33	0	[Nocardia sp. strain RB20|rpsB|30S ribosomal protein S2|loc|125253 126093 1 # ID=3_1568|Type=CDS|transl_table=11; Luteimicrobium sp. strain RB22|rpsB|30S ribosomal protein S2|loc|178319 179282 -1 # ID=3_1744|Type=CDS|transl_table=11; Genus species strain RB68|rpsB|30S ribosomal protein S2|loc|1137836 1138802 -1 # ID=1_1032|Type=CDS|transl_table=11; Actinomadura|rpsB|30S ribosomal protein S2|loc|7…
TIGR01017	rpsD_bact: ribosomal protein uS4	Protein synthesis	0.28	0.06	0.28	0	[Nocardia sp. strain RB20|rpsD|30S ribosomal protein S4|loc|51323 51929 1 # ID=5_2621|Type=CDS|transl_table=11; Luteimicrobium sp. strain RB22|rpsD|30S ribosomal protein S4|loc|172101 172728 1 # ID=5_2943|Type=CDS|transl_table=11; Genus species strain RB68|rpsD_1|30S ribosomal protein S4|loc|552943 553549 1 # ID=3_4673|Type=CDS|transl_table=11; Genus species strain RB68|rpsD_2|30S ribosomal prote…
TIGR01021	rpsE_bact: ribosomal protein uS5	Protein synthesis	0	0.17	0	0	[Nocardia sp. strain RB20|rpsE|30S ribosomal protein S5|loc|141017 141665 1 # ID=17_6167|Type=CDS|transl_table=11; Luteimicrobium sp. strain RB22|rpsE|30S ribosomal protein S5|loc|366802 367471 1 # ID=4_2623|Type=CDS|transl_table=11; Genus species strain RB68|rpsE|30S ribosomal protein S5|loc|1511676 1512300 -1 # ID=3_5623|Type=CDS|transl_table=11; Actinomadura|rpsE|30S ribosomal protein S5|loc|3…
TIGR01022	rpmJ_bact: ribosomal protein bL36	Protein synthesis	0	0.06	0.61	0	[Nocardia sp. strain RB20|rpmJ|50S ribosomal protein L36|loc|50150 50264 1 # ID=5_2618|Type=CDS|transl_table=11; Luteimicrobium sp. strain RB22|rpmJ|50S ribosomal protein L36|loc|371917 372031 1 # ID=4_2630|Type=CDS|transl_table=11; Genus species strain RB68|rpmJ|50S ribosomal protein L36|loc|1504207 1504321 -1 # ID=3_5611|Type=CDS|transl_table=11; Actinomadura|rpmJ|50S ribosomal protein L36|loc|…
TIGR01024	rplS_bact: ribosomal protein bL19	Protein synthesis	0	0.17	0.17	0	[Nocardia sp. strain RB20|rplS|50S ribosomal protein L19|loc|114713 115055 1 # ID=3_1556|Type=CDS|transl_table=11; Luteimicrobium sp. strain RB22|rplS|50S ribosomal protein L19|loc|187028 187388 -1 # ID=3_1753|Type=CDS|transl_table=11; Genus species strain RB68|rplS|50S ribosomal protein L19|loc|1229368 1229722 -1 # ID=1_1069|Type=CDS|transl_table=11; Actinomadura|rplS|50S ribosomal protein L19|l…
TIGR01029	rpsG_bact: ribosomal protein uS7	Protein synthesis	0	0.11	0.22	0	[Nocardia sp. strain RB20|rpsG|30S ribosomal protein S7|loc|295024 295495 -1 # ID=4_2269|Type=CDS|transl_table=11; Luteimicrobium sp. strain RB22|rpsG|30S ribosomal protein S7|loc|353850 354321 1 # ID=4_2602|Type=CDS|transl_table=11; Genus species strain RB68|rpsG|30S ribosomal protein S7|loc|1524201 1524672 -1 # ID=3_5644|Type=CDS|transl_table=11; Actinomadura|rpsG|30S ribosomal protein S7|loc|2…
TIGR01030	rpmH_bact: ribosomal protein bL34	Protein synthesis	0	0	0.39	0	[Genus species strain RB68|rpmH|50S ribosomal protein L34|loc|1039658 1039796 1 # ID=2_3301|Type=CDS|transl_table=11; Actinomadura|rpmH|50S ribosomal protein L34|loc|37160 37298 -1 # ID=19_3807|Type=CDS|transl_table=11; Streptomyces|rpmH|50S ribosomal protein L34|loc|293283 293421 1 # ID=5_4824|Type=CDS|transl_table=11; Genus species strain strain|rpmH|50S ribosomal protein L34|loc|3845631 384576…
TIGR01032	rplT_bact: ribosomal protein bL20	Protein synthesis	0	0.06	0.11	0	[Nocardia sp. strain RB20|rplT|50S ribosomal protein L20|loc|72054 72435 -1 # ID=9_4173|Type=CDS|transl_table=11; Luteimicrobium sp. strain RB22|rplT|50S ribosomal protein L20|loc|29020 29407 -1 # ID=3_1604|Type=CDS|transl_table=11; Genus species strain RB68|rplT|50S ribosomal protein L20|loc|261789 262167 1 # ID=7_7830|Type=CDS|transl_table=11; Actinomadura|rplT|50S ribosomal protein L20|loc|137…
TIGR01034	metK: methionine adenosyltransferase	Central intermediary metabolism	0.11	0.17	0.22	0	[Nocardia sp. strain RB20|metK|S-adenosylmethionine synthase|loc|303476 304691 1 # ID=11_5005|Type=CDS|transl_table=11; Luteimicrobium sp. strain RB22|metK|S-adenosylmethionine synthase|loc|203509 204739 1 # ID=5_2976|Type=CDS|transl_table=11; Genus species strain RB68|metK|S-adenosylmethionine synthase|loc|496119 497313 -1 # ID=1_436|Type=CDS|transl_table=11; Actinomadura|metK|S-adenosylmethioni…
TIGR01035	hemA: glutamyl-tRNA reductase	Biosynthesis of cofactors, prosthetic groups, and carriers	0	0	0.11	0	[Nocardia sp. strain RB20|hemA|Glutamyl-tRNA reductase|loc|570914 572279 1 # ID=2_1291|Type=CDS|transl_table=11; Genus species strain RB68|hemA_2|Glutamyl-tRNA reductase|loc|1780970 1782350 1 # ID=2_4035|Type=CDS|transl_table=11; Actinomadura|hemA|Glutamyl-tRNA reductase|loc|11796 13407 -1 # ID=26_4560|Type=CDS|transl_table=11; Streptomyces|hemA|Glutamyl-tRNA reductase|loc|12150 13677 1 # ID=10_6…
TIGR01039	atpD: ATP synthase F1, beta subunit	Energy metabolism	0	0	0.17	0	[Nocardia sp. strain RB20|atpD|ATP synthase subunit beta|loc|147615 149064 1 # ID=19_6450|Type=CDS|transl_table=11; Luteimicrobium sp. strain RB22|atpD|ATP synthase subunit beta|loc|780921 782403 1 # ID=2_1504|Type=CDS|transl_table=11; Genus species strain RB68|atpD|ATP synthase subunit beta|loc|714383 715814 -1 # ID=3_4848|Type=CDS|transl_table=11; Actinomadura|atpD|ATP synthase subunit beta|loc…
TIGR01044	rplV_bact: ribosomal protein uL22	Protein synthesis	0	0.17	0.44	0	[Nocardia sp. strain RB20|rplV|50S ribosomal protein L22|loc|51737 52148 1 # ID=17_6094|Type=CDS|transl_table=11; Luteimicrobium sp. strain RB22|rplV|50S ribosomal protein L22|loc|361548 361920 1 # ID=4_2611|Type=CDS|transl_table=11; Genus species strain RB68|rplV|50S ribosomal protein L22|loc|1517169 1517550 -1 # ID=3_5635|Type=CDS|transl_table=11; Actinomadura|rplV|50S ribosomal protein L22|loc…
TIGR01049	rpsJ_bact: ribosomal protein uS10	Protein synthesis	0	0.17	0.28	0	[Nocardia sp. strain RB20|rpsJ|30S ribosomal protein S10|loc|48610 48916 1 # ID=17_6088|Type=CDS|transl_table=11; Luteimicrobium sp. strain RB22|rpsJ|30S ribosomal protein S10|loc|358301 358610 1 # ID=4_2605|Type=CDS|transl_table=11; Genus species strain RB68|rpsJ|30S ribosomal protein S10|loc|1520358 1520667 -1 # ID=3_5641|Type=CDS|transl_table=11; Actinomadura|rpsJ|30S ribosomal protein S10|loc…
TIGR01050	rpsS_bact: ribosomal protein uS19	Protein synthesis	0	0.17	0.33	0	[Nocardia sp. strain RB20|rpsS|30S ribosomal protein S19|loc|51459 51741 1 # ID=17_6093|Type=CDS|transl_table=11; Luteimicrobium sp. strain RB22|rpsS|30S ribosomal protein S19|loc|361178 361460 1 # ID=4_2610|Type=CDS|transl_table=11; Genus species strain RB68|rpsS|30S ribosomal protein S19|loc|1517614 1517896 -1 # ID=3_5636|Type=CDS|transl_table=11; Actinomadura|rpsS|30S ribosomal protein S19|loc…
TIGR01051	topA_bact: DNA topoisomerase I	DNA metabolism	0	0.11	0.11	0	[Nocardia sp. strain RB20|topA|DNA topoisomerase 1|loc|237711 240654 1 # ID=2_1019|Type=CDS|transl_table=11; Luteimicrobium sp. strain RB22|topA|DNA topoisomerase 1|loc|178202 180932 1 # ID=2_997|Type=CDS|transl_table=11; Genus species strain RB68|topA|DNA topoisomerase 1|loc|1659593 1662290 1 # ID=2_3917|Type=CDS|transl_table=11; Actinomadura|topA|DNA topoisomerase 1|loc|77963 80660 1 # ID=31_51…
TIGR01059	gyrB: DNA gyrase, B subunit	DNA metabolism	0	0	0	1	[Nocardia sp. strain RB20|gyrB|DNA gyrase subunit B|loc|111663 113709 1 # ID=16_5995|Type=CDS|transl_table=11; Luteimicrobium sp. strain RB22|gyrB_1|DNA gyrase subunit B|loc|227654 229766 -1 # ID=1_218|Type=CDS|transl_table=11; Genus species strain RB68|gyrB_1|DNA gyrase subunit B|loc|1030194 1032138 -1 # ID=2_3295|Type=CDS|transl_table=11; Actinomadura|gyrB_1|DNA gyrase subunit B|loc|45516 47466…
TIGR01063	gyrA: DNA gyrase, A subunit	DNA metabolism	0	0	0.06	1	[Nocardia sp. strain RB20|gyrA|DNA gyrase subunit A|loc|113757 116271 1 # ID=16_5996|Type=CDS|transl_table=11; Luteimicrobium sp. strain RB22|gyrA_1|DNA gyrase subunit A|loc|224918 227558 -1 # ID=1_217|Type=CDS|transl_table=11; Genus species strain RB68|gyrA_1|DNA gyrase subunit A|loc|1027632 1030143 -1 # ID=2_3294|Type=CDS|transl_table=11; Actinomadura|gyrA1|DNA gyrase subunit A|loc|47557 50065 …
TIGR01064	pyruv_kin: pyruvate kinase	Energy metabolism	0.44	0.06	0.17	0	[Nocardia sp. strain RB20|pyk|Pyruvate kinase|loc|119968 121387 -1 # ID=9_4216|Type=CDS|transl_table=11; Luteimicrobium sp. strain RB22|pyk|Pyruvate kinase|loc|373597 375034 -1 # ID=5_3128|Type=CDS|transl_table=11; Genus species strain RB68|pyk|Pyruvate kinase|loc|331466 332903 -1 # ID=1_277|Type=CDS|transl_table=11; Actinomadura|pyk|Pyruvate kinase|loc|63474 64953 1 # ID=40_5957|Type=CDS|transl_…
TIGR01066	rplM_bact: ribosomal protein uL13	Protein synthesis	0	0.06	0.06	0	[Nocardia sp. strain RB20|rplM|50S ribosomal protein L13|loc|64632 65076 -1 # ID=4_2107|Type=CDS|transl_table=11; Luteimicrobium sp. strain RB22|rplM|50S ribosomal protein L13|loc|379603 380047 1 # ID=4_2640|Type=CDS|transl_table=11; Genus species strain RB68|rplM|50S ribosomal protein L13|loc|1496053 1496497 -1 # ID=3_5603|Type=CDS|transl_table=11; Actinomadura|rplM|50S ribosomal protein L13|loc…
TIGR01067	rplN_bact: ribosomal protein uL14	Protein synthesis	0	0.11	0.22	0	[Nocardia sp. strain RB20|rplN|50S ribosomal protein L14|loc|122795 123164 1 # ID=17_6142|Type=CDS|transl_table=11; Luteimicrobium sp. strain RB22|rplN|50S ribosomal protein L14|loc|363877 364246 1 # ID=4_2616|Type=CDS|transl_table=11; Genus species strain RB68|rplN|50S ribosomal protein L14|loc|1514912 1515281 -1 # ID=3_5630|Type=CDS|transl_table=11; Actinomadura|rplN|50S ribosomal protein L14|l…
TIGR01071	rplO_bact: ribosomal protein uL15	Protein synthesis	0	0.11	0.33	0	[Nocardia sp. strain RB20|rplO|50S ribosomal protein L15|loc|141849 142296 1 # ID=17_6169|Type=CDS|transl_table=11; Luteimicrobium sp. strain RB22|rplO|50S ribosomal protein L15|loc|367655 368348 1 # ID=4_2625|Type=CDS|transl_table=11; Genus species strain RB68|rplO|50S ribosomal protein L15|loc|1511034 1511496 -1 # ID=3_5621|Type=CDS|transl_table=11; Actinomadura|rplO|50S ribosomal protein L15|l…
TIGR01072	murA: UDP-N-acetylglucosamine 1-carboxyvinyltransferase	Cell envelope	0.22	0.06	0.22	0	[Nocardia sp. strain RB20|murA|UDP-N-acetylglucosamine 1-carboxyvinyltransferase|loc|152647 153910 1 # ID=19_6456|Type=CDS|transl_table=11; Luteimicrobium sp. strain RB22|murAB|UDP-N-acetylglucosamine 1-carboxyvinyltransferase 2|loc|180406 181723 -1 # ID=7_3714|Type=CDS|transl_table=11; Genus species strain RB68|murAA|UDP-N-acetylglucosamine 1-carboxyvinyltransferase 1|loc|683609 684902 1 # ID=2_…
TIGR01073	pcrA: ATP-dependent DNA helicase PcrA	DNA metabolism	0	0	0	0	[Nocardia sp. strain RB20|uvrD1|ATP-dependent DNA helicase UvrD1|loc|156159 158712 -1 # ID=4_2184|Type=CDS|transl_table=11; Luteimicrobium sp. strain RB22|uvrD1|ATP-dependent DNA helicase UvrD1|loc|470209 472837 1 # ID=4_2713|Type=CDS|transl_table=11; Genus species strain RB68|uvrD1_3|ATP-dependent DNA helicase UvrD1|loc|1366781 1369070 -1 # ID=3_5481|Type=CDS|transl_table=11; Actinomadura|uvrD1_…
TIGR01079	rplX_bact: ribosomal protein uL24	Protein synthesis	0	0.11	0.22	0	[Nocardia sp. strain RB20|rplX|50S ribosomal protein L24|loc|123165 123480 1 # ID=17_6143|Type=CDS|transl_table=11; Luteimicrobium sp. strain RB22|rplX|50S ribosomal protein L24|loc|364247 364589 1 # ID=4_2617|Type=CDS|transl_table=11; Genus species strain RB68|rplX|50S ribosomal protein L24|loc|1514604 1514913 -1 # ID=3_5629|Type=CDS|transl_table=11; Actinomadura|rplX|50S ribosomal protein L24|l…
TIGR01082	murC: UDP-N-acetylmuramate--L-alanine ligase	Cell envelope	0	0.06	0.06	0	[Nocardia sp. strain RB20|murC|UDP-N-acetylmuramate--L-alanine ligase|loc|229622 231128 -1 # ID=9_4319|Type=CDS|transl_table=11; Luteimicrobium sp. strain RB22|murC|UDP-N-acetylmuramate--L-alanine ligase|loc|56441 57911 -1 # ID=3_1634|Type=CDS|transl_table=11; Genus species strain RB68|murC|UDP-N-acetylmuramate--L-alanine ligase|loc|400463 401873 -1 # ID=1_343|Type=CDS|transl_table=11; Actinomadu…
TIGR01083	nth: endonuclease III	DNA metabolism	0	0	0.28	0	[Nocardia sp. strain RB20|nth|Endonuclease III|loc|211578 212385 1 # ID=2_996|Type=CDS|transl_table=11; Luteimicrobium sp. strain RB22|nth|Endonuclease III|loc|70162 70873 1 # ID=2_911|Type=CDS|transl_table=11; Genus species strain RB68|pdg|Ultraviolet N-glycosylase/AP lyase|loc|1229667 1230408 1 # ID=2_3488|Type=CDS|transl_table=11; Actinomadura|nth|Endonuclease III|loc|101612 102365 1 # ID=10_2…
TIGR01087	murD: UDP-N-acetylmuramoylalanine--D-glutamate ligase	Cell envelope	0	0.06	0.11	0	[Nocardia sp. strain RB20|murD|UDP-N-acetylmuramoylalanine--D-glutamate ligase|loc|233740 235189 -1 # ID=9_4322|Type=CDS|transl_table=11; Luteimicrobium sp. strain RB22|murD|UDP-N-acetylmuramoylalanine--D-glutamate ligase|loc|60576 62064 -1 # ID=3_1637|Type=CDS|transl_table=11; Genus species strain RB68|murD|UDP-N-acetylmuramoylalanine--D-glutamate ligase|loc|404313 405711 -1 # ID=1_346|Type=CDS|…
TIGR01091	upp: uracil phosphoribosyltransferase	Purines, pyrimidines, nucleosides, and nucleotides	0.06	0.17	0.17	0	[Nocardia sp. strain RB20|upp_2|Uracil phosphoribosyltransferase|loc|25916 26540 1 # ID=19_6341|Type=CDS|transl_table=11; Luteimicrobium sp. strain RB22|upp|Uracil phosphoribosyltransferase|loc|667 1303 1 # ID=6_3301|Type=CDS|transl_table=11; Genus species strain RB68|upp|Uracil phosphoribosyltransferase|loc|1137722 1138361 1 # ID=2_3403|Type=CDS|transl_table=11; Actinomadura|upp|Uracil phosphori…
TIGR01125	TIGR01125: ribosomal protein S12 methylthiotransferase RimO	Protein synthesis	0	0	0	0	[Genus species strain RB68|rimO|Ribosomal protein S12 methylthiotransferase RimO|loc|935791 937204 -1 # ID=1_849|Type=CDS|transl_table=11; Actinomadura|rimO|Ribosomal protein S12 methylthiotransferase RimO|loc|142889 144314 -1 # ID=11_2652|Type=CDS|transl_table=11; Streptomyces|rimO|Ribosomal protein S12 methylthiotransferase RimO|loc|14112 15582 1 # ID=14_6582|Type=CDS|transl_table=11; Genus spe…
TIGR01128	holA: DNA polymerase III, delta subunit	DNA metabolism	0	0	0.11	0	[Nocardia sp. strain RB20|-|hypothetical protein|loc|385677 386658 -1 # ID=7_3793|Type=CDS|transl_table=11; Luteimicrobium sp. strain RB22|-|hypothetical protein|loc|28178 29120 -1 # ID=7_3580|Type=CDS|transl_table=11; Genus species strain RB68|-|hypothetical protein|loc|856598 857558 -1 # ID=1_782|Type=CDS|transl_table=11; Actinomadura|-|hypothetical protein|loc|75666 76674 -1 # ID=11_2599|Type=…
TIGR01131	ATP_synt_6_or_A: ATP synthase F0, A subunit	Energy metabolism	0.17	0.06	0.33	0	[Nocardia sp. strain RB20|atpB_1|ATP synthase subunit a|loc|99934 100729 -1 # ID=4_2133|Type=CDS|transl_table=11; Nocardia sp. strain RB20|atpB_2|ATP synthase subunit a|loc|142204 142894 1 # ID=19_6444|Type=CDS|transl_table=11; Luteimicrobium sp. strain RB22|atpB|ATP synthase subunit a|loc|775721 776525 1 # ID=2_1498|Type=CDS|transl_table=11; Genus species strain RB68|atpB_1|ATP synthase subunit …
TIGR01132	pgm: phosphoglucomutase, alpha-D-glucose phosphate-specific	Energy metabolism	0	0.22	0.11	0	[Nocardia sp. strain RB20|pgm|Phosphoglucomutase|loc|24435 26076 -1 # ID=15_5754|Type=CDS|transl_table=11; Luteimicrobium sp. strain RB22|pgm_2|Phosphoglucomutase|loc|215073 216774 1 # ID=6_3485|Type=CDS|transl_table=11; Genus species strain RB68|pgm|Phosphoglucomutase|loc|604982 606614 -1 # ID=3_4723|Type=CDS|transl_table=11; Streptomyces|pgm|Phosphoglucomutase|loc|1215146 1216787 1 # ID=1_1030|…
TIGR01134	purF: amidophosphoribosyltransferase	Purines, pyrimidines, nucleosides, and nucleotides	0	0	0.06	0	[Nocardia sp. strain RB20|purF|Amidophosphoribosyltransferase|loc|481907 483536 -1 # ID=4_2438|Type=CDS|transl_table=11; Luteimicrobium sp. strain RB22|purF|Amidophosphoribosyltransferase|loc|935812 937321 1 # ID=1_840|Type=CDS|transl_table=11; Genus species strain RB68|purF|Amidophosphoribosyltransferase precursor|loc|557523 558996 -1 # ID=2_2863|Type=CDS|transl_table=11; Actinomadura|purF|Amido…
TIGR01145	ATP_synt_delta: ATP synthase F1, delta subunit	Energy metabolism	0	0	0.06	0	[Nocardia sp. strain RB20|atpH|ATP synthase subunit delta|loc|143952 144777 1 # ID=19_6447|Type=CDS|transl_table=11; Luteimicrobium sp. strain RB22|atpH|ATP synthase subunit delta|loc|777452 778301 1 # ID=2_1501|Type=CDS|transl_table=11; Genus species strain RB68|atpH|ATP synthase subunit delta|loc|718402 719221 -1 # ID=3_4851|Type=CDS|transl_table=11; Actinomadura|atpH|ATP synthase subunit delta…
TIGR01146	ATPsyn_F1gamma: ATP synthase F1, gamma subunit	Energy metabolism	0.06	0	0.17	0	[Nocardia sp. strain RB20|atpG|ATP synthase gamma chain|loc|146615 147587 1 # ID=19_6449|Type=CDS|transl_table=11; Luteimicrobium sp. strain RB22|atpG|ATP synthase gamma chain|loc|780011 780908 1 # ID=2_1503|Type=CDS|transl_table=11; Genus species strain RB68|atpG|ATP synthase gamma chain|loc|715816 716716 -1 # ID=3_4849|Type=CDS|transl_table=11; Actinomadura|atpG|ATP synthase gamma chain|loc|398…
TIGR01161	purK: phosphoribosylaminoimidazole carboxylase, ATPase subunit	Purines, pyrimidines, nucleosides, and nucleotides	0	0	0.11	0	[Nocardia sp. strain RB20|purK|N5-carboxyaminoimidazole ribonucleotide synthase|loc|68167 69394 1 # ID=19_6376|Type=CDS|transl_table=11; Luteimicrobium sp. strain RB22|purK|N5-carboxyaminoimidazole ribonucleotide synthase|loc|601232 602393 1 # ID=2_1362|Type=CDS|transl_table=11; Genus species strain RB68|purK|N5-carboxyaminoimidazole ribonucleotide synthase|loc|1212096 1213260 -1 # ID=3_5325|Type…
TIGR01162	purE: phosphoribosylaminoimidazole carboxylase, catalytic subunit	Purines, pyrimidines, nucleosides, and nucleotides	0	0	0.17	0	[Nocardia sp. strain RB20|purE|N5-carboxyaminoimidazole ribonucleotide mutase|loc|69383 69920 1 # ID=19_6377|Type=CDS|transl_table=11; Luteimicrobium sp. strain RB22|purE|N5-carboxyaminoimidazole ribonucleotide mutase|loc|602389 602956 1 # ID=2_1363|Type=CDS|transl_table=11; Genus species strain RB68|purE|N5-carboxyaminoimidazole ribonucleotide mutase|loc|1211608 1212100 -1 # ID=3_5324|Type=CDS|t…
TIGR01163	rpe: ribulose-phosphate 3-epimerase	Energy metabolism	0.11	0.22	0.33	0	[Nocardia sp. strain RB20|rpe|Ribulose-phosphate 3-epimerase|loc|358229 358883 -1 # ID=8_4081|Type=CDS|transl_table=11; Luteimicrobium sp. strain RB22|rpe|Ribulose-phosphate 3-epimerase|loc|212793 213456 1 # ID=5_2984|Type=CDS|transl_table=11; Genus species strain RB68|rpe|Ribulose-phosphate 3-epimerase|loc|485553 486237 -1 # ID=1_428|Type=CDS|transl_table=11; Actinomadura|rpe|Ribulose-phosphate …
TIGR01164	rplP_bact: ribosomal protein uL16	Protein synthesis	0	0.17	0.17	0	[Nocardia sp. strain RB20|rplP|50S ribosomal protein L16|loc|52952 53369 1 # ID=17_6096|Type=CDS|transl_table=11; Luteimicrobium sp. strain RB22|rplP|50S ribosomal protein L16|loc|362765 363185 1 # ID=4_2613|Type=CDS|transl_table=11; Genus species strain RB68|rplP|50S ribosomal protein L16|loc|1515865 1516285 -1 # ID=3_5633|Type=CDS|transl_table=11; Actinomadura|rplP|50S ribosomal protein L16|loc…
TIGR01169	rplA_bact: ribosomal protein uL1	Protein synthesis	0	0	0.06	0	[Nocardia sp. strain RB20|rplA|50S ribosomal protein L1|loc|632966 633680 1 # ID=2_1357|Type=CDS|transl_table=11; Luteimicrobium sp. strain RB22|rplA|50S ribosomal protein L1|loc|334476 335193 1 # ID=4_2590|Type=CDS|transl_table=11; Genus species strain RB68|rplA|50S ribosomal protein L1|loc|1929509 1930226 1 # ID=2_4188|Type=CDS|transl_table=11; Actinomadura|rplA|50S ribosomal protein L1|loc|642…
TIGR01171	rplB_bact: ribosomal protein uL2	Protein synthesis	0.06	0.17	0.22	0	[Nocardia sp. strain RB20|rplB|50S ribosomal protein L2|loc|50614 51445 1 # ID=17_6092|Type=CDS|transl_table=11; Luteimicrobium sp. strain RB22|rplB|50S ribosomal protein L2|loc|360327 361164 1 # ID=4_2609|Type=CDS|transl_table=11; Genus species strain RB68|rplB|50S ribosomal protein L2|loc|1517908 1518742 -1 # ID=3_5637|Type=CDS|transl_table=11; Actinomadura|rplB|50S ribosomal protein L2|loc|295…
TIGR01198	pgl: 6-phosphogluconolactonase	Energy metabolism	0	0.06	0	0	[Nocardia sp. strain RB20|pgl_2|6-phosphogluconolactonase|loc|294391 295126 1 # ID=8_4045|Type=CDS|transl_table=11; Luteimicrobium sp. strain RB22|pgl_2|6-phosphogluconolactonase|loc|328357 329155 1 # ID=5_3091|Type=CDS|transl_table=11; Genus species strain RB68|pgl_1|6-phosphogluconolactonase|loc|93625 94405 -1 # ID=5_6559|Type=CDS|transl_table=11; Actinomadura|pgl|6-phosphogluconolactonase|loc|…
TIGR01216	ATP_synt_epsi: ATP synthase F1, epsilon subunit	Energy metabolism	0.06	0	0.17	0	[Nocardia sp. strain RB20|atpC|ATP synthase epsilon chain|loc|149070 149448 1 # ID=19_6451|Type=CDS|transl_table=11; Genus species strain RB68|atpC|ATP synthase epsilon chain|loc|713923 714307 -1 # ID=3_4847|Type=CDS|transl_table=11; Actinomadura|atpC|ATP synthase epsilon chain|loc|37960 38347 -1 # ID=38_5778|Type=CDS|transl_table=11; Streptomyces|atpC|ATP synthase epsilon chain|loc|128262 128637…
TIGR01228	hutU: urocanate hydratase	Energy metabolism	0	0.17	0	0	[Nocardia sp. strain RB20|hutU|Urocanate hydratase|loc|89554 91216 1 # ID=21_6601|Type=CDS|transl_table=11; Luteimicrobium sp. strain RB22|hutU|Urocanate hydratase|loc|362036 363689 1 # ID=1_340|Type=CDS|transl_table=11; Genus species strain RB68|hutU|Urocanate hydratase|loc|1440083 1441739 -1 # ID=1_1265|Type=CDS|transl_table=11; Actinomadura|hutU|Urocanate hydratase|loc|42030 43689 -1 # ID=3_75…
TIGR01255	pyr_form_ly_1: formate acetyltransferase	Energy metabolism	0	0	0.06	0	[Luteimicrobium sp. strain RB22|pflB|Formate acetyltransferase|loc|100281 102573 1 # ID=5_2877|Type=CDS|transl_table=11; Streptomyces|pflB|Formate acetyltransferase|loc|5015 7274 -1 # ID=149_7799|Type=CDS|transl_table=11]
TIGR01280	xseB: exodeoxyribonuclease VII, small subunit	DNA metabolism	0	0.17	0.28	0	[Nocardia sp. strain RB20|xseB|Exodeoxyribonuclease 7 small subunit|loc|295347 295575 -1 # ID=5_2846|Type=CDS|transl_table=11; Luteimicrobium sp. strain RB22|xseB|Exodeoxyribonuclease 7 small subunit|loc|499661 499952 1 # ID=3_2072|Type=CDS|transl_table=11; Genus species strain RB68|xseB|Exodeoxyribonuclease 7 small subunit|loc|2110683 2110905 1 # ID=1_1927|Type=CDS|transl_table=11; Actinomadura|…
TIGR01308	rpmD_bact: ribosomal protein uL30	Protein synthesis	0	0.11	0.28	0	[Nocardia sp. strain RB20|rpmD|50S ribosomal protein L30|loc|141667 141853 1 # ID=17_6168|Type=CDS|transl_table=11; Luteimicrobium sp. strain RB22|rpmD|50S ribosomal protein L30|loc|367470 367653 1 # ID=4_2624|Type=CDS|transl_table=11; Genus species strain RB68|rpmD|50S ribosomal protein L30|loc|1511497 1511680 -1 # ID=3_5622|Type=CDS|transl_table=11; Actinomadura|rpmD|50S ribosomal protein L30|l…
TIGR01312	XylB: xylulokinase	Energy metabolism	0	0	0.17	0	[Nocardia sp. strain RB20|xylB_1|Xylulose kinase|loc|568362 569817 1 # ID=1_501|Type=CDS|transl_table=11; Luteimicrobium sp. strain RB22|xylB|Xylulose kinase|loc|785578 787123 -1 # ID=1_709|Type=CDS|transl_table=11; Actinomadura|xylB_1|Xylulose kinase|loc|196508 197897 1 # ID=6_1665|Type=CDS|transl_table=11; Streptomyces|xylB_1|Xylulose kinase|loc|792829 794311 1 # ID=2_2064|Type=CDS|transl_table…
TIGR01344	malate_syn_A: malate synthase A	Energy metabolism	0.11	0.11	0.06	0	[Luteimicrobium sp. strain RB22|aceB|Malate synthase|loc|528194 529892 1 # ID=3_2097|Type=CDS|transl_table=11; Genus species strain RB68|aceB|Malate synthase|loc|865167 866775 1 # ID=1_788|Type=CDS|transl_table=11; Actinomadura|aceB|Malate synthase|loc|84744 86352 1 # ID=11_2605|Type=CDS|transl_table=11; Streptomyces|aceB|Malate synthase|loc|1093253 1094873 1 # ID=2_2305|Type=CDS|transl_table=11;…
TIGR01369	CPSaseII_lrg: carbamoyl-phosphate synthase, large subunit	Purines, pyrimidines, nucleosides, and nucleotides	0.06	0	0.06	0	[Nocardia sp. strain RB20|carB|Carbamoyl-phosphate synthase large chain|loc|295508 298859 1 # ID=11_4998|Type=CDS|transl_table=11; Luteimicrobium sp. strain RB22|carB|Carbamoyl-phosphate synthase large chain|loc|193851 197190 1 # ID=5_2967|Type=CDS|transl_table=11; Genus species strain RB68|carB_1|Carbamoyl-phosphate synthase large chain|loc|503134 506473 -1 # ID=1_444|Type=CDS|transl_table=11; A…
TIGR01379	thiL: thiamine-phosphate kinase	Biosynthesis of cofactors, prosthetic groups, and carriers	0.06	0	0.39	0	[Nocardia sp. strain RB20|thiL_2|Thiamine-monophosphate kinase|loc|44912 45959 1 # ID=3_1495|Type=CDS|transl_table=11; Luteimicrobium sp. strain RB22|thiL|Thiamine-monophosphate kinase|loc|174445 175492 -1 # ID=7_3708|Type=CDS|transl_table=11; Genus species strain RB68|thiL_1|Thiamine-monophosphate kinase|loc|1264729 1265683 -1 # ID=1_1101|Type=CDS|transl_table=11; Genus species strain RB68|thiL_…
TIGR01389	recQ: ATP-dependent DNA helicase RecQ	DNA metabolism	0	0	0.28	0	[Nocardia sp. strain RB20|recQ_2|ATP-dependent DNA helicase RecQ|loc|94617 97143 -1 # ID=15_5819|Type=CDS|transl_table=11; Genus species strain RB68|recQ_1|ATP-dependent DNA helicase RecQ|loc|717192 719160 1 # ID=2_3013|Type=CDS|transl_table=11; Actinomadura|recQ_1|ATP-dependent DNA helicase RecQ|loc|214220 216059 1 # ID=1_223|Type=CDS|transl_table=11; Streptomyces|recQ_2|ATP-dependent DNA helica…
TIGR01391	dnaG: DNA primase	DNA metabolism	0	0	0	0	[Nocardia sp. strain RB20|dnaG|DNA primase|loc|283977 285840 -1 # ID=7_3701|Type=CDS|transl_table=11; Luteimicrobium sp. strain RB22|dnaG|DNA primase|loc|729240 731205 -1 # ID=3_2279|Type=CDS|transl_table=11; Genus species strain RB68|dnaG_1|DNA primase|loc|748026 749898 -1 # ID=1_678|Type=CDS|transl_table=11; Actinomadura|dnaG_2|DNA primase|loc|20588 22541 -1 # ID=90_8622|Type=CDS|transl_table=1…
TIGR01393	lepA: elongation factor 4	Unknown function	0	0.06	0.17	0	[Nocardia sp. strain RB20|lepA|Elongation factor 4|loc|375108 376953 -1 # ID=7_3786|Type=CDS|transl_table=11; Luteimicrobium sp. strain RB22|lepA|Elongation factor 4|loc|23240 25142 -1 # ID=7_3575|Type=CDS|transl_table=11; Genus species strain RB68|lepA|Elongation factor 4|loc|851989 853831 -1 # ID=1_777|Type=CDS|transl_table=11; Actinomadura|lepA|Elongation factor 4|loc|69991 71833 -1 # ID=11_25…
TIGR01410	tatB: twin arginine-targeting protein translocase TatB	Protein fate	0.06	0	0	0	[Nocardia sp. strain RB20|tatB|Sec-independent protein translocase protein TatB|loc|369910 370339 -1 # ID=5_2914|Type=CDS|transl_table=11; Nocardia sp. strain RB20|-|sec-independent translocase|loc|133303 133792 1 # ID=11_4853|Type=CDS|transl_table=11; Mycobacterium sp. strain RB2|tatB|Sec-independent protein translocase protein TatB|loc|361096 361519 1 # ID=4_3719|Type=CDS|transl_table=11; Mycob…
TIGR01412	tat_substr_1: Tat-translocated enzyme	Unclassified	0.5	0.06	0.44	0	[Nocardia sp. strain RB20|efeB_1|Deferrochelatase/peroxidase EfeB|loc|168233 169469 -1 # ID=3_1604|Type=CDS|transl_table=11; Luteimicrobium sp. strain RB22|efeN|putative deferrochelatase/peroxidase EfeN|loc|541949 543218 -1 # ID=3_2112|Type=CDS|transl_table=11; Luteimicrobium sp. strain RB22|efeB|Deferrochelatase/peroxidase EfeB|loc|310894 312235 -1 # ID=4_2565|Type=CDS|transl_table=11; Genus spe…
TIGR01417	PTS_I_fam: phosphoenolpyruvate-protein phosphotransferase	Unclassified	0.06	0.06	0.44	0	[Genus species strain RB68|ptsI|Phosphoenolpyruvate-protein phosphotransferase|loc|988887 990561 -1 # ID=3_5112|Type=CDS|transl_table=11; Actinomadura|ptsI|Phosphoenolpyruvate-protein phosphotransferase|loc|2829 4512 -1 # ID=29_4886|Type=CDS|transl_table=11; Streptomyces|ptsI|Phosphoenolpyruvate-protein phosphotransferase|loc|1077 2748 1 # ID=6_4985|Type=CDS|transl_table=11; Genus species strain …
TIGR01448	recD_rel: helicase, RecD/TraA family	Unknown function	0	0	0	0	[Genus species strain RB68|recD2_3|ATP-dependent RecD-like DNA helicase|loc|170686 172888 -1 # ID=6_7386|Type=CDS|transl_table=11; Actinomadura|recD2_2|ATP-dependent RecD-like DNA helicase|loc|26921 29171 -1 # ID=24_4379|Type=CDS|transl_table=11; Streptomyces|recD2_2|ATP-dependent RecD-like DNA helicase|loc|354585 356838 1 # ID=3_3069|Type=CDS|transl_table=11; Genus species strain strain|recD2_2|…
TIGR01455	glmM: phosphoglucosamine mutase	Central intermediary metabolism	0	0.06	0.06	0	[Nocardia sp. strain RB20|glmM|Phosphoglucosamine mutase|loc|62625 63993 -1 # ID=4_2105|Type=CDS|transl_table=11; Luteimicrobium sp. strain RB22|glmM|Phosphoglucosamine mutase|loc|380703 382053 1 # ID=4_2642|Type=CDS|transl_table=11; Genus species strain RB68|glmM|Phosphoglucosamine mutase|loc|1493840 1495184 -1 # ID=3_5601|Type=CDS|transl_table=11; Actinomadura|glmM|Phosphoglucosamine mutase|loc…
TIGR01496	DHPS: dihydropteroate synthase	Biosynthesis of cofactors, prosthetic groups, and carriers	0.06	0.06	0.89	0	[Nocardia sp. strain RB20|folP1|Dihydropteroate synthase|loc|319040 319991 1 # ID=2_1064|Type=CDS|transl_table=11; Nocardia sp. strain RB20|folP2|Inactive dihydropteroate synthase 2|loc|366833 367733 1 # ID=5_2911|Type=CDS|transl_table=11; Luteimicrobium sp. strain RB22|folP1|Dihydropteroate synthase|loc|238143 239082 1 # ID=2_1039|Type=CDS|transl_table=11; Luteimicrobium sp. strain RB22|folP2|In…
TIGR01498	folK: 2-amino-4-hydroxy-6-hydroxymethyldihydropteridine diphosphokinase	Biosynthesis of cofactors, prosthetic groups, and carriers	0	0.06	0.28	0	[Nocardia sp. strain RB20|folK|2-amino-4-hydroxy-6- hydroxymethyldihydropteridine pyrophosphokinase|loc|320379 320916 1 # ID=2_1066|Type=CDS|transl_table=11; Luteimicrobium sp. strain RB22|folK|2-amino-4-hydroxy-6- hydroxymethyldihydropteridine pyrophosphokinase|loc|239078 241763 1 # ID=2_1040|Type=CDS|transl_table=11; Genus species strain RB68|folK|2-amino-4-hydroxy-6- hydroxymethyldihydropterid…
TIGR01513	NAPRTase_put: nicotinate phosphoribosyltransferase	Biosynthesis of cofactors, prosthetic groups, and carriers	0.11	0	0	0	[Nocardia sp. strain RB20|pncB1|Nicotinate phosphoribosyltransferase pncB1|loc|84633 85944 1 # ID=22_6713|Type=CDS|transl_table=11; Luteimicrobium sp. strain RB22|pncB1|Nicotinate phosphoribosyltransferase pncB1|loc|303214 304594 1 # ID=3_1859|Type=CDS|transl_table=11; Genus species strain RB68|pncB1|Nicotinate phosphoribosyltransferase pncB1|loc|642027 643461 1 # ID=3_4772|Type=CDS|transl_table=…
TIGR01520	FruBisAldo_II_A: fructose-bisphosphate aldolase, class II	Energy metabolism	0	0	0.17	0	[Nocardia sp. strain RB20|fba_2|Fructose-bisphosphate aldolase|loc|6013 7078 -1 # ID=26_7015|Type=CDS|transl_table=11; Luteimicrobium sp. strain RB22|fba|Fructose-bisphosphate aldolase|loc|803689 804709 1 # ID=1_725|Type=CDS|transl_table=11; Genus species strain RB68|fba_1|Fructose-bisphosphate aldolase|loc|672777 673800 1 # ID=2_2973|Type=CDS|transl_table=11; Actinomadura|fba|Fructose-bisphospha…
TIGR01632	L11_bact: ribosomal protein uL11	Protein synthesis	0	0	0.17	0	[Nocardia sp. strain RB20|rplK|50S ribosomal protein L11|loc|632404 632839 1 # ID=2_1356|Type=CDS|transl_table=11; Luteimicrobium sp. strain RB22|rplK|50S ribosomal protein L11|loc|333934 334366 1 # ID=4_2589|Type=CDS|transl_table=11; Genus species strain RB68|rplK|50S ribosomal protein L11|loc|1929001 1929433 1 # ID=2_4187|Type=CDS|transl_table=11; Actinomadura|rplK|50S ribosomal protein L11|loc…
TIGR01695	murJ_mviN: murein biosynthesis integral membrane protein MurJ	Cell envelope	0.28	0	0.33	0	[Luteimicrobium sp. strain RB22|mviN_2|putative peptidoglycan biosynthesis protein MviN|loc|251931 253743 -1 # ID=1_236|Type=CDS|transl_table=11; Genus species strain RB68|mviN_1|putative peptidoglycan biosynthesis protein MviN|loc|1063212 1064829 -1 # ID=2_3325|Type=CDS|transl_table=11; Genus species strain RB68|mviN_2|putative peptidoglycan biosynthesis protein MviN|loc|535773 538227 -1 # ID=4_…
TIGR01736	FGAM_synth_II: phosphoribosylformylglycinamidine synthase II	Purines, pyrimidines, nucleosides, and nucleotides	0	0	0	0	[Nocardia sp. strain RB20|purL|Phosphoribosylformylglycinamidine synthase subunit PurL|loc|489083 491405 -1 # ID=4_2446|Type=CDS|transl_table=11; Luteimicrobium sp. strain RB22|purL|Phosphoribosylformylglycinamidine synthase subunit PurL|loc|879858 882243 1 # ID=1_796|Type=CDS|transl_table=11; Genus species strain RB68|purL|Phosphoribosylformylglycinamidine synthase 2|loc|571651 574582 -1 # ID=2_…
TIGR01751	crot-CoA-red: crotonyl-CoA carboxylase/reductase	Unclassified	0.17	0.33	0	0	[Nocardia sp. strain RB20|ccrA2|Crotonyl-CoA reductase|loc|130522 131902 -1 # ID=6_3227|Type=CDS|transl_table=11; Genus species strain RB68|ccr_1|Crotonyl-CoA reductase|loc|1319581 1320910 1 # ID=2_3563|Type=CDS|transl_table=11; Actinomadura|ccr|Crotonyl-CoA reductase|loc|41487 42807 -1 # ID=62_7453|Type=CDS|transl_table=11; Streptomyces|ccrA2_1|Crotonyl-CoA reductase|loc|925014 926388 1 # ID=2_2…
TIGR01764	excise: DNA binding domain, excisionase family	Unknown function	0	0.17	0	0	[Nocardia sp. strain RB20|-|Putative DNA-binding proteinA|loc|564785 565073 1 # ID=2_1285|Type=CDS|transl_table=11; Nocardia sp. strain RB20|-|Helix-turn-helix domain protein|loc|591711 591945 -1 # ID=2_1316|Type=CDS|transl_table=11; Nocardia sp. strain RB20|-|Helix-turn-helix domain protein|loc|427062 427293 -1 # ID=4_2380|Type=CDS|transl_table=11; Nocardia sp. strain RB20|-|Helix-turn-helix dom…
TIGR01771	L-LDH-NAD: L-lactate dehydrogenase	Energy metabolism	0	0	0	0	[Luteimicrobium sp. strain RB22|ldh2|L-lactate dehydrogenase 2|loc|86823 87846 -1 # ID=3_1660|Type=CDS|transl_table=11]
TIGR01795	CM_mono_cladeE: chorismate mutase	Amino acid biosynthesis	0	0	0	0	[Luteimicrobium sp. strain RB22|tyrA_1|T-protein|loc|240469 240796 -1 # ID=3_1798|Type=CDS|transl_table=11; Streptomyces|tyrA|T-protein|loc|1194052 1194379 1 # ID=3_3783|Type=CDS|transl_table=11; Genus species strain strain|-|hypothetical protein|loc|6160065 6160392 1 # ID=1_5218|Type=CDS|transl_table=11; Genus species strain strain|-|hypothetical protein|loc|8147752 8148268 1 # ID=1_6613|Type=CD…
TIGR01798	cit_synth_I: citrate (Si)-synthase	Energy metabolism	0	0.06	0.17	0	[Nocardia sp. strain RB20|gltA2|Citrate synthase 1|loc|378223 379555 1 # ID=4_2340|Type=CDS|transl_table=11; Luteimicrobium sp. strain RB22|gltA2|Citrate synthase 1|loc|455243 456554 -1 # ID=3_2029|Type=CDS|transl_table=11; Genus species strain RB68|gltA2|Citrate synthase 1|loc|45622 46906 1 # ID=1_41|Type=CDS|transl_table=11; Actinomadura|gltA2|Citrate synthase 1|loc|43445 44729 -1 # ID=22_4137|…
TIGR01808	CM_M_hiGC-arch: chorismate mutase	Amino acid biosynthesis	0	0	0	0	[Nocardia sp. strain RB20|-|Intracellular chorismate mutase|loc|159062 159356 1 # ID=4_2185|Type=CDS|transl_table=11; Mycobacterium sp. strain RB2|-|Intracellular chorismate mutase|loc|29428 29692 -1 # ID=4_3384|Type=CDS|transl_table=11; Mycobacterium sp. strain RB33|-|Intracellular chorismate mutase|loc|924775 925042 -1 # ID=3_4334|Type=CDS|transl_table=11; Nocardia sp. strain RB56|-|Intracellul…
TIGR01819	F420_cofD: 2-phospho-L-lactate transferase	Biosynthesis of cofactors, prosthetic groups, and carriers	0	0	0	0	[Nocardia sp. strain RB20|cofD|2-phospho-L-lactate transferase|loc|511450 512317 1 # ID=5_3036|Type=CDS|transl_table=11; Luteimicrobium sp. strain RB22|cofD|2-phospho-L-lactate transferase|loc|223724 224813 1 # ID=3_1783|Type=CDS|transl_table=11; Genus species strain RB68|cofD|2-phospho-L-lactate transferase|loc|1047175 1048114 1 # ID=3_5164|Type=CDS|transl_table=11; Actinomadura|cofD|2-phospho-L…
TIGR01828	pyru_phos_dikin: pyruvate, phosphate dikinase	Energy metabolism	0.06	0	0	0	[Luteimicrobium sp. strain RB22|ppdK|Pyruvate, phosphate dikinase|loc|28044 30843 1 # ID=1_29|Type=CDS|transl_table=11; Genus species strain RB68|ppdK_1|Pyruvate, phosphate dikinase|loc|801015 803703 -1 # ID=1_729|Type=CDS|transl_table=11; Actinomadura|ppdK_2|Pyruvate, phosphate dikinase|loc|11168 13865 -1 # ID=11_2543|Type=CDS|transl_table=11; Streptomyces|ppdK|Pyruvate, phosphate dikinase|loc|5…
TIGR01900	dapE-gram_pos: succinyl-diaminopimelate desuccinylase	Amino acid biosynthesis	0.06	0.11	0	0	[Nocardia sp. strain RB20|dapE_2|Putative succinyl-diaminopimelate desuccinylase DapE|loc|361533 362628 1 # ID=5_2905|Type=CDS|transl_table=11; Luteimicrobium sp. strain RB22|dapE_2|Putative succinyl-diaminopimelate desuccinylase DapE|loc|451885 453004 -1 # ID=3_2026|Type=CDS|transl_table=11; Genus species strain RB68|dapE_2|Succinyl-diaminopimelate desuccinylase|loc|1856972 1858028 -1 # ID=1_169…
TIGR01915	npdG: NADPH-dependent F420 reductase	Energy metabolism	0.11	0.06	0	0	[Genus species strain RB68|-|prephenate dehydrogenase|loc|665622 666315 -1 # ID=1_595|Type=CDS|transl_table=11; Actinomadura|-|hypothetical protein|loc|28138 28834 1 # ID=53_6890|Type=CDS|transl_table=11; Streptomyces|-|prephenate dehydrogenase|loc|908875 909586 1 # ID=3_3542|Type=CDS|transl_table=11; Genus species strain strain|-|hypothetical protein|loc|5867625 5868336 1 # ID=1_4965|Type=CDS|tr…
TIGR01951	nusB: transcription antitermination factor NusB	Transcription	0	0.06	0.22	0	[Nocardia sp. strain RB20|-|hypothetical protein|loc|273948 274461 1 # ID=11_4976|Type=CDS|transl_table=11; Luteimicrobium sp. strain RB22|-|hypothetical protein|loc|188319 188736 1 # ID=5_2961|Type=CDS|transl_table=11; Genus species strain RB68|-|hypothetical protein|loc|422286 422703 -1 # ID=1_360|Type=CDS|transl_table=11; Actinomadura|nusB|Transcription antitermination protein NusB|loc|5492 59…
TIGR01953	NusA: transcription termination factor NusA	Transcription	0	0	0.11	0	[Nocardia sp. strain RB20|-|hypothetical protein|loc|256757 257786 1 # ID=3_1681|Type=CDS|transl_table=11; Luteimicrobium sp. strain RB22|-|hypothetical protein|loc|157168 158182 -1 # ID=3_1726|Type=CDS|transl_table=11; Genus species strain RB68|-|hypothetical protein|loc|970232 971300 -1 # ID=1_880|Type=CDS|transl_table=11; Actinomadura|nusA|Transcription termination/antitermination protein NusA…
TIGR01959	nuoF_fam: NADH oxidoreductase (quinone), F subunit	Energy metabolism	0	0.06	0.06	0	[Nocardia sp. strain RB20|nuoF_1|NADH-quinone oxidoreductase subunit F|loc|116135 117473 -1 # ID=12_5125|Type=CDS|transl_table=11; Genus species strain RB68|nuoF_3|NADH-quinone oxidoreductase subunit F|loc|1814843 1816142 1 # ID=2_4070|Type=CDS|transl_table=11; Actinomadura|nuoF_4|NADH-quinone oxidoreductase subunit F|loc|16042 17341 -1 # ID=93_8711|Type=CDS|transl_table=11; Streptomyces|nqo1|NAD…
TIGR01962	NuoD: NADH dehydrogenase (quinone), D subunit	Energy metabolism	0.06	0.06	0.11	0	[Nocardia sp. strain RB20|nuoD|NADH-quinone oxidoreductase subunit D|loc|118182 119505 -1 # ID=12_5127|Type=CDS|transl_table=11; Genus species strain RB68|nqo4|NADH-quinone oxidoreductase subunit 4|loc|1812664 1814014 1 # ID=2_4068|Type=CDS|transl_table=11; Actinomadura|nuoD|NADH-quinone oxidoreductase subunit D|loc|18116 19463 -1 # ID=93_8713|Type=CDS|transl_table=11; Streptomyces|nqo4_1|NADH-qu…
TIGR01966	RNasePH: ribonuclease PH	Transcription	0	0	0.28	0	[Nocardia sp. strain RB20|rph|Ribonuclease PH|loc|78884 79649 -1 # ID=22_6705|Type=CDS|transl_table=11; Luteimicrobium sp. strain RB22|rph|Ribonuclease PH|loc|298456 299248 -1 # ID=3_1853|Type=CDS|transl_table=11; Genus species strain RB68|rph|Ribonuclease PH|loc|635468 636101 -1 # ID=3_4763|Type=CDS|transl_table=11; Actinomadura|rph|Ribonuclease PH|loc|18148 18784 -1 # ID=106_9058|Type=CDS|trans…
TIGR01967	DEAH_box_HrpA: RNA helicase HrpA	Unknown function	0	0.06	0	0	[Nocardia sp. strain RB20|-|ATP-dependent RNA helicase HrpA|loc|827687 832847 1 # ID=1_723|Type=CDS|transl_table=11; Genus species strain RB68|hrpB_1|ATP-dependent RNA helicase HrpB|loc|71770 75715 -1 # ID=1_70|Type=CDS|transl_table=11; Actinomadura|-|hypothetical protein|loc|76312 80239 -1 # ID=22_4175|Type=CDS|transl_table=11; Streptomyces|hrpB_2|ATP-dependent RNA helicase HrpB|loc|36567 40503 …
TIGR01970	DEAH_box_HrpB: ATP-dependent helicase HrpB	Unknown function	0	0.06	0.06	0	[Nocardia sp. strain RB20|-|ATP-dependent RNA helicase HrpB|loc|66394 68878 1 # ID=9_4169|Type=CDS|transl_table=11; Genus species strain RB68|hrpB_2|ATP-dependent RNA helicase HrpB|loc|218066 220559 -1 # ID=6_7425|Type=CDS|transl_table=11; Actinomadura|-|hypothetical protein|loc|4044 6573 -1 # ID=49_6600|Type=CDS|transl_table=11; Streptomyces|hrpB_1|ATP-dependent RNA helicase HrpB|loc|1223244 122…
TIGR01980	sufB: FeS assembly protein SufB	Biosynthesis of cofactors, prosthetic groups, and carriers	0	0.06	0.11	0	[Nocardia sp. strain RB20|sufB|FeS cluster assembly protein SufB|loc|271344 272781 -1 # ID=8_4025|Type=CDS|transl_table=11; Luteimicrobium sp. strain RB22|sufB|FeS cluster assembly protein SufB|loc|530817 532251 -1 # ID=5_3277|Type=CDS|transl_table=11; Genus species strain RB68|sufB|FeS cluster assembly protein SufB|loc|125555 126968 1 # ID=5_6585|Type=CDS|transl_table=11; Actinomadura|-|hypothet…
TIGR01981	sufD: FeS assembly protein SufD	Biosynthesis of cofactors, prosthetic groups, and carriers	0	0.06	0	0	[Nocardia sp. strain RB20|sufD|FeS cluster assembly protein SufD|loc|270103 271345 -1 # ID=8_4024|Type=CDS|transl_table=11; Luteimicrobium sp. strain RB22|sufD|FeS cluster assembly protein SufD|loc|529497 530718 -1 # ID=5_3276|Type=CDS|transl_table=11; Genus species strain RB68|sufD|FeS cluster assembly protein SufD|loc|126967 128092 1 # ID=5_6586|Type=CDS|transl_table=11; Actinomadura|-|hypothet…
TIGR01994	SUF_scaf_2: SUF system FeS assembly protein, NifU family	Biosynthesis of cofactors, prosthetic groups, and carriers	0	0.17	0	0	[Nocardia sp. strain RB20|iscU|Iron-sulfur cluster assembly scaffold protein IscU|loc|267507 268005 -1 # ID=8_4021|Type=CDS|transl_table=11; Luteimicrobium sp. strain RB22|sufU|Zinc-dependent sulfurtransferase SufU|loc|526518 527025 -1 # ID=5_3272|Type=CDS|transl_table=11; Genus species strain RB68|nifU|NifU-like protein|loc|130651 131110 1 # ID=5_6590|Type=CDS|transl_table=11; Actinomadura|sufU|…
TIGR02012	tigrfam_recA: protein RecA	DNA metabolism	0.06	0.06	0.17	0	[Nocardia sp. strain RB20|-|DNA recombination protein RecA|loc|552006 554142 1 # ID=3_1966|Type=CDS|transl_table=11; Luteimicrobium sp. strain RB22|-|DNA recombination protein RecA|loc|101897 102986 -1 # ID=3_1675|Type=CDS|transl_table=11; Genus species strain RB68|-|recombinase A|loc|898707 899835 -1 # ID=1_814|Type=CDS|transl_table=11; Actinomadura|recA|Protein RecA|loc|114272 115418 -1 # ID=11…
TIGR02013	TIGR02013: rpoB: DNA-directed RNA polymerase, beta subunit	N/A	0.06	0	0	1	[Nocardia sp. strain RB20|rpoB_1|DNA-directed RNA polymerase subunit beta|loc|648089 651572 1 # ID=2_1371|Type=CDS|transl_table=11; Nocardia sp. strain RB20|rpoB_2|DNA-directed RNA polymerase subunit beta|loc|17261 20723 -1 # ID=30_7244|Type=CDS|transl_table=11; Luteimicrobium sp. strain RB22|rpoB|DNA-directed RNA polymerase subunit beta|loc|345494 349004 1 # ID=4_2599|Type=CDS|transl_table=11; G…
TIGR02027	rpoA: DNA-directed RNA polymerase, alpha subunit	Transcription	0.06	0.06	0.22	0	[Nocardia sp. strain RB20|rpoA|DNA-directed RNA polymerase subunit alpha|loc|52131 53190 1 # ID=5_2622|Type=CDS|transl_table=11; Luteimicrobium sp. strain RB22|rpoA|DNA-directed RNA polymerase subunit alpha|loc|373263 374271 1 # ID=4_2633|Type=CDS|transl_table=11; Genus species strain RB68|rpoA|DNA-directed RNA polymerase subunit alpha|loc|1501404 1502418 -1 # ID=3_5607|Type=CDS|transl_table=11; …
TIGR02082	metH: methionine synthase	Amino acid biosynthesis	0.06	0	0.17	0	[Nocardia sp. strain RB20|metH|Methionine synthase|loc|394688 398267 -1 # ID=1_347|Type=CDS|transl_table=11; Luteimicrobium sp. strain RB22|metH|Methionine synthase|loc|47580 51132 -1 # ID=5_2828|Type=CDS|transl_table=11; Genus species strain RB68|metH|Methionine synthase|loc|220338 223767 1 # ID=5_6682|Type=CDS|transl_table=11; Actinomadura|metH_1|Methionine synthase|loc|135760 139183 -1 # ID=17…
TIGR02127	pyrF_sub2: orotidine 5'-phosphate decarboxylase	Purines, pyrimidines, nucleosides, and nucleotides	0.06	0	0	0	[Nocardia sp. strain RB20|pyrF|Orotidine 5-phosphate decarboxylase|loc|299255 300080 1 # ID=11_5000|Type=CDS|transl_table=11; Luteimicrobium sp. strain RB22|pyrF|Orotidine 5-phosphate decarboxylase|loc|197186 198062 1 # ID=5_2968|Type=CDS|transl_table=11; Streptomyces|-|orotidine 5-phosphate decarboxylase|loc|115555 116395 -1 # ID=6_5077|Type=CDS|transl_table=11; Genus species strain strain|pyrF_…
TIGR02133	RPI_actino: ribose 5-phosphate isomerase	Unclassified	0.28	0.06	0	0	[Nocardia sp. strain RB20|rpiB|Ribose-5-phosphate isomerase B|loc|372721 373195 1 # ID=6_3396|Type=CDS|transl_table=11; Luteimicrobium sp. strain RB22|rpiB|Ribose-5-phosphate isomerase B|loc|261503 261971 -1 # ID=3_1818|Type=CDS|transl_table=11; Genus species strain RB68|rpiB|Ribose-5-phosphate isomerase B|loc|208180 208657 -1 # ID=3_4360|Type=CDS|transl_table=11; Actinomadura|rpiB|Ribose-5-phosp…
TIGR02170	thyX: thymidylate synthase, flavin-dependent	Purines, pyrimidines, nucleosides, and nucleotides	0	0	0	0	[Genus species strain RB68|thyX|Thymidylate synthase ThyX|loc|700033 700765 -1 # ID=5_7140|Type=CDS|transl_table=11; Actinomadura|thyX|Flavin-dependent thymidylate synthase|loc|2511 3309 1 # ID=51_6741|Type=CDS|transl_table=11; Streptomyces|thyX|Thymidylate synthase ThyX|loc|297630 298368 1 # ID=7_5647|Type=CDS|transl_table=11; Genus species strain strain|thyX|Flavin-dependent thymidylate synthas…
TIGR02191	RNaseIII: ribonuclease III	Transcription	0	0	0.22	0	[Nocardia sp. strain RB20|rnc|Ribonuclease 3|loc|65031 65730 -1 # ID=3_1512|Type=CDS|transl_table=11; Luteimicrobium sp. strain RB22|rnc|Ribonuclease 3|loc|164987 165755 -1 # ID=7_3697|Type=CDS|transl_table=11; Genus species strain RB68|rnc|Ribonuclease 3|loc|1246570 1247314 -1 # ID=1_1085|Type=CDS|transl_table=11; Actinomadura|rnc|Ribonuclease 3|loc|50017 50866 1 # ID=27_4720|Type=CDS|transl_tab…
TIGR02200	GlrX_actino: glutaredoxin-like protein	Unclassified	0	0.11	0.28	0	[Nocardia sp. strain RB20|-|Putative glutaredoxin.1|loc|174585 174816 1 # ID=15_5891|Type=CDS|transl_table=11; Luteimicrobium sp. strain RB22|-|Putative glutaredoxin.1|loc|595632 595902 1 # ID=3_2158|Type=CDS|transl_table=11; Genus species strain RB68|-|Putative glutaredoxin.1/MT3292|loc|1733847 1734135 1 # ID=1_1561|Type=CDS|transl_table=11; Actinomadura|-|Putative glutaredoxin.1|loc|272482 2727…
TIGR02210	rodA_shape: rod shape-determining protein RodA	Cellular processes	0	0	0	0	[Genus species strain RB68|ftsW_3|Lipid II flippase FtsW|loc|43508 44690 -1 # ID=3_4231|Type=CDS|transl_table=11; Actinomadura|mrdB|Peptidoglycan glycosyltransferase MrdB|loc|3543 4728 -1 # ID=102_8949|Type=CDS|transl_table=11; Streptomyces|ftsW_2|Lipid II flippase FtsW|loc|496273 497464 1 # ID=3_3176|Type=CDS|transl_table=11; Genus species strain strain|ftsW_1|putative peptidoglycan glycosyltran…
TIGR02225	recomb_XerD: tyrosine recombinase XerD	DNA metabolism	0	0.17	0.17	0	[Nocardia sp. strain RB20|xerD_1|Tyrosine recombinase XerD|loc|895921 896854 -1 # ID=1_784|Type=CDS|transl_table=11; Genus species strain RB68|xerD_1|Tyrosine recombinase XerD|loc|269496 270609 -1 # ID=1_222|Type=CDS|transl_table=11; Actinomadura|xerD_2|Tyrosine recombinase XerD|loc|6785 7700 -1 # ID=69_7775|Type=CDS|transl_table=11; Mycobacterium sp. strain RB2|xerD_3|Tyrosine recombinase XerD|l…
TIGR02234	trp_oprn_chp: membrane protein, TIGR02234 family	Unclassified	0	0	0.06	0	[Nocardia sp. strain RB20|-|Tryptophan-associated transmembrane protein (Trp_oprn_chp)|loc|128152 128923 -1 # ID=9_4226|Type=CDS|transl_table=11; Actinomadura|-|hypothetical protein|loc|40409 41120 1 # ID=40_5936|Type=CDS|transl_table=11; Streptomyces|-|Tryptophan-associated transmembrane protein (Trp_oprn_chp)|loc|1162259 1162910 1 # ID=3_3758|Type=CDS|transl_table=11; Genus species strain strai…
TIGR02258	2_5_ligase: 2'-5' RNA ligase	Transcription	0.11	0	0.28	0	[Luteimicrobium sp. strain RB22|-|RNA 2,3-cyclic phosphodiesterase|loc|22347 22962 -1 # ID=3_1596|Type=CDS|transl_table=11; Genus species strain RB68|ligT|2-5-RNA ligase|loc|2526234 2526798 -1 # ID=1_2314|Type=CDS|transl_table=11; Actinomadura|-|RNA 2,3-cyclic phosphodiesterase|loc|183 807 1 # ID=30_4980|Type=CDS|transl_table=11; Streptomyces|-|2,5 RNA ligase family|loc|888345 888942 -1 # ID=1_76…
TIGR02273	16S_RimM: 16S rRNA processing protein RimM	Transcription	0	0.11	0.11	0	[Nocardia sp. strain RB20|rimM|Ribosome maturation factor RimM|loc|109520 110108 1 # ID=3_1552|Type=CDS|transl_table=11; Luteimicrobium sp. strain RB22|rimM|Ribosome maturation factor RimM|loc|188431 188992 -1 # ID=3_1755|Type=CDS|transl_table=11; Genus species strain RB68|rimM|Ribosome maturation factor RimM|loc|1230617 1231136 -1 # ID=1_1071|Type=CDS|transl_table=11; Actinomadura|rimM|Ribosome …
TIGR02274	dCTP_deam: deoxycytidine triphosphate deaminase	Purines, pyrimidines, nucleosides, and nucleotides	0.11	0	0.17	0	[Nocardia sp. strain RB20|dcd|Deoxycytidine triphosphate deaminase|loc|118166 118742 1 # ID=20_6562|Type=CDS|transl_table=11; Luteimicrobium sp. strain RB22|dcd|Deoxycytidine triphosphate deaminase|loc|763499 764081 1 # ID=1_691|Type=CDS|transl_table=11; Genus species strain RB68|dcd|Deoxycytidine triphosphate deaminase|loc|629137 629713 1 # ID=2_2934|Type=CDS|transl_table=11; Actinomadura|dcd|dC…
TIGR02348	GroEL: chaperonin GroL	Protein fate	0.11	0.11	0.89	0	[Nocardia sp. strain RB20|groL2|60 kDa chaperonin 2|loc|23754 25362 -1 # ID=4_2067|Type=CDS|transl_table=11; Nocardia sp. strain RB20|groL1|60 kDa chaperonin 1|loc|581 2207 -1 # ID=23_6735|Type=CDS|transl_table=11; Luteimicrobium sp. strain RB22|groL1|60 kDa chaperonin 1|loc|288326 289952 1 # ID=2_1089|Type=CDS|transl_table=11; Genus species strain RB68|groL2_1|60 kDa chaperonin 2|loc|3841 5467 -…
TIGR02349	DnaJ_bact: chaperone protein DnaJ	Unclassified	0.56	0.11	0.17	0	[Nocardia sp. strain RB20|dnaJ1|Chaperone protein DnaJ 1|loc|27834 29010 -1 # ID=26_7038|Type=CDS|transl_table=11; Genus species strain RB68|dnaJ_1|Chaperone protein DnaJ|loc|842628 843762 -1 # ID=1_767|Type=CDS|transl_table=11; Genus species strain RB68|dnaJ_2|Chaperone protein DnaJ|loc|648594 649761 1 # ID=2_2951|Type=CDS|transl_table=11; Actinomadura|dnaJ1|Chaperone protein DnaJ 1|loc|122224 1…
TIGR02386	rpoC_TIGR: DNA-directed RNA polymerase, beta' subunit	Transcription	0	0	0.17	0	[Nocardia sp. strain RB20|rpoC|DNA-directed RNA polymerase subunit beta|loc|651693 655656 1 # ID=2_1372|Type=CDS|transl_table=11; Luteimicrobium sp. strain RB22|rpoC|DNA-directed RNA polymerase subunit beta|loc|349137 353007 1 # ID=4_2600|Type=CDS|transl_table=11; Genus species strain RB68|rpoC|DNA-directed RNA polymerase subunit beta|loc|1528230 1532115 -1 # ID=3_5648|Type=CDS|transl_table=11; A…
TIGR02393	RpoD_Cterm: RNA polymerase sigma factor RpoD	Transcription	0.22	0.06	0	0	[Nocardia sp. strain RB20|sigA_1|RNA polymerase sigma factor SigA|loc|730568 731933 1 # ID=1_641|Type=CDS|transl_table=11; Nocardia sp. strain RB20|sigA_2|RNA polymerase sigma factor SigA|loc|101504 102554 1 # ID=5_2663|Type=CDS|transl_table=11; Luteimicrobium sp. strain RB22|hrdB|RNA polymerase principal sigma factor HrdB|loc|6971 8585 1 # ID=5_2795|Type=CDS|transl_table=11; Genus species strain…
TIGR02412	pepN_strep_liv: aminopeptidase N	Unclassified	0.44	0.06	0	0	[Nocardia sp. strain RB20|pepN_2|Aminopeptidase N|loc|364165 366754 -1 # ID=6_3388|Type=CDS|transl_table=11; Luteimicrobium sp. strain RB22|pepN|Aminopeptidase N|loc|266799 269370 1 # ID=3_1822|Type=CDS|transl_table=11; Genus species strain RB68|pepN_6|Aminopeptidase N|loc|214184 216719 1 # ID=3_4368|Type=CDS|transl_table=11; Actinomadura|pepN_6|Aminopeptidase N|loc|30522 33057 1 # ID=52_6834|Typ…
TIGR02422	protocat_beta: protocatechuate 3,4-dioxygenase, beta subunit	Energy metabolism	0	0.06	0	0	[Nocardia sp. strain RB20|pcaH|Protocatechuate 3,4-dioxygenase beta chain|loc|110097 110814 -1 # ID=11_4829|Type=CDS|transl_table=11; Genus species strain RB68|pcaH|Protocatechuate 3,4-dioxygenase beta chain|loc|86992 87751 -1 # ID=4_5731|Type=CDS|transl_table=11; Actinomadura|pcaH|Protocatechuate 3,4-dioxygenase beta chain|loc|17462 18128 -1 # ID=65_7589|Type=CDS|transl_table=11; Mycobacterium s…
TIGR02423	protocat_alph: protocatechuate 3,4-dioxygenase, alpha subunit	Energy metabolism	0	0.06	0	0	[Nocardia sp. strain RB20|pcaG|Protocatechuate 3,4-dioxygenase alpha chain|loc|109535 110105 -1 # ID=11_4828|Type=CDS|transl_table=11; Genus species strain RB68|pcaG|Protocatechuate 3,4-dioxygenase alpha chain|loc|86396 86993 -1 # ID=4_5730|Type=CDS|transl_table=11; Actinomadura|pcaG|Protocatechuate 3,4-dioxygenase alpha chain|loc|16896 17463 -1 # ID=65_7588|Type=CDS|transl_table=11; Mycobacteriu…
TIGR02504	NrdJ_Z: ribonucleoside-diphosphate reductase, adenosylcobalamin-dependent	Purines, pyrimidines, nucleosides, and nucleotides	0	0.17	0	0	[Genus species strain RB68|nrdJ|Vitamin B12-dependent ribonucleotide reductase|loc|803011 805912 -1 # ID=4_6399|Type=CDS|transl_table=11; Actinomadura|nrdJ|Vitamin B12-dependent ribonucleotide reductase|loc|111242 114062 -1 # ID=20_4018|Type=CDS|transl_table=11; Streptomyces|nrdJ_1|Vitamin B12-dependent ribonucleotide reductase|loc|1561532 1564427 1 # ID=2_2702|Type=CDS|transl_table=11; Genus spe…
TIGR02506	NrdE_NrdA: ribonucleoside-diphosphate reductase, alpha subunit	Purines, pyrimidines, nucleosides, and nucleotides	0	0.17	0.17	0	[Nocardia sp. strain RB20|nrdE2|Ribonucleoside-diphosphate reductase subunit alpha 2|loc|46244 48374 1 # ID=18_6226|Type=CDS|transl_table=11; Luteimicrobium sp. strain RB22|nrdE2|Ribonucleoside-diphosphate reductase subunit alpha 2|loc|786601 788764 1 # ID=2_1511|Type=CDS|transl_table=11; Genus species strain RB68|nrdZ|Ribonucleoside-diphosphate reductase NrdZ|loc|1450657 1453081 1 # ID=2_3702|Ty…
TIGR02569	TIGR02569_actnb: TIGR02569 family protein	Hypothetical proteins	0.11	0.11	0.11	0	[Nocardia sp. strain RB20|-|TIGR02569_actnb: family protein|loc|571894 572737 1 # ID=5_3091|Type=CDS|transl_table=11; Mycobacterium sp. strain RB2|-|TIGR02569_actnb: family protein|loc|1558477 1559332 1 # ID=1_1487|Type=CDS|transl_table=11; Mycobacterium sp. strain RB33|-|TIGR02569_actnb: family protein|loc|1784123 1784978 1 # ID=1_1698|Type=CDS|transl_table=11; Nocardia sp. strain RB56|-|TIGR025…
TIGR02614	ftsW: cell division protein FtsW	Cellular processes	0.17	0.06	0.22	0	[Nocardia sp. strain RB20|ftsW|Putative lipid II flippase FtsW|loc|232281 233703 -1 # ID=9_4321|Type=CDS|transl_table=11; Luteimicrobium sp. strain RB22|ftsW|Putative lipid II flippase FtsW|loc|59134 60580 -1 # ID=3_1636|Type=CDS|transl_table=11; Genus species strain RB68|ftsW_1|Lipid II flippase FtsW|loc|403045 404305 -1 # ID=1_345|Type=CDS|transl_table=11; Actinomadura|ftsW_2|putative peptidogl…
TIGR02673	FtsE: cell division ATP-binding protein FtsE	Cellular processes	0	0.06	0.22	0	[Nocardia sp. strain RB20|ftsE|Cell division ATP-binding protein FtsE|loc|98162 98879 -1 # ID=15_5821|Type=CDS|transl_table=11; Luteimicrobium sp. strain RB22|ftsE|Cell division ATP-binding protein FtsE|loc|320166 320874 -1 # ID=3_1875|Type=CDS|transl_table=11; Genus species strain RB68|ftsE|Cell division ATP-binding protein FtsE|loc|950881 951574 -1 # ID=3_5083|Type=CDS|transl_table=11; Actinoma…
TIGR02692	tRNA_CCA_actino: CCA tRNA nucleotidyltransferase	Protein synthesis	0	0	0	0	[Nocardia sp. strain RB20|cca|CCA-adding enzyme|loc|81099 82590 -1 # ID=16_5970|Type=CDS|transl_table=11; Luteimicrobium sp. strain RB22|cca|CCA-adding enzyme|loc|256960 258445 1 # ID=1_239|Type=CDS|transl_table=11; Genus species strain RB68|cca|CCA-adding enzyme|loc|1068297 1069752 1 # ID=2_3328|Type=CDS|transl_table=11; Actinomadura|cca|CCA-adding enzyme|loc|11628 13140 -1 # ID=19_3785|Type=CDS…
TIGR02727	MTHFS_bact: 5-formyltetrahydrofolate cyclo-ligase	Central intermediary metabolism	0	0.11	0.11	0	[Nocardia sp. strain RB20|-|5-formyltetrahydrofolate cyclo-ligase|loc|124102 124705 1 # ID=4_2154|Type=CDS|transl_table=11; Luteimicrobium sp. strain RB22|-|5-formyltetrahydrofolate cyclo-ligase|loc|362398 363037 -1 # ID=2_1150|Type=CDS|transl_table=11; Genus species strain RB68|-|5-formyltetrahydrofolate cyclo-ligase family protein|loc|2347715 2348297 1 # ID=1_2136|Type=CDS|transl_table=11; Acti…
TIGR02729	Obg_CgtA: Obg family GTPase CgtA	Protein synthesis	0	0	0.11	0	[Nocardia sp. strain RB20|obg|GTPase Obg|loc|425132 426593 1 # ID=6_3441|Type=CDS|transl_table=11; Luteimicrobium sp. strain RB22|obg|GTPase Obg|loc|132405 133989 -1 # ID=7_3676|Type=CDS|transl_table=11; Genus species strain RB68|obg|GTPase Obg|loc|18074 19478 -1 # ID=3_4221|Type=CDS|transl_table=11; Actinomadura|obg|GTPase Obg|loc|20094 21492 -1 # ID=105_9032|Type=CDS|transl_table=11; Streptomyc…
TIGR02753	sodN: superoxide dismutase, Ni	Unclassified	0	0.06	0	0	[Genus species strain RB68|sodN|Superoxide dismutase [Ni] precursor|loc|1591096 1591501 1 # ID=1_1413|Type=CDS|transl_table=11; Actinomadura|sodN|Superoxide dismutase [Ni]|loc|177040 177469 1 # ID=3_875|Type=CDS|transl_table=11; Streptomyces|sodN|Superoxide dismutase [Ni] precursor|loc|225824 226220 1 # ID=1_191|Type=CDS|transl_table=11; Genus species strain strain|sodN|Superoxide dismutase [Ni]|…
TIGR02866	CoxB: cytochrome c oxidase, subunit II	Energy metabolism	0	0	0	0	[Luteimicrobium sp. strain RB22|ctaC|Cytochrome c oxidase subunit 2|loc|628023 628953 -1 # ID=3_2184|Type=CDS|transl_table=11; Genus species strain RB68|ctaC|Cytochrome c oxidase subunit 2 precursor|loc|588706 589501 -1 # ID=1_526|Type=CDS|transl_table=11; Actinomadura|ctaC|Cytochrome c oxidase subunit 2|loc|13093 13891 1 # ID=115_9242|Type=CDS|transl_table=11; Streptomyces|ctaC|Cytochrome c oxid…
TIGR02891	CtaD_CoxA: cytochrome c oxidase, subunit I	Energy metabolism	0.72	0.22	0	0	[Nocardia sp. strain RB20|ctaD|putative cytochrome c oxidase subunit 1|loc|56999 58736 1 # ID=18_6234|Type=CDS|transl_table=11; Luteimicrobium sp. strain RB22|ctaD|putative cytochrome c oxidase subunit 1|loc|626242 628024 -1 # ID=3_2183|Type=CDS|transl_table=11; Genus species strain RB68|ctaD_1|Cytochrome c oxidase subunit 1|loc|587036 588710 -1 # ID=1_525|Type=CDS|transl_table=11; Genus species …
TIGR02927	SucB_Actino: 2-oxoglutarate dehydrogenase, E2 component, dihydrolipoamide succinyltransferase	Unclassified	0.11	0.11	0	0.94	[Nocardia sp. strain RB20|dlaT|Dihydrolipoyllysine-residue acetyltransferase component of pyruvate dehydrogenase complex|loc|317010 318780 1 # ID=9_4400|Type=CDS|transl_table=11; Luteimicrobium sp. strain RB22|dlaT|Dihydrolipoyllysine-residue acetyltransferase component of pyruvate dehydrogenase complex|loc|639534 641337 1 # ID=3_2198|Type=CDS|transl_table=11; Genus species strain RB68|dlaT|Dihyd…
TIGR02949	anti_SigH_actin: anti-sigma factor, TIGR02949 family	Transcription	0	0.17	0	0	[Streptomyces|rsrA|Anti-sigma factor RsrA|loc|274444 274765 -1 # ID=1_237|Type=CDS|transl_table=11; Genus species strain strain|rsrA|Anti-sigma factor RsrA|loc|2276805 2277126 -1 # ID=1_1928|Type=CDS|transl_table=11; Genus species strain strain|rsrA|Anti-sigma factor RsrA|loc|4376244 4376562 -1 # ID=1_3459|Type=CDS|transl_table=11; Genus_species|rsrA|Anti-sigma factor RsrA|loc|196592 196913 1 # I…
TIGR02952	Sig70_famx2: RNA polymerase sigma-70 factor, TIGR02952 family	Unclassified	0	0	0.17	0	[Streptomyces|sigX|RNA polymerase sigma factor SigX|loc|8517 9294 -1 # ID=10_6172|Type=CDS|transl_table=11; Genus species strain strain|-|hypothetical protein|loc|3234681 3235461 1 # ID=1_2797|Type=CDS|transl_table=11; Genus species strain strain|-|hypothetical protein|loc|5298668 5299475 1 # ID=1_4274|Type=CDS|transl_table=11; Genus_species|sigX|RNA polymerase sigma factor SigX|loc|764410 765190…
TIGR02960	SigX5: RNA polymerase sigma-70 factor, TIGR02960 family	Unclassified	0.61	0.22	0	0	[Nocardia sp. strain RB20|sigG_1|ECF RNA polymerase sigma factor SigG|loc|345018 345981 -1 # ID=3_1766|Type=CDS|transl_table=11; Nocardia sp. strain RB20|sigG_2|ECF RNA polymerase sigma factor SigG|loc|545530 546520 -1 # ID=4_2502|Type=CDS|transl_table=11; Nocardia sp. strain RB20|sigG_3|ECF RNA polymerase sigma factor SigG|loc|238701 239706 -1 # ID=5_2791|Type=CDS|transl_table=11; Nocardia sp. s…
TIGR02961	allantoicase: allantoicase	Purines, pyrimidines, nucleosides, and nucleotides	0.28	0.06	0	0	[Nocardia sp. strain RB20|alc_1|allantoicase|loc|300408 301419 -1 # ID=3_1721|Type=CDS|transl_table=11; Nocardia sp. strain RB20|alc_2|allantoicase|loc|283627 284635 -1 # ID=6_3311|Type=CDS|transl_table=11; Genus species strain RB68|alc|allantoicase|loc|1498729 1499758 -1 # ID=1_1325|Type=CDS|transl_table=11; Actinomadura|alc|allantoicase|loc|87905 88883 -1 # ID=3_797|Type=CDS|transl_table=11; St…
TIGR03089	TIGR03089: TIGR03089 family protein	Unclassified	0	0	0.11	0	[Nocardia sp. strain RB20|-|TIGR03089: family protein|loc|496729 497446 -1 # ID=5_3023|Type=CDS|transl_table=11; Luteimicrobium sp. strain RB22|-|TIGR03089: family protein|loc|606913 607732 -1 # ID=2_1367|Type=CDS|transl_table=11; Genus species strain RB68|-|long-chain-fatty-acid--CoA ligase|loc|1080187 1081024 1 # ID=3_5190|Type=CDS|transl_table=11; Actinomadura|-|hypothetical protein|loc|72028 …
TIGR03144	cytochr_II_ccsB: cytochrome c-type biogenesis protein CcsB	Protein fate	0	0.06	0	0	[Nocardia sp. strain RB20|ccsA|Cytochrome c biogenesis protein CcsA|loc|587319 588291 1 # ID=2_1309|Type=CDS|transl_table=11; Luteimicrobium sp. strain RB22|ccsA|Cytochrome c biogenesis protein CcsA|loc|239412 240432 1 # ID=4_2507|Type=CDS|transl_table=11; Genus species strain RB68|ccsA|Cytochrome c biogenesis protein CcsA|loc|1799383 1800391 1 # ID=2_4052|Type=CDS|transl_table=11; Actinomadura|c…
TIGR03156	GTP_HflX: GTP-binding protein HflX	Unknown function	0	0.22	0.11	0	[Nocardia sp. strain RB20|hflX|GTPase HflX|loc|573036 574572 1 # ID=3_1984|Type=CDS|transl_table=11; Luteimicrobium sp. strain RB22|hflX|GTPase HflX|loc|90066 91620 -1 # ID=3_1662|Type=CDS|transl_table=11; Genus species strain RB68|hflX|GTPase HflX|loc|863468 864899 -1 # ID=1_787|Type=CDS|transl_table=11; Actinomadura|hflX|GTPase HflX|loc|83076 84522 -1 # ID=11_2604|Type=CDS|transl_table=11; Stre…
TIGR03160	cobT_DBIPRT: nicotinate-nucleotide--dimethylbenzimidazole phosphoribosyltransferase	Biosynthesis of cofactors, prosthetic groups, and carriers	0.5	0	0.67	0	[Nocardia sp. strain RB20|cobT|Nicotinate-nucleotide--dimethylbenzimidazole phosphoribosyltransferase|loc|304609 306583 -1 # ID=9_4387|Type=CDS|transl_table=11; Genus species strain RB68|cobT|Nicotinate-nucleotide--dimethylbenzimidazole phosphoribosyltransferase|loc|252312 254043 -1 # ID=3_4399|Type=CDS|transl_table=11; Actinomadura|cobT|Nicotinate-nucleotide--dimethylbenzimidazole phosphoribosyl…
TIGR03180	UraD_2: OHCU decarboxylase	Unclassified	0	0	0	0	[Nocardia sp. strain RB20|pucL|Uric acid degradation bifunctional protein PucL|loc|289485 289983 1 # ID=6_3316|Type=CDS|transl_table=11; Luteimicrobium sp. strain RB22|hiuH|5-hydroxyisourate hydrolase|loc|22679 23570 -1 # ID=4_2334|Type=CDS|transl_table=11; Genus species strain RB68|pucL|Uric acid degradation bifunctional protein PucL|loc|1515125 1515620 -1 # ID=1_1340|Type=CDS|transl_table=11; A…
TIGR03188	histidine_hisI: phosphoribosyl-ATP diphosphatase	Amino acid biosynthesis	0.06	0	0	0	[Nocardia sp. strain RB20|hisE|Phosphoribosyl-ATP pyrophosphatase|loc|387299 387563 -1 # ID=1_340|Type=CDS|transl_table=11; Luteimicrobium sp. strain RB22|hisE|Phosphoribosyl-ATP pyrophosphatase|loc|217383 217647 1 # ID=5_2989|Type=CDS|transl_table=11; Streptomyces|hisE|Phosphoribosyl-ATP pyrophosphatase|loc|62899 63172 -1 # ID=6_5032|Type=CDS|transl_table=11; Genus species strain strain|hisE|Pho…
TIGR03263	guanyl_kin: guanylate kinase	Purines, pyrimidines, nucleosides, and nucleotides	0.06	0	0.33	0	[Nocardia sp. strain RB20|gmk|Guanylate kinase|loc|301135 301699 1 # ID=11_5002|Type=CDS|transl_table=11; Genus species strain RB68|gmk|Guanylate kinase|loc|499051 499750 -1 # ID=1_439|Type=CDS|transl_table=11; Actinomadura|gmk|Guanylate kinase|loc|42893 43442 -1 # ID=37_5688|Type=CDS|transl_table=11; Streptomyces|gmk|Guanylate kinase|loc|114331 114949 -1 # ID=6_5075|Type=CDS|transl_table=11; Gen…
TIGR03284	thym_sym: thymidylate synthase	Purines, pyrimidines, nucleosides, and nucleotides	0	0.11	0.11	0	[Nocardia sp. strain RB20|thyA|Thymidylate synthase|loc|192367 193201 1 # ID=4_2217|Type=CDS|transl_table=11; Luteimicrobium sp. strain RB22|thyA|Thymidylate synthase|loc|339379 340228 1 # ID=2_1131|Type=CDS|transl_table=11; Mycobacterium sp. strain RB2|thyA|Thymidylate synthase|loc|341592 342393 1 # ID=3_2891|Type=CDS|transl_table=11; Mycobacterium sp. strain RB33|thyA|Thymidylate synthase|loc|6…
TIGR03346	chaperone_ClpB: ATP-dependent chaperone protein ClpB	Protein fate	0.11	0	0.17	0	[Nocardia sp. strain RB20|clpB|Chaperone protein ClpB|loc|17223 19812 -1 # ID=26_7027|Type=CDS|transl_table=11; Luteimicrobium sp. strain RB22|clpB|Chaperone protein ClpB|loc|773821 776428 1 # ID=1_702|Type=CDS|transl_table=11; Genus species strain RB68|clpB_2|Chaperone protein ClpB|loc|650244 652842 1 # ID=2_2953|Type=CDS|transl_table=11; Actinomadura|clpB_1|Chaperone protein ClpB|loc|123866 126…
TIGR03356	BGL: beta-galactosidase	Unclassified	0.22	0.22	0	0	[Nocardia sp. strain RB20|bglA_2|Beta-glucosidase A|loc|229381 230752 -1 # ID=12_5242|Type=CDS|transl_table=11; Luteimicrobium sp. strain RB22|bglB_3|Beta-glucosidase B|loc|583426 584980 -1 # ID=2_1347|Type=CDS|transl_table=11; Luteimicrobium sp. strain RB22|-|Bifunctional beta-D-glucosidase/beta-D-fucosidase|loc|725154 726582 1 # ID=3_2274|Type=CDS|transl_table=11; Genus species strain RB68|bglA…
TIGR03383	urate_oxi: urate oxidase	Central intermediary metabolism	0.11	0	0	0	[Nocardia sp. strain RB20|uox|Uricase|loc|290318 291227 1 # ID=6_3318|Type=CDS|transl_table=11; Luteimicrobium sp. strain RB22|uox|Uricase|loc|19152 20019 1 # ID=4_2330|Type=CDS|transl_table=11; Genus species strain RB68|uox|Uricase|loc|1513898 1514798 -1 # ID=1_1338|Type=CDS|transl_table=11; Actinomadura|uox|Uricase|loc|100462 101329 -1 # ID=3_807|Type=CDS|transl_table=11; Streptomyces|uox|Urica…
TIGR03423	pbp2_mrdA: penicillin-binding protein 2	Cell envelope	0	0	0	0	[Genus species strain RB68|spoVD_1|Stage V sporulation protein D|loc|44686 46765 -1 # ID=3_4232|Type=CDS|transl_table=11; Actinomadura|mrdA|Peptidoglycan D,D-transpeptidase MrdA|loc|4813 6886 -1 # ID=102_8950|Type=CDS|transl_table=11; Streptomyces|spoVD|Stage V sporulation protein D|loc|494108 496274 1 # ID=3_3175|Type=CDS|transl_table=11; Genus species strain strain|mrdA_2|Peptidoglycan D,D-tran…
TIGR03426	shape_MreD: rod shape-determining protein MreD	Cell envelope	0	0	0.17	0	[Genus species strain RB68|-|rod shape-determining protein MreD|loc|46761 47361 -1 # ID=3_4233|Type=CDS|transl_table=11; Actinomadura|-|hypothetical protein|loc|6882 7482 -1 # ID=102_8951|Type=CDS|transl_table=11; Streptomyces|-|shape_MreD: rod shape-determining protein MreD|loc|493449 494112 1 # ID=3_3174|Type=CDS|transl_table=11; Genus species strain strain|-|hypothetical protein|loc|5415960 54…
TIGR03438	egtD_ergothio: dimethylhistidine N-methyltransferase	Biosynthesis of cofactors, prosthetic groups, and carriers	0.06	0.06	0	0	[Nocardia sp. strain RB20|egtD|Histidine N-alpha-methyltransferase|loc|148769 149741 1 # ID=5_2704|Type=CDS|transl_table=11; Genus species strain RB68|egtD|Histidine-specific methyltransferase EgtD|loc|1463447 1464398 -1 # ID=1_1294|Type=CDS|transl_table=11; Actinomadura|egtD|Histidine N-alpha-methyltransferase|loc|63669 64626 -1 # ID=3_771|Type=CDS|transl_table=11; Streptomyces|egtD|Histidine-sp…
TIGR03442	TIGR03442: ergothioneine biosynthesis protein EgtC	Biosynthesis of cofactors, prosthetic groups, and carriers	0	0.06	0	0	[Nocardia sp. strain RB20|egtC|Gamma-glutamyl-hercynylcysteine sulfoxide hydrolase|loc|147973 148768 1 # ID=5_2703|Type=CDS|transl_table=11; Genus species strain RB68|egtC_1|Amidohydrolase EgtC|loc|1464409 1465147 -1 # ID=1_1295|Type=CDS|transl_table=11; Actinomadura|egtC_1|Gamma-glutamyl-hercynylcysteine sulfoxide hydrolase|loc|64651 65386 -1 # ID=3_772|Type=CDS|transl_table=11; Streptomyces|egt…
TIGR03446	mycothiol_Mca: mycothiol conjugate amidase Mca	Cellular processes	0.22	0.11	0.39	0	[Nocardia sp. strain RB20|mca_1|Mycothiol S-conjugate amidase|loc|252627 253527 1 # ID=5_2805|Type=CDS|transl_table=11; Luteimicrobium sp. strain RB22|mca|Mycothiol S-conjugate amidase|loc|540577 541525 1 # ID=2_1306|Type=CDS|transl_table=11; Genus species strain RB68|mca_2|Mycothiol S-conjugate amidase|loc|2141853 2142765 -1 # ID=1_1957|Type=CDS|transl_table=11; Genus species strain RB68|mca_3|M…
TIGR03447	mycothiol_MshC: cysteine--1-D-myo-inosityl 2-amino-2-deoxy-alpha-D-glucopyranoside ligase	Biosynthesis of cofactors, prosthetic groups, and carriers	0	0.11	0.06	0	[Nocardia sp. strain RB20|mshC|L-cysteine:1D-myo-inositol 2-amino-2-deoxy-alpha-D-glucopyranoside ligase|loc|192231 193470 -1 # ID=12_5205|Type=CDS|transl_table=11; Genus species strain RB68|mshC_2|L-cysteine:1D-myo-inositol 2-amino-2-deoxy-alpha-D-glucopyranoside ligase|loc|216249 217479 1 # ID=5_6676|Type=CDS|transl_table=11; Actinomadura|mshC_1|L-cysteine:1D-myo-inositol 2-amino-2-deoxy-alpha-…
TIGR03448	mycothiol_MshD: mycothiol synthase	Biosynthesis of cofactors, prosthetic groups, and carriers	0	0	0	0	[Nocardia sp. strain RB20|mshD_2|Mycothiol acetyltransferase|loc|453015 453960 -1 # ID=4_2412|Type=CDS|transl_table=11; Luteimicrobium sp. strain RB22|mshD_3|Mycothiol acetyltransferase|loc|95371 96412 -1 # ID=2_933|Type=CDS|transl_table=11; Genus species strain RB68|mshD_3|Mycothiol acetyltransferase|loc|183845 184685 -1 # ID=2_2509|Type=CDS|transl_table=11; Actinomadura|mshD_4|Mycothiol acetylt…
TIGR03449	mycothiol_MshA: D-inositol-3-phosphate glycosyltransferase	Unclassified	0.06	0	0.06	0	[Nocardia sp. strain RB20|mshA|D-inositol 3-phosphate glycosyltransferase|loc|541271 542585 1 # ID=2_1262|Type=CDS|transl_table=11; Luteimicrobium sp. strain RB22|mshA_1|D-inositol 3-phosphate glycosyltransferase|loc|253496 254816 1 # ID=2_1053|Type=CDS|transl_table=11; Genus species strain RB68|mshA_4|D-inositol 3-phosphate glycosyltransferase|loc|80250 81501 -1 # ID=2_2405|Type=CDS|transl_table…
TIGR03450	mycothiol_INO1: inositol 1-phosphate synthase	Unclassified	0	0	0.22	0	[Nocardia sp. strain RB20|ino1|Inositol-3-phosphate synthase|loc|30145 31261 -1 # ID=25_6951|Type=CDS|transl_table=11; Luteimicrobium sp. strain RB22|ino1|Inositol-3-phosphate synthase|loc|262314 263406 -1 # ID=1_245|Type=CDS|transl_table=11; Genus species strain RB68|ino1_1|Inositol-3-phosphate synthase|loc|1072476 1073556 -1 # ID=2_3331|Type=CDS|transl_table=11; Actinomadura|ino1|Inositol-3-pho…
TIGR03451	mycoS_dep_FDH: S-(hydroxymethyl)mycothiol dehydrogenase	Cellular processes	0.17	0.11	0.5	0	[Nocardia sp. strain RB20|-|S-(hydroxymethyl)mycothiol dehydrogenase|loc|155749 156853 1 # ID=1_149|Type=CDS|transl_table=11; Genus species strain RB68|-|S-(hydroxymethyl)mycothiol dehydrogenase|loc|35267 36353 -1 # ID=5_6501|Type=CDS|transl_table=11; Actinomadura|-|S-(hydroxymethyl)mycothiol dehydrogenase|loc|33413 34499 -1 # ID=70_7847|Type=CDS|transl_table=11; Streptomyces|-|S-(hydroxymethyl)m…
TIGR03459	crt_membr: carotene biosynthesis associated membrane protein	Unclassified	0	0.11	0	0	[Nocardia sp. strain RB20|mptA|Alpha-(1->6)-mannopyranosyltransferase A|loc|255924 257586 1 # ID=9_4341|Type=CDS|transl_table=11; Mycobacterium sp. strain RB2|-|crt_membr: carotene biosynthesis associated membrane protein|loc|661581 663195 1 # ID=2_2097|Type=CDS|transl_table=11; Mycobacterium sp. strain RB33|mptA|Alpha-(1->6)-mannopyranosyltransferase A|loc|56674 58270 1 # ID=4_4847|Type=CDS|tran…
TIGR03534	RF_mod_PrmC: protein-(glutamine-N5) methyltransferase, release factor-specific	Protein fate	0	0	0.06	0	[Nocardia sp. strain RB20|prmC_3|Release factor glutamine methyltransferase|loc|136069 136948 1 # ID=19_6437|Type=CDS|transl_table=11; Genus species strain RB68|prmC_4|Release factor glutamine methyltransferase|loc|729658 730519 -1 # ID=3_4864|Type=CDS|transl_table=11; Actinomadura|prmC_2|Release factor glutamine methyltransferase|loc|50417 51278 -1 # ID=38_5792|Type=CDS|transl_table=11; Streptom…
TIGR03535	DapD_actino: 2,3,4,5-tetrahydropyridine-2,6-dicarboxylate N-succinyltransferase	Unclassified	0	0.06	0	0	[Nocardia sp. strain RB20|dapD|2,3,4,5-tetrahydropyridine-2,6-dicarboxylate N-succinyltransferase|loc|360476 361430 -1 # ID=5_2904|Type=CDS|transl_table=11; Luteimicrobium sp. strain RB22|dapD|2,3,4,5-tetrahydropyridine-2,6-dicarboxylate N-succinyltransferase|loc|453063 454017 1 # ID=3_2027|Type=CDS|transl_table=11; Actinomadura|dapD_1|2,3,4,5-tetrahydropyridine-2,6-dicarboxylate N-succinyltransf…
TIGR03552	F420_cofC: 2-phospho-L-lactate guanylyltransferase	Biosynthesis of cofactors, prosthetic groups, and carriers	0.11	0	0	0	[Nocardia sp. strain RB20|cofC_1|2-phospho-L-lactate guanylyltransferase|loc|41296 41998 -1 # ID=3_1491|Type=CDS|transl_table=11; Luteimicrobium sp. strain RB22|cofC|2-phospho-L-lactate guanylyltransferase|loc|224930 225560 -1 # ID=3_1784|Type=CDS|transl_table=11; Genus species strain RB68|cofC_1|2-phospho-L-lactate guanylyltransferase|loc|1284413 1285094 1 # ID=1_1125|Type=CDS|transl_table=11; A…
TIGR03594	GTPase_EngA: ribosome-associated GTPase EngA	Protein synthesis	0	0.11	0.06	0	[Nocardia sp. strain RB20|der|GTPase Der|loc|889094 890534 -1 # ID=1_778|Type=CDS|transl_table=11; Luteimicrobium sp. strain RB22|der|GTPase Der|loc|313171 314692 -1 # ID=5_3077|Type=CDS|transl_table=11; Genus species strain RB68|der|GTPase Der|loc|262325 263714 -1 # ID=1_214|Type=CDS|transl_table=11; Actinomadura|der|GTPase Der|loc|985 2371 1 # ID=92_8664|Type=CDS|transl_table=11; Streptomyces|d…
TIGR03625	L3_bact: 50S ribosomal protein uL3	Unclassified	0	0.17	0.22	0	[Nocardia sp. strain RB20|rplC|50S ribosomal protein L3|loc|48930 49596 1 # ID=17_6089|Type=CDS|transl_table=11; Luteimicrobium sp. strain RB22|rplC|50S ribosomal protein L3|loc|358629 359301 1 # ID=4_2606|Type=CDS|transl_table=11; Genus species strain RB68|rplC|50S ribosomal protein L3|loc|1519692 1520343 -1 # ID=3_5640|Type=CDS|transl_table=11; Actinomadura|rplC|50S ribosomal protein L3|loc|279…
TIGR03631	uS13_bact: ribosomal protein uS13	Protein synthesis	0	0.06	0	0	[Nocardia sp. strain RB20|rpsM|30S ribosomal protein S13|loc|50500 50875 1 # ID=5_2619|Type=CDS|transl_table=11; Luteimicrobium sp. strain RB22|rpsM|30S ribosomal protein S13|loc|372221 372596 1 # ID=4_2631|Type=CDS|transl_table=11; Genus species strain RB68|rpsM_2|30S ribosomal protein S13|loc|1503632 1504013 -1 # ID=3_5610|Type=CDS|transl_table=11; Actinomadura|rpsM|30S ribosomal protein S13|lo…
TIGR03632	uS11_bact: ribosomal protein uS11	Protein synthesis	0	0.06	0.28	0	[Nocardia sp. strain RB20|rpsK|30S ribosomal protein S11|loc|50888 51302 1 # ID=5_2620|Type=CDS|transl_table=11; Luteimicrobium sp. strain RB22|rpsK|30S ribosomal protein S11|loc|372698 373103 1 # ID=4_2632|Type=CDS|transl_table=11; Genus species strain RB68|rpsK|30S ribosomal protein S11|loc|1503173 1503575 -1 # ID=3_5609|Type=CDS|transl_table=11; Actinomadura|rpsK|30S ribosomal protein S11|loc|…
TIGR03635	uS17_bact: ribosomal protein uS17	Protein synthesis	0	0.17	0.22	0	[Nocardia sp. strain RB20|rpsQ|30S ribosomal protein S17|loc|53601 53898 1 # ID=17_6098|Type=CDS|transl_table=11; Luteimicrobium sp. strain RB22|rpsQ|30S ribosomal protein S17|loc|363435 363729 1 # ID=4_2615|Type=CDS|transl_table=11; Genus species strain RB68|rpsQ|30S ribosomal protein S17|loc|1515342 1515621 -1 # ID=3_5631|Type=CDS|transl_table=11; Actinomadura|rpsQ|30S ribosomal protein S17|loc…
TIGR03654	L6_bact: ribosomal protein uL6	Protein synthesis	0	0.11	0.17	0	[Nocardia sp. strain RB20|rplF|50S ribosomal protein L6|loc|140017 140557 1 # ID=17_6165|Type=CDS|transl_table=11; Luteimicrobium sp. strain RB22|rplF|50S ribosomal protein L6|loc|365860 366397 1 # ID=4_2621|Type=CDS|transl_table=11; Genus species strain RB68|rplF|50S ribosomal protein L6|loc|1512720 1513278 -1 # ID=3_5625|Type=CDS|transl_table=11; Actinomadura|rplF|50S ribosomal protein L6|loc|3…
TIGR03686	pupylate_PafA: Pup--protein ligase	Protein fate	0.06	0.06	0.11	0	[Nocardia sp. strain RB20|pafA|Pup--protein ligase|loc|360970 362314 -1 # ID=1_316|Type=CDS|transl_table=11; Luteimicrobium sp. strain RB22|pafA|Pup--protein ligase|loc|394701 396063 -1 # ID=5_3145|Type=CDS|transl_table=11; Genus species strain RB68|pafA_1|Pup--protein ligase|loc|785422 786781 -1 # ID=2_3076|Type=CDS|transl_table=11; Genus species strain RB68|pafA_2|Pup--protein ligase|loc|254578…
TIGR03687	pupylate_cterm: ubiquitin-like protein Pup	Protein fate	0	0	0.56	0	[Nocardia sp. strain RB20|pup|Prokaryotic ubiquitin-like protein Pup|loc|364173 364368 -1 # ID=1_319|Type=CDS|transl_table=11; Luteimicrobium sp. strain RB22|pup|Prokaryotic ubiquitin-like protein Pup|loc|397752 397950 -1 # ID=5_3148|Type=CDS|transl_table=11; Genus species strain RB68|pup|Prokaryotic ubiquitin-like protein Pup|loc|251235 251445 1 # ID=5_6704|Type=CDS|transl_table=11; Actinomadura…
TIGR03688	pupylate_PafA2: proteasome accessory factor PafA2	Protein fate	0	0	0.22	0	[Nocardia sp. strain RB20|dop|Pup deamidase/depupylase|loc|364551 366051 -1 # ID=1_320|Type=CDS|transl_table=11; Luteimicrobium sp. strain RB22|dop|Depupylase|loc|398060 399734 -1 # ID=5_3149|Type=CDS|transl_table=11; Genus species strain RB68|dop|Depupylase|loc|249445 250960 1 # ID=5_6703|Type=CDS|transl_table=11; Actinomadura|dop|Depupylase|loc|114413 115931 -1 # ID=17_3591|Type=CDS|transl_tabl…
TIGR03689	pup_AAA: proteasome ATPase	Protein fate	0	0	0.06	0	[Nocardia sp. strain RB20|arc|Proteasome-associated ATPase|loc|381954 383715 -1 # ID=1_335|Type=CDS|transl_table=11; Luteimicrobium sp. strain RB22|mpa|Proteasome-associated ATPase|loc|399730 401380 -1 # ID=5_3150|Type=CDS|transl_table=11; Genus species strain RB68|arc|Proteasome-associated ATPase|loc|247594 249286 1 # ID=5_6702|Type=CDS|transl_table=11; Actinomadura|arc|Proteasome-associated ATP…
TIGR03691	20S_bact_alpha: proteasome, alpha subunit	Protein fate	0	0	0.22	1	[Nocardia sp. strain RB20|prcA1|Proteasome subunit alpha 1|loc|362513 363323 -1 # ID=1_317|Type=CDS|transl_table=11; Luteimicrobium sp. strain RB22|prcA|Proteasome subunit alpha|loc|396087 396801 -1 # ID=5_3146|Type=CDS|transl_table=11; Genus species strain RB68|prcA|Proteasome subunit alpha|loc|253736 254426 1 # ID=5_6707|Type=CDS|transl_table=11; Actinomadura|prcA|Proteasome subunit alpha|loc|1…
TIGR03699	menaquin_MqnC: dehypoxanthine futalosine cyclase	Biosynthesis of cofactors, prosthetic groups, and carriers	0	0.06	0	0	[Streptomyces|mqnE_2|Aminodeoxyfutalosine synthase|loc|139863 141063 1 # ID=8_5778|Type=CDS|transl_table=11; Genus species strain strain|mqnC|Cyclic dehypoxanthine futalosine synthase|loc|3038345 3039545 -1 # ID=1_2620|Type=CDS|transl_table=11; Genus species strain strain|mqnC|Cyclic dehypoxanthine futalosine synthase|loc|5240931 5242131 -1 # ID=1_4221|Type=CDS|transl_table=11; Genus_species|mqnE…
TIGR03701	mena_SCO4490: menaquinone biosynthesis decarboxylase, SCO4490 family	Biosynthesis of cofactors, prosthetic groups, and carriers	0	0.06	0	0	[Streptomyces|ubiD|3-octaprenyl-4-hydroxybenzoate carboxy-lyase|loc|59940 61452 1 # ID=10_6225|Type=CDS|transl_table=11; Genus species strain strain|ubiD|3-octaprenyl-4-hydroxybenzoate carboxy-lyase|loc|4477766 4479224 1 # ID=1_3857|Type=CDS|transl_table=11; Genus species strain strain|ubiD_1|3-octaprenyl-4-hydroxybenzoate carboxy-lyase|loc|5258316 5259768 -1 # ID=1_4240|Type=CDS|transl_table=11;…
TIGR03704	PrmC_rel_meth: putative protein-(glutamine-N5) methyltransferase, unknown substrate-specific	Protein synthesis	0	0	0.5	0	[Nocardia sp. strain RB20|prmC_1|Release factor glutamine methyltransferase|loc|432149 432983 1 # ID=1_379|Type=CDS|transl_table=11; Luteimicrobium sp. strain RB22|prmC_2|Release factor glutamine methyltransferase|loc|405992 406772 -1 # ID=3_1982|Type=CDS|transl_table=11; Genus species strain RB68|prmC_2|Release factor glutamine methyltransferase|loc|595787 596558 1 # ID=2_2899|Type=CDS|transl_ta…
TIGR03705	poly_P_kin: polyphosphate kinase 1	Central intermediary metabolism	0.06	0	0.17	0	[Nocardia sp. strain RB20|ppk|Polyphosphate kinase|loc|38924 41141 -1 # ID=3_1490|Type=CDS|transl_table=11; Luteimicrobium sp. strain RB22|ppk|Polyphosphate kinase|loc|45433 47776 -1 # ID=4_2357|Type=CDS|transl_table=11; Genus species strain RB68|ppk|Polyphosphate kinase|loc|601167 603252 -1 # ID=2_2903|Type=CDS|transl_table=11; Actinomadura|ppk|Polyphosphate kinase|loc|4353 6438 1 # ID=95_8766|T…
TIGR03725	T6A_YeaZ: tRNA threonylcarbamoyl adenosine modification protein YeaZ	Protein synthesis	0	0	0.17	0	[Nocardia sp. strain RB20|tsaB|tRNA threonylcarbamoyladenosine biosynthesis protein TsaB|loc|34451 35201 -1 # ID=4_2075|Type=CDS|transl_table=11; Luteimicrobium sp. strain RB22|tsaB|tRNA threonylcarbamoyladenosine biosynthesis protein TsaB|loc|395125 395860 1 # ID=4_2656|Type=CDS|transl_table=11; Genus species strain RB68|tsaB|tRNA threonylcarbamoyladenosine biosynthesis protein TsaB|loc|1475721 …
TIGR03800	PLP_synth_Pdx2: pyridoxal 5'-phosphate synthase, glutaminase subunit Pdx2	Biosynthesis of cofactors, prosthetic groups, and carriers	0	0.11	0	0	[Nocardia sp. strain RB20|pdxT|Pyridoxal 5-phosphate synthase subunit PdxT|loc|177987 178575 1 # ID=11_4895|Type=CDS|transl_table=11; Luteimicrobium sp. strain RB22|pdxT|Pyridoxal 5-phosphate synthase subunit PdxT|loc|143229 143844 1 # ID=5_2916|Type=CDS|transl_table=11; Genus species strain RB68|pdxT|Glutamine amidotransferase subunit PdxT|loc|228873 229491 1 # ID=7_7797|Type=CDS|transl_table=11…
TIGR03815	CpaE_hom_Actino: helicase/secretion neighborhood CpaE-like protein	Unclassified	0	0	0.17	0	[Nocardia sp. strain RB20|-|CpaE_hom_Actino: helicase/secretion neighborhood CpaE-like protein|loc|228186 229275 1 # ID=2_1009|Type=CDS|transl_table=11; Genus species strain RB68|minD_3|Septum site-determining protein MinD|loc|1240410 1241454 1 # ID=2_3498|Type=CDS|transl_table=11; Actinomadura|-|hypothetical protein|loc|112708 113782 1 # ID=10_2452|Type=CDS|transl_table=11; Streptomyces|-|CobQ/C…
TIGR03816	tadE_like_DECH: helicase/secretion neighborhood TadE-like protein	Unknown function	0	0	0	0	[Nocardia sp. strain RB20|-|tadE_like_DECH: helicase/secretion neighborhood TadE-like protein|loc|233742 234108 1 # ID=2_1016|Type=CDS|transl_table=11; Luteimicrobium sp. strain RB22|-|tadE_like_DECH: helicase/secretion neighborhood TadE-like protein|loc|123674 124133 1 # ID=2_960|Type=CDS|transl_table=11; Genus species strain RB68|-|tadE_like_DECH: helicase/secretion neighborhood TadE-like prote…
TIGR03817	DECH_helic: helicase/secretion neighborhood putative DEAH-box helicase	Unclassified	0	0.11	0.06	0	[Nocardia sp. strain RB20|rhpA|DEAD-box ATP-dependent RNA helicase RhpA|loc|234414 236829 -1 # ID=2_1017|Type=CDS|transl_table=11; Genus species strain RB68|-|ski2-like helicase|loc|1249958 1252253 -1 # ID=2_3507|Type=CDS|transl_table=11; Actinomadura|srmB|ATP-dependent RNA helicase SrmB|loc|132216 134382 -1 # ID=10_2471|Type=CDS|transl_table=11; Streptomyces|srmB|ATP-dependent RNA helicase SrmB|…
TIGR03819	heli_sec_ATPase: helicase/secretion neighborhood ATPase	Unclassified	0	0	0	0	[Nocardia sp. strain RB20|-|Putative conjugal transfer protein|loc|229527 230715 1 # ID=2_1011|Type=CDS|transl_table=11; Luteimicrobium sp. strain RB22|-|Putative conjugal transfer protein|loc|118948 120106 1 # ID=2_954|Type=CDS|transl_table=11; Genus species strain RB68|-|Putative conjugal transfer protein/MT3759|loc|1241450 1242593 1 # ID=2_3499|Type=CDS|transl_table=11; Streptomyces|-|Putative…
TIGR03843	TIGR03843: conserved hypothetical protein	Unclassified	0	0.11	0.22	0	[Nocardia sp. strain RB20|-|Phosphatidylinositol 3- and 4-kinase|loc|193639 194491 -1 # ID=12_5206|Type=CDS|transl_table=11; Luteimicrobium sp. strain RB22|-|Phosphatidylinositol 3- and 4-kinase|loc|93295 94138 1 # ID=2_930|Type=CDS|transl_table=11; Genus species strain RB68|-|Phosphatidylinositol 3- and 4-kinase|loc|208533 209310 1 # ID=5_6669|Type=CDS|transl_table=11; Streptomyces|-|Phosphatidy…
TIGR03921	T7SS_mycosin: type VII secretion-associated serine protease mycosin	Protein fate	0	0.06	0	0	[Nocardia sp. strain RB20|-|Thermophilic serine proteinase|loc|37678 39115 1 # ID=5_2610|Type=CDS|transl_table=11; Nocardia sp. strain RB20|-|Thermophilic serine proteinase|loc|69891 71301 -1 # ID=5_2638|Type=CDS|transl_table=11; Nocardia sp. strain RB20|-|Thermophilic serine proteinase|loc|211996 213394 -1 # ID=13_5491|Type=CDS|transl_table=11; Nocardia sp. strain RB20|-|Subtilisin BL|loc|16160 …
TIGR03936	sam_1_link_chp: radical SAM-linked protein	Unclassified	0	0	0	0	[Genus species strain RB68|-|sam_1_link_chp: radical SAM-linked protein|loc|23509 24361 -1 # ID=3_4225|Type=CDS|transl_table=11; Actinomadura|-|hypothetical protein|loc|487 1345 -1 # ID=102_8947|Type=CDS|transl_table=11; Streptomyces|-|sam_1_link_chp: radical SAM-linked protein|loc|500822 501605 1 # ID=3_3179|Type=CDS|transl_table=11; Genus species strain strain|-|hypothetical protein|loc|5425102…
TIGR03941	tRNA_deam_assoc: putative tRNA adenosine deaminase-associated protein	Unknown function	0.17	0.06	0.17	0	[Nocardia sp. strain RB20|-|tRNA_deam_assoc: putative tRNA adenosine deaminase-associated protein|loc|17589 18129 1 # ID=2_819|Type=CDS|transl_table=11; Genus species strain RB68|-|tRNA_deam_assoc: putative tRNA adenosine deaminase-associated protein|loc|1136211 1136649 -1 # ID=2_3400|Type=CDS|transl_table=11; Genus species strain RB68|-|tRNA_deam_assoc: putative tRNA adenosine deaminase-associat…
TIGR03953	rplD_bact: 50S ribosomal protein uL4	Protein synthesis	0	0.17	0.11	0	[Nocardia sp. strain RB20|rplD|50S ribosomal protein L4|loc|49592 50279 1 # ID=17_6090|Type=CDS|transl_table=11; Luteimicrobium sp. strain RB22|rplD|50S ribosomal protein L4|loc|359306 360008 1 # ID=4_2607|Type=CDS|transl_table=11; Genus species strain RB68|rplD|50S ribosomal protein L4|loc|1519093 1519696 -1 # ID=3_5639|Type=CDS|transl_table=11; Actinomadura|rplD|50S ribosomal protein L4|loc|285…
TIGR03954	integ_memb_HG: integral membrane protein	Unknown function	0	0	0	0	[Nocardia sp. strain RB20|-|integ_memb_HG: integral membrane protein|loc|77314 77692 1 # ID=22_6701|Type=CDS|transl_table=11; Nocardia sp. strain RB20|-|integ_memb_HG: integral membrane protein|loc|107258 107600 -1 # ID=22_6726|Type=CDS|transl_table=11; Luteimicrobium sp. strain RB22|-|integ_memb_HG: integral membrane protein|loc|425909 426344 1 # ID=4_2682|Type=CDS|transl_table=11; Genus species…
TIGR03960	rSAM_fuse_unch: radical SAM family uncharacterized protein	Unknown function	0	0	0	0	[Genus species strain RB68|-|Radical SAM superfamily protein|loc|41515 43438 -1 # ID=3_4230|Type=CDS|transl_table=11; Actinomadura|-|hypothetical protein|loc|1523 3446 -1 # ID=102_8948|Type=CDS|transl_table=11; Streptomyces|-|Radical SAM superfamily protein|loc|498488 500414 1 # ID=3_3178|Type=CDS|transl_table=11; Genus species strain strain|-|hypothetical protein|loc|5421746 5423675 1 # ID=1_460…
TIGR03988	antisig_RsrA: mycothiol system anti-sigma-R factor	Transcription	0	0.06	0	0	[Nocardia sp. strain RB20|rshA|Anti-sigma factor RshA|loc|550749 551046 1 # ID=5_3069|Type=CDS|transl_table=11; Luteimicrobium sp. strain RB22|rsrA|Anti-sigma factor RsrA|loc|736924 737281 1 # ID=2_1465|Type=CDS|transl_table=11; Genus species strain RB68|rsrA|Anti-sigma factor RsrA|loc|1613462 1613762 -1 # ID=1_1436|Type=CDS|transl_table=11; Actinomadura|rsrA|Anti-sigma factor RsrA|loc|210906 211…
TIGR04047	MSMEG_0565_glyc: glycosyltransferase, MSMEG_0565 family	Unknown function	0	0	0	0	[Nocardia sp. strain RB20|mfpsA|Mannosylfructose-phosphate synthase|loc|505975 507085 -1 # ID=1_448|Type=CDS|transl_table=11; Nocardia sp. strain RB56|pimA_2|GDP-mannose-dependent alpha-(1-2)-phosphatidylinositol mannosyltransferase|loc|100860 101946 1 # ID=11_4923|Type=CDS|transl_table=11; Genus species strain strain|pimA_2|Phosphatidyl-myo-inositol mannosyltransferase|loc|10856191 10857268 -1 #…
Closely-related soil-dwelling free living (unsorted)
Cpn10	PF00166.17: Chaperonin 10 Kd subunit	Unclassified	0.86	0	0.79	0	[Genus species strain strain|groS_1|10 kDa chaperonin|loc|6893 7268 1 # ID=11_50|Type=CDS|transl_table=11; Genus species strain strain|groS_2|10 kDa chaperonin|loc|199133 199442 -1 # ID=34_2640|Type=CDS|transl_table=11; Genus species strain strain|groS_1|10 kDa chaperonin|loc|2758762 2759083 1 # ID=1_2242|Type=CDS|transl_table=11; Genus species strain strain|groS_2|10 kDa chaperonin|loc|7280534 7…
GrpE	PF01025.15: GrpE	Unclassified	0.5	0.21	0.57	0	[Genus species strain strain|grpE_1|Protein GrpE|loc|70109 70724 -1 # ID=23_840|Type=CDS|transl_table=11; Genus species strain strain|grpE_2|Protein GrpE|loc|71126 71729 -1 # ID=35_2885|Type=CDS|transl_table=11; Genus species strain strain|grpE_1|Protein GrpE|loc|2672268 2673051 1 # ID=1_2170|Type=CDS|transl_table=11; Genus species strain strain|grpE_2|Protein GrpE|loc|5642991 5643615 1 # ID=1_48…
Methyltransf_5	PF01795.15: MraW methylase family	Unclassified	0	0	0.29	0	[Genus species strain strain|rsmH|Ribosomal RNA small subunit methyltransferase H|loc|340270 341293 -1 # ID=41_4485|Type=CDS|transl_table=11; Genus species strain strain|rsmH|Ribosomal RNA small subunit methyltransferase H|loc|9180572 9181559 1 # ID=1_8173|Type=CDS|transl_table=11; Genus species strain strain|rsmH|Ribosomal RNA small subunit methyltransferase H|loc|5320167 5321124 -1 # ID=1_4937|…
PGK	PF00162.15: Phosphoglycerate kinase	Unclassified	0.07	0.07	0.21	0	[Genus species strain strain|pgk|Phosphoglycerate kinase|loc|47719 48907 1 # ID=28_1317|Type=CDS|transl_table=11; Genus species strain strain|pgk|Phosphoglycerate kinase|loc|1462895 1464083 -1 # ID=1_1221|Type=CDS|transl_table=11; Genus species strain strain|pgk|Phosphoglycerate kinase|loc|2451695 2452910 1 # ID=1_2333|Type=CDS|transl_table=11; Genus species strain strain|pgk|Phosphoglycerate kin…
Ribosomal_L10	PF00466.16: Ribosomal protein L10	Unclassified	0	0	0.29	0	[Genus species strain strain|rplJ|50S ribosomal protein L10|loc|318596 319175 -1 # ID=34_2738|Type=CDS|transl_table=11; Genus species strain strain|rplJ|50S ribosomal protein L10|loc|7196153 7196750 1 # ID=1_6351|Type=CDS|transl_table=11; Genus species strain strain|rplJ|50S ribosomal protein L10|loc|347377 347932 1 # ID=1_349|Type=CDS|transl_table=11; Genus species strain strain|rplJ|50S ribosom…
Ribosomal_L23	PF00276.16: Ribosomal protein L23	Unclassified	0	0.14	0.36	0	[Genus species strain strain|rplW|50S ribosomal protein L23|loc|283153 283456 -1 # ID=34_2706|Type=CDS|transl_table=11; Genus species strain strain|rplW|50S ribosomal protein L23|loc|7229566 7229866 1 # ID=1_6378|Type=CDS|transl_table=11; Genus species strain strain|rplW|50S ribosomal protein L23|loc|391330 391642 1 # ID=1_390|Type=CDS|transl_table=11; Genus species strain strain|rplW|50S ribosom…
Ribosomal_S14	PF00253.17: Ribosomal protein S14p/S29e	Unclassified	0.79	0.14	0.86	0	[Genus species strain strain|-|hypothetical protein|loc|75974 76565 -1 # ID=22_703|Type=CDS|transl_table=11; Genus species strain strain|rpsZ|30S ribosomal protein S14 type Z|loc|278186 278372 -1 # ID=34_2695|Type=CDS|transl_table=11; Genus species strain strain|rpsZ|30S ribosomal protein S14 type Z|loc|7234616 7234802 1 # ID=1_6389|Type=CDS|transl_table=11; Genus species strain strain|rpsZ|30S r…
Ribosomal_S8	PF00410.15: Ribosomal protein S8	Unclassified	0	0.07	0.21	0	[Genus species strain strain|rpsH|30S ribosomal protein S8|loc|277657 278050 -1 # ID=34_2694|Type=CDS|transl_table=11; Genus species strain strain|rpsH|30S ribosomal protein S8|loc|7234917 7235340 1 # ID=1_6390|Type=CDS|transl_table=11; Genus species strain strain|rpsH|30S ribosomal protein S8|loc|396634 397033 1 # ID=1_402|Type=CDS|transl_table=11; Genus species strain strain|rpsH|30S ribosomal …
Ribosomal_S9	PF00380.15: Ribosomal protein S9/S16	Unclassified	0	0	0.14	0	[Genus species strain strain|rpsI|30S ribosomal protein S9|loc|225607 226126 -1 # ID=34_2665|Type=CDS|transl_table=11; Genus species strain strain|rpsI|30S ribosomal protein S9|loc|7253578 7254091 1 # ID=1_6415|Type=CDS|transl_table=11; Genus species strain strain|rpsI|30S ribosomal protein S9|loc|427638 428142 1 # ID=1_438|Type=CDS|transl_table=11; Genus species strain strain|rpsI|30S ribosomal …
SHMT	PF00464.15: Serine hydroxymethyltransferase	Unclassified	0.79	0.21	0.79	0	[Genus species strain strain|glyA|Serine hydroxymethyltransferase|loc|50810 52088 1 # ID=28_1321|Type=CDS|transl_table=11; Genus species strain strain|glyA2|Serine hydroxymethyltransferase 2|loc|475378 476635 -1 # ID=44_5894|Type=CDS|transl_table=11; Genus species strain strain|glyA_1|Serine hydroxymethyltransferase|loc|1454699 1455971 -1 # ID=1_1212|Type=CDS|transl_table=11; Genus species strain…
TIGR00001	rpmI_bact: ribosomal protein bL35	Protein synthesis	0	0	0.21	0	[Genus species strain strain|rpmI|50S ribosomal protein L35|loc|136776 136971 1 # ID=22_761|Type=CDS|transl_table=11; Genus species strain strain|rpmI|50S ribosomal protein L35|loc|10187494 10187689 1 # ID=1_9116|Type=CDS|transl_table=11; Genus species strain strain|rpmI|50S ribosomal protein L35|loc|4853277 4853472 -1 # ID=1_4505|Type=CDS|transl_table=11; Genus species strain strain|rpmI|50S rib…
TIGR00008	infA: translation initiation factor IF-1	Protein synthesis	0.21	0.07	0.36	0	[Genus species strain strain|infA|Translation initiation factor IF-1|loc|236137 236359 -1 # ID=34_2677|Type=CDS|transl_table=11; Genus species strain strain|infA|Translation initiation factor IF-1|loc|7243381 7243603 1 # ID=1_6403|Type=CDS|transl_table=11; Genus species strain strain|infA_1|Translation initiation factor IF-1|loc|403009 403231 1 # ID=1_412|Type=CDS|transl_table=11; Genus species s…
TIGR00009	L28: ribosomal protein bL28	Protein synthesis	0.71	0.07	0.64	0	[Genus species strain strain|rpmB|50S ribosomal protein L28|loc|23779 23974 -1 # ID=19_276|Type=CDS|transl_table=11; Genus species strain strain|rpmB|50S ribosomal protein L28|loc|8478929 8479124 -1 # ID=1_7530|Type=CDS|transl_table=11; Genus species strain strain|rpmB_1|50S ribosomal protein L28|loc|1493131 1493323 -1 # ID=1_1424|Type=CDS|transl_table=11; Genus species strain strain|rpmB_2|50S r…
TIGR00011	YbaK_EbsC: Cys-tRNA(Pro) deacylase	Protein synthesis	0	0	0.43	0	[Genus species strain strain|ybaK|Cys-tRNA(Pro)/Cys-tRNA(Cys) deacylase YbaK|loc|308267 308762 1 # ID=41_4456|Type=CDS|transl_table=11; Genus species strain strain|ybaK|Cys-tRNA(Pro)/Cys-tRNA(Cys) deacylase YbaK|loc|9216107 9216614 -1 # ID=1_8201|Type=CDS|transl_table=11; Genus species strain strain|ybaK|Cys-tRNA(Pro)/Cys-tRNA(Cys) deacylase YbaK|loc|7017813 7018293 1 # ID=1_6480|Type=CDS|transl_…
TIGR00012	L29: ribosomal protein uL29	Protein synthesis	0	0.14	0.43	0	[Genus species strain strain|rpmC|50S ribosomal protein L29|loc|280038 280284 -1 # ID=34_2700|Type=CDS|transl_table=11; Genus species strain strain|rpmC|50S ribosomal protein L29|loc|7232736 7232979 1 # ID=1_6384|Type=CDS|transl_table=11; Genus species strain strain|rpmC|50S ribosomal protein L29|loc|394497 394743 1 # ID=1_396|Type=CDS|transl_table=11; Genus species strain strain|rpmC|50S ribosom…
TIGR00016	ackA: acetate kinase	Energy metabolism	0	0.07	0.21	0	[Genus species strain strain|ackA|Acetate kinase|loc|601051 602134 1 # ID=40_4176|Type=CDS|transl_table=11; Genus species strain strain|ackA|Acetate kinase|loc|4536298 4537378 1 # ID=1_3819|Type=CDS|transl_table=11; Genus species strain strain|ackA|Acetate kinase|loc|623773 625033 1 # ID=1_565|Type=CDS|transl_table=11; Genus species strain strain|ackA|Acetate kinase|loc|288894 290025 -1 # ID=1_29…
TIGR00017	cmk: cytidylate kinase	Purines, pyrimidines, nucleosides, and nucleotides	0	0.07	0.36	0	[Genus species strain strain|cmk|Cytidylate kinase|loc|210476 211139 -1 # ID=41_4369|Type=CDS|transl_table=11; Genus species strain strain|cmk_2|Cytidylate kinase|loc|9327695 9328358 1 # ID=1_8303|Type=CDS|transl_table=11; Genus species strain strain|cmk|Cytidylate kinase|loc|4794704 4795451 -1 # ID=1_4456|Type=CDS|transl_table=11; Genus species strain strain|cmk|Cytidylate kinase|loc|10090 10837…
TIGR00018	panC: pantoate--beta-alanine ligase	Biosynthesis of cofactors, prosthetic groups, and carriers	0	0	0.36	0	[Genus species strain strain|panC|Pantothenate synthetase|loc|355733 356597 -1 # ID=33_2466|Type=CDS|transl_table=11; Genus species strain strain|panC|Pantothenate synthetase|loc|5153750 5154617 -1 # ID=1_4402|Type=CDS|transl_table=11; Genus species strain strain|panC|Pantothenate synthetase|loc|7845963 7846872 -1 # ID=1_7259|Type=CDS|transl_table=11; Genus species strain strain|panC|Pantothenate…
TIGR00019	prfA: peptide chain release factor 1	Protein synthesis	0	0.07	0.14	0	[Genus species strain strain|prfA|Peptide chain release factor 1|loc|381656 382721 1 # ID=44_5796|Type=CDS|transl_table=11; Genus species strain strain|prfA_1|Peptide chain release factor 1|loc|7821660 7822725 1 # ID=1_6917|Type=CDS|transl_table=11; Genus species strain strain|prfA|Peptide chain release factor 1|loc|6806877 6807948 -1 # ID=1_6284|Type=CDS|transl_table=11; Genus species strain str…
TIGR00020	prfB: peptide chain release factor 2	Protein synthesis	0	0	0.21	0	[Genus species strain strain|prfB|Peptide chain release factor 2|loc|208644 209754 -1 # ID=44_5640|Type=CDS|transl_table=11; Genus species strain strain|prfB|Peptide chain release factor 2|loc|7622607 7623720 -1 # ID=1_6737|Type=CDS|transl_table=11; Genus species strain strain|prfB|Peptide chain release factor 2|loc|992601 993732 1 # ID=1_967|Type=CDS|transl_table=11; Genus species strain strain|…
TIGR00029	S20: ribosomal protein bS20	Protein synthesis	0	0	0.29	0	[Genus species strain strain|rpsT|30S ribosomal protein S20|loc|50327 50594 1 # ID=25_1140|Type=CDS|transl_table=11; Genus species strain strain|rpsT|30S ribosomal protein S20|loc|8746701 8746971 -1 # ID=1_7775|Type=CDS|transl_table=11; Genus species strain strain|rpsT|30S ribosomal protein S20|loc|5768235 5768496 1 # ID=1_5347|Type=CDS|transl_table=11; Genus species strain strain|rpsT|30S riboso…
TIGR00033	aroC: chorismate synthase	Amino acid biosynthesis	0	0.07	0.36	0	[Genus species strain strain|aroC|Chorismate synthase|loc|356737 357916 -1 # ID=41_4502|Type=CDS|transl_table=11; Genus species strain strain|aroC|Chorismate synthase|loc|9161240 9162419 1 # ID=1_8154|Type=CDS|transl_table=11; Genus species strain strain|aroC|Chorismate synthase|loc|2391748 2392936 1 # ID=1_2280|Type=CDS|transl_table=11; Genus species strain strain|aroC|Chorismate synthase|loc|10…
TIGR00036	dapB: 4-hydroxy-tetrahydrodipicolinate reductase	Amino acid biosynthesis	0	0.14	0.36	0	[Genus species strain strain|dapB|4-hydroxy-tetrahydrodipicolinate reductase|loc|3769 4510 -1 # ID=27_1222|Type=CDS|transl_table=11; Genus species strain strain|dapB|4-hydroxy-tetrahydrodipicolinate reductase|loc|8650759 8651500 1 # ID=1_7691|Type=CDS|transl_table=11; Genus species strain strain|dapB|4-hydroxy-tetrahydrodipicolinate reductase|loc|5374837 5375587 -1 # ID=1_4986|Type=CDS|transl_tab…
TIGR00038	efp: translation elongation factor P	Protein synthesis	0	0	0.29	0	[Genus species strain strain|efp|Elongation factor P|loc|350455 351013 -1 # ID=41_4494|Type=CDS|transl_table=11; Genus species strain strain|efp|Elongation factor P|loc|9170590 9171148 1 # ID=1_8164|Type=CDS|transl_table=11; Genus species strain strain|efp|Elongation factor P|loc|2398873 2399437 1 # ID=1_2287|Type=CDS|transl_table=11; Genus species strain strain|efp|Elongation factor P|loc|91792 …
TIGR00042	TIGR00042: non-canonical purine NTP pyrophosphatase, RdgB/HAM1 family	DNA metabolism	0	0	0.14	0	[Genus species strain strain|-|dITP/XTP pyrophosphatase|loc|448086 448701 1 # ID=44_5866|Type=CDS|transl_table=11; Genus species strain strain|-|dITP/XTP pyrophosphatase|loc|7899383 7900037 1 # ID=1_7001|Type=CDS|transl_table=11; Genus species strain strain|-|dITP/XTP pyrophosphatase|loc|6733935 6734544 -1 # ID=1_6203|Type=CDS|transl_table=11; Genus species strain strain|-|dITP/XTP pyrophosphatas…
TIGR00043	TIGR00043: rRNA maturation RNase YbeY	Protein synthesis	0	0.21	0.29	0	[Genus species strain strain|ybeY|Endoribonuclease YbeY|loc|37010 37484 -1 # ID=25_1126|Type=CDS|transl_table=11; Genus species strain strain|ybeY|Endoribonuclease YbeY|loc|8761589 8762069 1 # ID=1_7790|Type=CDS|transl_table=11; Genus species strain strain|ybeY|Endoribonuclease YbeY|loc|5718728 5719280 -1 # ID=1_5296|Type=CDS|transl_table=11; Genus species strain strain|ybeY|Endoribonuclease YbeY…
TIGR00055	uppS: di-trans,poly-cis-decaprenylcistransferase	Cell envelope	0	0.21	1	0	[Genus species strain strain|-|Trans,polycis-polyprenyl diphosphate synthase ((2Z,6E)-farnesyl diphosphate specific)|loc|22677 23487 -1 # ID=25_1111|Type=CDS|transl_table=11; Genus species strain strain|-|(2Z,6E)-farnesyl diphosphate synthase|loc|494733 495567 1 # ID=44_5910|Type=CDS|transl_table=11; Genus species strain strain|-|(2Z,6E)-farnesyl diphosphate synthase|loc|4377666 4378563 -1 # ID=1…
TIGR00057	TIGR00057: tRNA threonylcarbamoyl adenosine modification protein, Sua5/YciO/YrdC/YwlC family	Protein synthesis	0.57	0.07	0.57	0	[Genus species strain strain|tsaC|Threonylcarbamoyl-AMP synthase|loc|383607 384411 1 # ID=44_5798|Type=CDS|transl_table=11; Genus species strain strain|tsaC|Threonylcarbamoyl-AMP synthase|loc|7823644 7824502 1 # ID=1_6919|Type=CDS|transl_table=11; Genus species strain strain|ywlC|Threonylcarbamoyl-AMP synthase|loc|4332147 4333119 -1 # ID=1_4040|Type=CDS|transl_table=11; Genus species strain strai…
TIGR00059	L17: ribosomal protein bL17	Protein synthesis	0	0	0.5	0	[Genus species strain strain|-|hypothetical protein|loc|232498 232987 -1 # ID=34_2671|Type=CDS|transl_table=11; Genus species strain strain|-|hypothetical protein|loc|7246776 7247280 1 # ID=1_6409|Type=CDS|transl_table=11; Genus species strain strain|-|hypothetical protein|loc|406414 406960 1 # ID=1_419|Type=CDS|transl_table=11; Genus species strain strain|-|hypothetical protein|loc|665351 665888…
TIGR00060	L18_bact: ribosomal protein uL18	Protein synthesis	0	0.07	0.36	0	[Genus species strain strain|rplR|50S ribosomal protein L18|loc|276662 277049 -1 # ID=34_2692|Type=CDS|transl_table=11; Genus species strain strain|rplR|50S ribosomal protein L18|loc|7235895 7236282 1 # ID=1_6392|Type=CDS|transl_table=11; Genus species strain strain|rplR|50S ribosomal protein L18|loc|397588 397990 1 # ID=1_404|Type=CDS|transl_table=11; Genus species strain strain|rplR|50S ribosom…
TIGR00061	L21: ribosomal protein bL21	Protein synthesis	0	0	0.21	0	[Genus species strain strain|rplU|50S ribosomal protein L21|loc|457435 457747 1 # ID=43_5416|Type=CDS|transl_table=11; Genus species strain strain|rplU|50S ribosomal protein L21|loc|3494867 3495182 -1 # ID=1_2897|Type=CDS|transl_table=11; Genus species strain strain|rplU|50S ribosomal protein L21|loc|5796148 5796463 -1 # ID=1_5373|Type=CDS|transl_table=11; Genus species strain strain|rplU|50S rib…
TIGR00062	L27: ribosomal protein bL27	Protein synthesis	0	0	0.36	0	[Genus species strain strain|rpmA|50S ribosomal protein L27|loc|457759 458014 1 # ID=43_5417|Type=CDS|transl_table=11; Genus species strain strain|rpmA|50S ribosomal protein L27|loc|3494595 3494853 -1 # ID=1_2896|Type=CDS|transl_table=11; Genus species strain strain|rpmA|50S ribosomal protein L27|loc|5795842 5796100 -1 # ID=1_5372|Type=CDS|transl_table=11; Genus species strain strain|rpmA|50S rib…
TIGR00065	ftsZ: cell division protein FtsZ	Cellular processes	0	0	0.36	0	[Genus species strain strain|ftsZ|Cell division protein FtsZ|loc|325258 326764 -1 # ID=41_4474|Type=CDS|transl_table=11; Genus species strain strain|ftsZ|Cell division protein FtsZ|loc|9195509 9196988 1 # ID=1_8184|Type=CDS|transl_table=11; Genus species strain strain|ftsZ|Cell division protein FtsZ|loc|5296294 5297611 -1 # ID=1_4915|Type=CDS|transl_table=11; Genus species strain strain|ftsZ|Cell…
TIGR00069	hisD: histidinol dehydrogenase	Amino acid biosynthesis	0.21	0.07	0.43	0	[Genus species strain strain|hisD|Histidinol dehydrogenase|loc|306030 307338 -1 # ID=41_4454|Type=CDS|transl_table=11; Genus species strain strain|hisD|Histidinol dehydrogenase|loc|9218486 9219794 1 # ID=1_8204|Type=CDS|transl_table=11; Genus species strain strain|hisD|Histidinol dehydrogenase|loc|1914827 1916153 1 # ID=1_1827|Type=CDS|transl_table=11; Genus species strain strain|hpsN_1|Sulfoprop…
TIGR00071	hisT_truA: tRNA pseudouridine(38-40) synthase	Protein synthesis	0	0	0.07	0	[Genus species strain strain|truA|tRNA pseudouridine synthase A|loc|231494 232349 -1 # ID=34_2670|Type=CDS|transl_table=11; Genus species strain strain|truA|tRNA pseudouridine synthase A|loc|7247483 7248377 1 # ID=1_6410|Type=CDS|transl_table=11; Genus species strain strain|truA|tRNA pseudouridine synthase A|loc|407038 407869 1 # ID=1_420|Type=CDS|transl_table=11; Genus species strain strain|truA…
TIGR00077	lspA: signal peptidase II	Protein fate	0	0	0.21	0	[Genus species strain strain|lspA|Lipoprotein signal peptidase|loc|9207696 9208389 1 # ID=1_8194|Type=CDS|transl_table=11; Genus species strain strain|lspA|Lipoprotein signal peptidase|loc|5272998 5273607 -1 # ID=1_4896|Type=CDS|transl_table=11; Genus species strain strain|lspA|Lipoprotein signal peptidase|loc|5127158 5127827 -1 # ID=1_4887|Type=CDS|transl_table=11; Genus species strain strain|ls…
TIGR00078	nadC: nicotinate-nucleotide diphosphorylase (carboxylating)	Biosynthesis of cofactors, prosthetic groups, and carriers	0	0	0.21	0	[Genus species strain strain|nadC|Nicotinate-nucleotide pyrophosphorylase [carboxylating]|loc|352690 353557 -1 # ID=33_2463|Type=CDS|transl_table=11; Genus species strain strain|nadC|Nicotinate-nucleotide pyrophosphorylase [carboxylating]|loc|5150573 5151431 -1 # ID=1_4399|Type=CDS|transl_table=11; Genus species strain strain|nadC|Nicotinate-nucleotide pyrophosphorylase [carboxylating]|loc|188298…
TIGR00079	pept_deformyl: peptide deformylase	Protein fate	0.5	0.29	0.71	0	[Genus species strain strain|def_1|Peptide deformylase|loc|258000 258534 1 # ID=33_2385|Type=CDS|transl_table=11; Genus species strain strain|def_2|Peptide deformylase|loc|2625 3153 -1 # ID=35_2821|Type=CDS|transl_table=11; Genus species strain strain|def_3|Peptide deformylase|loc|394931 395477 -1 # ID=41_4541|Type=CDS|transl_table=11; Genus species strain strain|def_4|Peptide deformylase|loc|377…
TIGR00081	purC: phosphoribosylaminoimidazolesuccinocarboxamide synthase	Purines, pyrimidines, nucleosides, and nucleotides	0	0	0.36	0	[Genus species strain strain|purC|Phosphoribosylaminoimidazole-succinocarboxamide synthase|loc|294091 294928 1 # ID=34_2719|Type=CDS|transl_table=11; Genus species strain strain|purC|Phosphoribosylaminoimidazole-succinocarboxamide synthase|loc|5405896 5406730 -1 # ID=1_4632|Type=CDS|transl_table=11; Genus species strain strain|purC|Phosphoribosylaminoimidazole-succinocarboxamide synthase|loc|8153…
TIGR00082	rbfA: ribosome-binding factor A	Transcription	0	0	0.21	0	[Genus species strain strain|rbfA|Ribosome-binding factor A|loc|12564 13056 -1 # ID=27_1230|Type=CDS|transl_table=11; Genus species strain strain|rbfA|Ribosome-binding factor A|loc|8640655 8641171 1 # ID=1_7682|Type=CDS|transl_table=11; Genus species strain strain|rbfA|Ribosome-binding factor A|loc|5390788 5391262 -1 # ID=1_5001|Type=CDS|transl_table=11; Genus species strain strain|rbfA|Ribosome-…
TIGR00084	ruvA: Holliday junction DNA helicase RuvA	DNA metabolism	0	0.14	0.14	0	[Genus species strain strain|ruvA|Holliday junction ATP-dependent DNA helicase RuvA|loc|111475 112075 1 # ID=22_738|Type=CDS|transl_table=11; Genus species strain strain|ruvA|Holliday junction ATP-dependent DNA helicase RuvA|loc|10156801 10157407 1 # ID=1_9088|Type=CDS|transl_table=11; Genus species strain strain|ruvA|Holliday junction ATP-dependent DNA helicase RuvA|loc|4615907 4616504 -1 # ID=1…
TIGR00086	smpB: SsrA-binding protein	Protein synthesis	0	0.14	0.29	0	[Genus species strain strain|smpB|SsrA-binding protein|loc|214636 215110 1 # ID=44_5646|Type=CDS|transl_table=11; Genus species strain strain|smpB|SsrA-binding protein|loc|7628651 7629125 1 # ID=1_6743|Type=CDS|transl_table=11; Genus species strain strain|smpB|SsrA-binding protein|loc|995507 995990 1 # ID=1_970|Type=CDS|transl_table=11; Genus species strain strain|smpB|SsrA-binding protein|loc|26…
TIGR00088	trmD: tRNA (guanine(37)-N(1))-methyltransferase	Protein synthesis	0	0	0.21	0	[Genus species strain strain|trmD|tRNA (guanine-N(1)-)-methyltransferase|loc|49468 50251 1 # ID=19_298|Type=CDS|transl_table=11; Genus species strain strain|trmD|tRNA (guanine-N(1)-)-methyltransferase|loc|8510477 8511260 1 # ID=1_7557|Type=CDS|transl_table=11; Genus species strain strain|trmD|tRNA (guanine-N(1)-)-methyltransferase|loc|1672825 1673572 1 # ID=1_1590|Type=CDS|transl_table=11; Genus …
TIGR00090	rsfS_iojap_ybeB: ribosome silencing factor	Protein synthesis	0	0	0.29	0	[Genus species strain strain|rsfS|Ribosomal silencing factor RsfS|loc|465753 466155 1 # ID=43_5424|Type=CDS|transl_table=11; Genus species strain strain|rsfS|Ribosomal silencing factor RsfS|loc|3485032 3485446 -1 # ID=1_2888|Type=CDS|transl_table=11; Genus species strain strain|rsfS|Ribosomal silencing factor RsfS|loc|5778585 5778993 -1 # ID=1_5357|Type=CDS|transl_table=11; Genus species strain s…
TIGR00092	TIGR00092: GTP-binding protein YchF	Unknown function	0	0.14	0.21	0	[Genus species strain strain|ychF|Ribosome-binding ATPase YchF|loc|517932 519024 1 # ID=44_5932|Type=CDS|transl_table=11; Genus species strain strain|ychF|Ribosome-binding ATPase YchF|loc|4348281 4349373 -1 # ID=1_3659|Type=CDS|transl_table=11; Genus species strain strain|ychF|Ribosome-binding ATPase YchF|loc|7099889 7100972 -1 # ID=1_6560|Type=CDS|transl_table=11; Genus species strain strain|ych…
TIGR00103	DNA_YbaB_EbfC: DNA-binding protein, YbaB/EbfC family	Unknown function	0.07	0	0.57	0	[Genus species strain strain|ybaB|Nucleoid-associated protein YbaB|loc|93396 93720 -1 # ID=39_3307|Type=CDS|transl_table=11; Genus species strain strain|ybaB_1|Nucleoid-associated protein YbaB|loc|6169068 6169458 1 # ID=1_5384|Type=CDS|transl_table=11; Genus species strain strain|ybaB_2|Nucleoid-associated protein YbaB|loc|1903047 1903371 1 # ID=1_1814|Type=CDS|transl_table=11; Genus species stra…
TIGR00105	L31: ribosomal protein bL31	Protein synthesis	0.93	0.21	0.79	0	[Genus species strain strain|rpmE2|50S ribosomal protein L31 type B|loc|115382 115634 1 # ID=18_249|Type=CDS|transl_table=11; Genus species strain strain|rpmE|50S ribosomal protein L31|loc|381327 381540 1 # ID=44_5795|Type=CDS|transl_table=11; Genus species strain strain|rpmE2|50S ribosomal protein L31 type B|loc|7417746 7417992 -1 # ID=1_6564|Type=CDS|transl_table=11; Genus species strain strain…
TIGR00109	hemH: ferrochelatase	Biosynthesis of cofactors, prosthetic groups, and carriers	0	0	0.07	0	[Genus species strain strain|hemH|Ferrochelatase|loc|3163663 3164572 -1 # ID=1_2590|Type=CDS|transl_table=11; Genus species strain strain|hemH|Ferrochelatase|loc|3874396 3875440 1 # ID=1_3632|Type=CDS|transl_table=11; Genus species strain strain|hemH|Ferrochelatase|loc|5147114 5148131 -1 # ID=1_4905|Type=CDS|transl_table=11; Genus species strain strain|hemH|Ferrochelatase|loc|3806416 3807439 1 # …
TIGR00110	ilvD: dihydroxy-acid dehydratase	Amino acid biosynthesis	0.36	0.07	0.29	0	[Genus species strain strain|ilvD|Dihydroxy-acid dehydratase|loc|328716 330573 -1 # ID=43_5300|Type=CDS|transl_table=11; Genus species strain strain|ilvD_1|Dihydroxy-acid dehydratase|loc|3694189 3696052 1 # ID=1_3065|Type=CDS|transl_table=11; Genus species strain strain|ilvD_2|Dihydroxy-acid dehydratase|loc|3802670 3804476 1 # ID=1_3160|Type=CDS|transl_table=11; Genus species strain strain|ilvD_1…
TIGR00114	lumazine-synth: 6,7-dimethyl-8-ribityllumazine synthase	Biosynthesis of cofactors, prosthetic groups, and carriers	0.07	0	0.43	0	[Genus species strain strain|ribH|6,7-dimethyl-8-ribityllumazine synthase|loc|388360 388873 -1 # ID=41_4534|Type=CDS|transl_table=11; Genus species strain strain|ribH|6,7-dimethyl-8-ribityllumazine synthase|loc|9088004 9088517 1 # ID=1_8089|Type=CDS|transl_table=11; Genus species strain strain|ribH|6,7-dimethyl-8-ribityllumazine synthase|loc|2430200 2430707 1 # ID=1_2318|Type=CDS|transl_table=11;…
TIGR00115	tig: trigger factor	Protein fate	0	0	0.21	0	[Genus species strain strain|tig|Trigger factor|loc|411478 412972 1 # ID=43_5374|Type=CDS|transl_table=11; Genus species strain strain|tig|Trigger factor|loc|3519508 3520993 -1 # ID=1_2917|Type=CDS|transl_table=11; Genus species strain strain|tig|Trigger factor|loc|5839756 5841139 -1 # ID=1_5415|Type=CDS|transl_table=11; Genus species strain strain|tig|Trigger factor|loc|205204 206569 -1 # ID=1_1…
TIGR00116	tsf: translation elongation factor Ts	Protein synthesis	0	0.07	0.14	0	[Genus species strain strain|tsf|Elongation factor Ts|loc|61225 62062 1 # ID=19_309|Type=CDS|transl_table=11; Genus species strain strain|tsf|Elongation factor Ts|loc|8520665 8521502 1 # ID=1_7568|Type=CDS|transl_table=11; Genus species strain strain|tsf|Elongation factor Ts|loc|1685426 1686242 1 # ID=1_1603|Type=CDS|transl_table=11; Genus species strain strain|tsf|Elongation factor Ts|loc|150859…
TIGR00118	acolac_lg: acetolactate synthase, large subunit, biosynthetic type	Amino acid biosynthesis	0	0	0.29	0	[Genus species strain strain|ilvB1|Acetolactate synthase large subunit IlvB1|loc|38010 39753 -1 # ID=32_1952|Type=CDS|transl_table=11; Genus species strain strain|ilvB1|Acetolactate synthase large subunit IlvB1|loc|8392671 8394420 1 # ID=1_7446|Type=CDS|transl_table=11; Genus species strain strain|ilvB1_1|Acetolactate synthase large subunit IlvB1|loc|1424344 1426231 1 # ID=1_1363|Type=CDS|transl_…
TIGR00119	acolac_sm: acetolactate synthase, small subunit	Amino acid biosynthesis	0	0	0.29	0	[Genus species strain strain|ilvH|Putative acetolactate synthase small subunit|loc|37480 38005 -1 # ID=32_1951|Type=CDS|transl_table=11; Genus species strain strain|ilvH|Putative acetolactate synthase small subunit|loc|8394421 8394946 1 # ID=1_7447|Type=CDS|transl_table=11; Genus species strain strain|ilvH|Acetolactate synthase small subunit|loc|1426227 1426734 1 # ID=1_1364|Type=CDS|transl_table…
TIGR00120	ArgJ: glutamate N-acetyltransferase/amino-acid acetyltransferase	Amino acid biosynthesis	0.07	0.14	0	0	[Genus species strain strain|argJ|Arginine biosynthesis bifunctional protein ArgJ|loc|149469 150627 1 # ID=22_773|Type=CDS|transl_table=11; Genus species strain strain|argJ|Arginine biosynthesis bifunctional protein ArgJ|loc|10205860 10207018 1 # ID=1_9132|Type=CDS|transl_table=11; Genus species strain strain|argJ|Arginine biosynthesis bifunctional protein ArgJ|loc|4840749 4841910 -1 # ID=1_4496|…
TIGR00121	birA_ligase: biotin--[acetyl-CoA-carboxylase] ligase	Protein fate	0	0.14	0.29	0	[Genus species strain strain|birA|Bifunctional ligase/repressor BirA|loc|76078 76957 1 # ID=44_5524|Type=CDS|transl_table=11; Genus species strain strain|birA|Bifunctional ligase/repressor BirA|loc|668159 668969 1 # ID=1_667|Type=CDS|transl_table=11; Genus species strain strain|birA|Bifunctional ligase/repressor BirA|loc|290228 291113 -1 # ID=1_276|Type=CDS|transl_table=11; Genus species strain s…
TIGR00131	gal_kin: galactokinase	Energy metabolism	0	0.07	0.29	0	[Genus species strain strain|galK|Galactokinase|loc|7379268 7380414 -1 # ID=1_6528|Type=CDS|transl_table=11; Genus species strain strain|galK|Galactokinase|loc|2066940 2068125 -1 # ID=1_1974|Type=CDS|transl_table=11; Genus species strain strain|galK|Galactokinase|loc|526249 527557 1 # ID=1_482|Type=CDS|transl_table=11; Genus species strain strain|galK|Galactokinase|loc|4589125 4590217 -1 # ID=1_4…
TIGR00133	gatB: aspartyl/glutamyl-tRNA(Asn/Gln) amidotransferase, B subunit	Protein synthesis	0	0	0	0	[Genus species strain strain|gatB|Aspartyl/glutamyl-tRNA(Asn/Gln) amidotransferase subunit B|loc|44290 45793 -1 # ID=32_1955|Type=CDS|transl_table=11; Genus species strain strain|gatB|Aspartyl/glutamyl-tRNA(Asn/Gln) amidotransferase subunit B|loc|8385555 8387058 1 # ID=1_7442|Type=CDS|transl_table=11; Genus species strain strain|gatB|Aspartyl/glutamyl-tRNA(Asn/Gln) amidotransferase subunit B|loc|…
TIGR00135	gatC: aspartyl/glutamyl-tRNA(Asn/Gln) amidotransferase, C subunit	Protein synthesis	0	0	0	0	[Genus species strain strain|gatC|Glutamyl-tRNA(Gln) amidotransferase subunit C|loc|47303 47603 -1 # ID=32_1957|Type=CDS|transl_table=11; Genus species strain strain|gatC|Glutamyl-tRNA(Gln) amidotransferase subunit C|loc|8383760 8384060 1 # ID=1_7440|Type=CDS|transl_table=11; Genus species strain strain|gatC|Glutamyl-tRNA(Gln) amidotransferase subunit C|loc|1413520 1413820 1 # ID=1_1354|Type=CDS|…
TIGR00149	TIGR00149_YjbQ: secondary thiamine-phosphate synthase enzyme	Unknown function	0.07	0.07	0.21	0	[Genus species strain strain|-|hypothetical protein|loc|3273315 3273711 -1 # ID=1_2692|Type=CDS|transl_table=11; Genus species strain strain|-|hypothetical protein|loc|5278337 5278739 -1 # ID=1_5026|Type=CDS|transl_table=11; Genus species strain strain|-|hypothetical protein|loc|3700968 3701370 1 # ID=1_3502|Type=CDS|transl_table=11; Genus species strain strain|-|hypothetical protein|loc|359892 3…
TIGR00150	T6A_YjeE: tRNA threonylcarbamoyl adenosine modification protein YjeE	Protein synthesis	0	0	0.36	0	[Genus species strain strain|-|hypothetical protein|loc|208799 209300 -1 # ID=34_2648|Type=CDS|transl_table=11; Genus species strain strain|-|hypothetical protein|loc|7270915 7271431 1 # ID=1_6432|Type=CDS|transl_table=11; Genus species strain strain|tsaE|tRNA threonylcarbamoyladenosine biosynthesis protein TsaE|loc|443214 443682 1 # ID=1_451|Type=CDS|transl_table=11; Genus species strain strain|…
TIGR00151	ispF: 2-C-methyl-D-erythritol 2,4-cyclodiphosphate synthase	Biosynthesis of cofactors, prosthetic groups, and carriers	0	0	0.43	0	[Genus species strain strain|ispF|2-C-methyl-D-erythritol 2,4-cyclodiphosphate synthase|loc|88311 88803 -1 # ID=33_2219|Type=CDS|transl_table=11; Genus species strain strain|ispF|2-C-methyl-D-erythritol 2,4-cyclodiphosphate synthase|loc|4937877 4938354 -1 # ID=1_4191|Type=CDS|transl_table=11; Genus species strain strain|ispF|2-C-methyl-D-erythritol 2,4-cyclodiphosphate synthase|loc|7779549 778002…
TIGR00152	TIGR00152: dephospho-CoA kinase	Biosynthesis of cofactors, prosthetic groups, and carriers	0	0	0.29	0	[Genus species strain strain|coaE|Dephospho-CoA kinase|loc|252875 253487 -1 # ID=41_4406|Type=CDS|transl_table=11; Genus species strain strain|coaE|Dephospho-CoA kinase|loc|9282371 9282974 1 # ID=1_8262|Type=CDS|transl_table=11; Genus species strain strain|coaE|Dephospho-CoA kinase|loc|4924152 4925337 -1 # ID=1_4570|Type=CDS|transl_table=11; Genus species strain strain|coaE|Dephospho-CoA kinase|l…
TIGR00154	ispE: 4-(cytidine 5'-diphospho)-2-C-methyl-D-erythritol kinase	Biosynthesis of cofactors, prosthetic groups, and carriers	0	0	0.21	0	[Genus species strain strain|ispE|4-diphosphocytidyl-2-C-methyl-D-erythritol kinase|loc|259978 260926 1 # ID=44_5689|Type=CDS|transl_table=11; Genus species strain strain|ispE|4-diphosphocytidyl-2-C-methyl-D-erythritol kinase|loc|4495863 4496784 -1 # ID=1_3790|Type=CDS|transl_table=11; Genus species strain strain|ispE|4-diphosphocytidyl-2-C-methyl-D-erythritol kinase|loc|7343365 7344334 -1 # ID=1…
TIGR00157	TIGR00157: ribosome small subunit-dependent GTPase A	Protein synthesis	0.57	0.07	0.43	0	[Genus species strain strain|rsgA|Small ribosomal subunit biogenesis GTPase RsgA|loc|226236 227151 1 # ID=32_2129|Type=CDS|transl_table=11; Genus species strain strain|rsgA_1|Small ribosomal subunit biogenesis GTPase RsgA|loc|1123270 1124350 1 # ID=1_905|Type=CDS|transl_table=11; Genus species strain strain|rsgA_2|Small ribosomal subunit biogenesis GTPase RsgA|loc|8142675 8143641 -1 # ID=1_7222|T…
TIGR00158	L9: ribosomal protein bL9	Protein synthesis	0	0	0.36	0	[Genus species strain strain|rplI|50S ribosomal protein L9|loc|57587 58034 1 # ID=39_3274|Type=CDS|transl_table=11; Genus species strain strain|rplI|50S ribosomal protein L9|loc|6112880 6113327 1 # ID=1_5326|Type=CDS|transl_table=11; Genus species strain strain|rplI|50S ribosomal protein L9|loc|8402878 8403343 1 # ID=1_7790|Type=CDS|transl_table=11; Genus species strain strain|rplI|50S ribosomal …
TIGR00164	PS_decarb_rel: phosphatidylserine decarboxylase homolog	Unknown function	0	0	0	0	[Genus species strain strain|psd|Phosphatidylserine decarboxylase proenzyme|loc|7676700 7677414 1 # ID=1_7089|Type=CDS|transl_table=11; Genus species strain strain|psd|Phosphatidylserine decarboxylase proenzyme|loc|203326 204025 1 # ID=1_207|Type=CDS|transl_table=11; Genus species strain strain|psd|Phosphatidylserine decarboxylase proenzyme|loc|1653998 1654625 -1 # ID=1_1577|Type=CDS|transl_table…
TIGR00165	S18: ribosomal protein bS18	Protein synthesis	0.64	0.07	0.93	0	[Genus species strain strain|rpsR1|30S ribosomal protein S18 1|loc|57334 57571 1 # ID=39_3273|Type=CDS|transl_table=11; Genus species strain strain|rpsR1|30S ribosomal protein S18 1|loc|6112626 6112863 1 # ID=1_5325|Type=CDS|transl_table=11; Genus species strain strain|rpsR1|30S ribosomal protein S18 1|loc|4356790 4357027 -1 # ID=1_4070|Type=CDS|transl_table=11; Genus species strain strain|rpsR2|…
TIGR00166	S6: ribosomal protein bS6	Protein synthesis	0	0	0.21	0	[Genus species strain strain|rpsF|30S ribosomal protein S6|loc|56358 56649 1 # ID=39_3271|Type=CDS|transl_table=11; Genus species strain strain|rpsF|30S ribosomal protein S6|loc|6111652 6111943 1 # ID=1_5323|Type=CDS|transl_table=11; Genus species strain strain|rpsF|30S ribosomal protein S6|loc|8401700 8402024 1 # ID=1_7787|Type=CDS|transl_table=11; Genus species strain strain|rpsF|30S ribosomal …
TIGR00168	infC: translation initiation factor IF-3	Protein synthesis	0	0	0.36	0	[Genus species strain strain|infC|Translation initiation factor IF-3|loc|136053 136602 1 # ID=22_760|Type=CDS|transl_table=11; Genus species strain strain|infC|Translation initiation factor IF-3|loc|10186580 10187120 1 # ID=1_9115|Type=CDS|transl_table=11; Genus species strain strain|infC|Translation initiation factor IF-3|loc|4853552 4854071 -1 # ID=1_4506|Type=CDS|transl_table=11; Genus species…
TIGR00171	leuD: 3-isopropylmalate dehydratase, small subunit	Amino acid biosynthesis	0.21	0.07	0.43	0	[Genus species strain strain|leuD|3-isopropylmalate dehydratase small subunit|loc|12330 12918 -1 # ID=32_1927|Type=CDS|transl_table=11; Genus species strain strain|leuD1|3-isopropylmalate dehydratase small subunit 1|loc|6830248 6830842 1 # ID=1_6011|Type=CDS|transl_table=11; Genus species strain strain|leuD|3-isopropylmalate dehydratase small subunit|loc|8457719 8458307 1 # ID=1_7508|Type=CDS|tra…
TIGR00172	maf: septum formation protein Maf	Cellular processes	0	0.07	0.07	0	[Genus species strain strain|-|Nucleoside triphosphate pyrophosphatase|loc|4485551 4486148 1 # ID=1_3779|Type=CDS|transl_table=11; Genus species strain strain|-|Nucleoside triphosphate pyrophosphatase|loc|646294 646906 -1 # ID=1_647|Type=CDS|transl_table=11; Genus species strain strain|-|Nucleoside triphosphate pyrophosphatase|loc|6406633 6407269 1 # ID=1_6075|Type=CDS|transl_table=11; Genus spec…
TIGR00173	menD: 2-succinyl-5-enolpyruvyl-6-hydroxy-3-cyclohexene-1-carboxylic-acid synthase	Biosynthesis of cofactors, prosthetic groups, and carriers	0	0	0.21	0	[Genus species strain strain|menD|2-succinyl-5-enolpyruvyl-6-hydroxy-3- cyclohexene-1-carboxylate synthase|loc|92006 93677 -1 # ID=21_584|Type=CDS|transl_table=11; Genus species strain strain|menD|2-succinyl-5-enolpyruvyl-6-hydroxy-3- cyclohexene-1-carboxylate synthase|loc|699186 700854 1 # ID=1_621|Type=CDS|transl_table=11; Genus species strain strain|menD|2-succinyl-5-enolpyruvyl-6-hydroxy-3- c…
TIGR00174	miaA: tRNA dimethylallyltransferase	Protein synthesis	0	0.07	0.21	0	[Genus species strain strain|miaA|tRNA dimethylallyltransferase|loc|87008 87926 -1 # ID=25_1169|Type=CDS|transl_table=11; Genus species strain strain|miaA|tRNA dimethylallyltransferase|loc|8718678 8719569 1 # ID=1_7753|Type=CDS|transl_table=11; Genus species strain strain|miaA|tRNA dimethylallyltransferase|loc|2030932 2031823 1 # ID=1_1942|Type=CDS|transl_table=11; Genus species strain strain|mia…
TIGR00177	molyb_syn: molybdenum cofactor synthesis domain	Unclassified	0	0.07	0	0	[Genus species strain strain|mog|Molybdopterin adenylyltransferase|loc|4242 4731 -1 # ID=18_151|Type=CDS|transl_table=11; Genus species strain strain|moaE2|Molybdopterin molybdenumtransferase 2|loc|5221 6430 -1 # ID=18_153|Type=CDS|transl_table=11; Genus species strain strain|mog|Molybdopterin adenylyltransferase|loc|4680020 4680500 -1 # ID=1_3961|Type=CDS|transl_table=11; Genus species strain st…
TIGR00179	murB: UDP-N-acetylenolpyruvoylglucosamine reductase	Cell envelope	0	0	0.14	0	[Genus species strain strain|murB|UDP-N-acetylenolpyruvoylglucosamine reductase|loc|330210 331293 -1 # ID=34_2750|Type=CDS|transl_table=11; Genus species strain strain|murB|UDP-N-acetylenolpyruvoylglucosamine reductase|loc|7179167 7180244 1 # ID=1_6335|Type=CDS|transl_table=11; Genus species strain strain|murB|UDP-N-acetylenolpyruvoylglucosamine reductase|loc|202069 203056 1 # ID=1_202|Type=CDS|t…
TIGR00180	parB_part: ParB/RepB/Spo0J family partition protein	Unclassified	0	0	0	0	[Genus species strain strain|parB|putative chromosome-partitioning protein ParB|loc|196575 197544 -1 # ID=30_1670|Type=CDS|transl_table=11; Genus species strain strain|parB|putative chromosome-partitioning protein ParB|loc|6069708 6070725 1 # ID=1_5291|Type=CDS|transl_table=11; Genus species strain strain|parB|putative chromosome-partitioning protein ParB|loc|8461827 8462844 -1 # ID=1_7838|Type=C…
TIGR00186	rRNA_methyl_3: RNA methyltransferase, TrmH family, group 3	Protein synthesis	0	0	0.29	0	[Genus species strain strain|-|putative tRNA/rRNA methyltransferase|loc|83978 84905 -1 # ID=33_2215|Type=CDS|transl_table=11; Genus species strain strain|-|putative tRNA/rRNA methyltransferase|loc|4927740 4928658 -1 # ID=1_4183|Type=CDS|transl_table=11; Genus species strain strain|-|putative tRNA/rRNA methyltransferase|loc|7785896 7786853 1 # ID=1_7202|Type=CDS|transl_table=11; Genus species stra…
TIGR00187	ribE: riboflavin synthase, alpha subunit	Biosynthesis of cofactors, prosthetic groups, and carriers	0	0	0.14	0	[Genus species strain strain|ribE|Riboflavin synthase|loc|390787 391390 -1 # ID=41_4537|Type=CDS|transl_table=11; Genus species strain strain|ribE|Riboflavin synthase|loc|9085523 9086135 1 # ID=1_8086|Type=CDS|transl_table=11; Genus species strain strain|ribE|Riboflavin synthase|loc|2428233 2428839 1 # ID=1_2316|Type=CDS|transl_table=11; Genus species strain strain|ribE|Riboflavin synthase|loc|68…
TIGR00188	rnpA: ribonuclease P protein component	Transcription	0	0	0.07	0	[Genus species strain strain|rnpA|Ribonuclease P protein component|loc|202478 202850 -1 # ID=30_1678|Type=CDS|transl_table=11; Genus species strain strain|rnpA|Ribonuclease P protein component|loc|6063458 6063806 1 # ID=1_5284|Type=CDS|transl_table=11; Genus species strain strain|rnpA|Ribonuclease P protein component|loc|1394113 1394479 -1 # ID=1_1386|Type=CDS|transl_table=11; Genus species strai…
TIGR00189	tesB: acyl-CoA thioesterase II	Fatty acid and phospholipid metabolism	0	0.14	0.07	0	[Genus species strain strain|tesB|Acyl-CoA thioesterase 2|loc|15206 16058 -1 # ID=20_379|Type=CDS|transl_table=11; Genus species strain strain|tesB_3|Acyl-CoA thioesterase 2|loc|8095236 8096112 1 # ID=1_7179|Type=CDS|transl_table=11; Genus species strain strain|tesB_5|Acyl-CoA thioesterase 2|loc|5380909 5381758 -1 # ID=1_5121|Type=CDS|transl_table=11; Genus species strain strain|tesB_4|Acyl-CoA t…
TIGR00190	thiC: phosphomethylpyrimidine synthase	Biosynthesis of cofactors, prosthetic groups, and carriers	0	0.07	0.29	0	[Genus species strain strain|thiC|Phosphomethylpyrimidine synthase|loc|138293 140039 1 # ID=21_626|Type=CDS|transl_table=11; Genus species strain strain|thiC|Phosphomethylpyrimidine synthase|loc|647136 648861 -1 # ID=1_574|Type=CDS|transl_table=11; Genus species strain strain|thiC|Phosphomethylpyrimidine synthase|loc|7683277 7684921 1 # ID=1_7096|Type=CDS|transl_table=11; Genus species strain str…
TIGR00191	thrB: homoserine kinase	Amino acid biosynthesis	0	0.07	0.14	0	[Genus species strain strain|thrB_2|Homoserine kinase|loc|365707 366664 1 # ID=44_5776|Type=CDS|transl_table=11; Genus species strain strain|thrB|Homoserine kinase|loc|7815230 7816184 1 # ID=1_6912|Type=CDS|transl_table=11; Genus species strain strain|thrB|Homoserine kinase|loc|6813276 6814167 -1 # ID=1_6289|Type=CDS|transl_table=11; Genus species strain strain|thrB|Homoserine kinase|loc|111072 1…
TIGR00194	uvrC: excinuclease ABC subunit C	DNA metabolism	0	0	0.36	0	[Genus species strain strain|uvrC|UvrABC system protein C|loc|37841 39863 1 # ID=28_1309|Type=CDS|transl_table=11; Genus species strain strain|uvrC|UvrABC system protein C|loc|1471833 1473912 -1 # ID=1_1229|Type=CDS|transl_table=11; Genus species strain strain|uvrC|UvrABC system protein C|loc|2432208 2434248 1 # ID=1_2321|Type=CDS|transl_table=11; Genus species strain strain|uvrC|UvrABC system pr…
TIGR00196	yjeF_cterm: YjeF family C-terminal domain	Unknown function	0.07	0	0.36	0	[Genus species strain strain|nnr|Bifunctional NAD(P)H-hydrate repair enzyme Nnr|loc|211579 213070 -1 # ID=34_2651|Type=CDS|transl_table=11; Genus species strain strain|nnr|Bifunctional NAD(P)H-hydrate repair enzyme Nnr|loc|7267182 7268658 1 # ID=1_6429|Type=CDS|transl_table=11; Genus species strain strain|nnr|Bifunctional NAD(P)H-hydrate repair enzyme Nnr|loc|436149 437592 1 # ID=1_445|Type=CDS|t…
TIGR00203	cydB: cytochrome d ubiquinol oxidase, subunit II	Energy metabolism	0.07	0	0.29	0	[Genus species strain strain|cydB_1|Cytochrome bd-I ubiquinol oxidase subunit 2|loc|436055 437147 1 # ID=1_374|Type=CDS|transl_table=11; Genus species strain strain|cydB_2|Cytochrome bd-I ubiquinol oxidase subunit 2|loc|6022307 6023330 1 # ID=1_5243|Type=CDS|transl_table=11; Genus species strain strain|cydB_2|Cytochrome bd-I ubiquinol oxidase subunit 2|loc|8635100 8636108 1 # ID=1_8002|Type=CDS|t…
TIGR00204	dxs: 1-deoxy-D-xylulose-5-phosphate synthase	Biosynthesis of cofactors, prosthetic groups, and carriers	0.43	0.43	0.57	0	[Genus species strain strain|dxs|1-deoxy-D-xylulose-5-phosphate synthase|loc|360694 362632 1 # ID=40_3954|Type=CDS|transl_table=11; Genus species strain strain|dxs_2|1-deoxy-D-xylulose-5-phosphate synthase|loc|2993978 2995889 -1 # ID=1_2438|Type=CDS|transl_table=11; Genus species strain strain|dxs|1-deoxy-D-xylulose-5-phosphate synthase|loc|2292638 2294549 1 # ID=1_2188|Type=CDS|transl_table=11; …
TIGR00209	galT_1: galactose-1-phosphate uridylyltransferase	Energy metabolism	0.07	0.07	0.36	0	[Genus species strain strain|galT|Galactose-1-phosphate uridylyltransferase|loc|4119856 4120918 -1 # ID=1_3432|Type=CDS|transl_table=11; Genus species strain strain|galT|Galactose-1-phosphate uridylyltransferase|loc|7427631 7428702 -1 # ID=1_6852|Type=CDS|transl_table=11; Genus species strain strain|galT_1|Galactose-1-phosphate uridylyltransferase|loc|525059 526253 1 # ID=1_481|Type=CDS|transl_ta…
TIGR00214	lipB: lipoyl(octanoyl) transferase	Protein fate	0.07	0	0.07	0	[Genus species strain strain|lipB|Octanoyltransferase|loc|515922 516651 1 # ID=41_4662|Type=CDS|transl_table=11; Genus species strain strain|lipB_1|Octanoyltransferase|loc|3897695 3898406 1 # ID=1_3238|Type=CDS|transl_table=11; Genus species strain strain|lipB_2|Octanoyltransferase|loc|8941708 8942446 -1 # ID=1_7951|Type=CDS|transl_table=11; Genus species strain strain|lipB|Octanoyltransferase|lo…
TIGR00218	manA: mannose-6-phosphate isomerase, class I	Energy metabolism	0	0.07	0.21	0	[Genus species strain strain|manA|Mannose-6-phosphate isomerase|loc|7061376 7062609 -1 # ID=1_6523|Type=CDS|transl_table=11; Genus species strain strain|manA|Mannose-6-phosphate isomerase|loc|520099 521362 1 # ID=2_1339|Type=CDS|transl_table=11; Genus species strain strain|manA|Mannose-6-phosphate isomerase|loc|6368497 6369724 -1 # ID=1_6041|Type=CDS|transl_table=11; Genus species strain strain|m…
TIGR00219	mreC: rod shape-determining protein MreC	Cell envelope	0	0	0.07	0	[Genus species strain strain|-|hypothetical protein|loc|3100362 3101415 -1 # ID=1_2741|Type=CDS|transl_table=11; Genus species strain strain|-|hypothetical protein|loc|6094387 6095332 1 # ID=1_5236|Type=CDS|transl_table=11; Genus species strain strain|-|hypothetical protein|loc|3583120 3584146 -1 # ID=1_3329|Type=CDS|transl_table=11; Genus species strain strain|-|hypothetical protein|loc|2298082 …
TIGR00220	mscL: large conductance mechanosensitive channel protein	Cellular processes	0.07	0.07	0.21	0	[Genus species strain strain|mscL|Large-conductance mechanosensitive channel|loc|13104 13554 1 # ID=18_161|Type=CDS|transl_table=11; Genus species strain strain|mscL|Large-conductance mechanosensitive channel|loc|4691256 4691667 1 # ID=1_3972|Type=CDS|transl_table=11; Genus species strain strain|mscL|Large-conductance mechanosensitive channel|loc|7415470 7415890 1 # ID=1_6838|Type=CDS|transl_tabl…
TIGR00222	panB: 3-methyl-2-oxobutanoate hydroxymethyltransferase	Biosynthesis of cofactors, prosthetic groups, and carriers	0.07	0.14	0.36	0	[Genus species strain strain|panB|3-methyl-2-oxobutanoate hydroxymethyltransferase|loc|539080 539929 1 # ID=41_4681|Type=CDS|transl_table=11; Genus species strain strain|panB_1|3-methyl-2-oxobutanoate hydroxymethyltransferase|loc|6777584 6778445 1 # ID=1_5955|Type=CDS|transl_table=11; Genus species strain strain|panB_2|3-methyl-2-oxobutanoate hydroxymethyltransferase|loc|8910006 8910870 -1 # ID=1…
TIGR00223	panD: aspartate 1-decarboxylase	Biosynthesis of cofactors, prosthetic groups, and carriers	0.29	0.43	0.57	0	[Genus species strain strain|panD|Aspartate 1-decarboxylase|loc|355274 355691 -1 # ID=33_2465|Type=CDS|transl_table=11; Genus species strain strain|panD_1|Aspartate 1-decarboxylase|loc|114654 115062 1 # ID=1_102|Type=CDS|transl_table=11; Genus species strain strain|panD_2|Aspartate 1-decarboxylase|loc|5153334 5153751 -1 # ID=1_4401|Type=CDS|transl_table=11; Genus species strain strain|panD|Aspart…
TIGR00228	ruvC: crossover junction endodeoxyribonuclease RuvC	DNA metabolism	0	0.14	0.43	0	[Genus species strain strain|ruvC|Crossover junction endodeoxyribonuclease RuvC|loc|110936 111479 1 # ID=22_737|Type=CDS|transl_table=11; Genus species strain strain|ruvC|Crossover junction endodeoxyribonuclease RuvC|loc|10156169 10156805 1 # ID=1_9087|Type=CDS|transl_table=11; Genus species strain strain|ruvC|Crossover junction endodeoxyribonuclease RuvC|loc|4616500 4617103 -1 # ID=1_4308|Type=C…
TIGR00233	trpS: tryptophan--tRNA ligase	Protein synthesis	0.86	0.14	0.71	0	[Genus species strain strain|trpS2|Tryptophan--tRNA ligase 2|loc|135842 136856 -1 # ID=33_2269|Type=CDS|transl_table=11; Genus species strain strain|trpS|Tryptophan--tRNA ligase|loc|27897 28944 -1 # ID=34_2493|Type=CDS|transl_table=11; Genus species strain strain|trpS2|Tryptophan--tRNA ligase 2|loc|4970640 4971699 -1 # ID=1_4229|Type=CDS|transl_table=11; Genus species strain strain|trpS|Tryptopha…
TIGR00234	tyrS: tyrosine--tRNA ligase	Protein synthesis	0	0	0.29	0	[Genus species strain strain|tyrS|Tyrosine--tRNA ligase|loc|157735 159013 1 # ID=22_781|Type=CDS|transl_table=11; Genus species strain strain|tyrS|Tyrosine--tRNA ligase|loc|10213005 10214283 1 # ID=1_9139|Type=CDS|transl_table=11; Genus species strain strain|tyrS|Tyrosine--tRNA ligase|loc|4832770 4834045 -1 # ID=1_4488|Type=CDS|transl_table=11; Genus species strain strain|tyrS|Tyrosine--tRNA liga…
TIGR00237	xseA: exodeoxyribonuclease VII, large subunit	DNA metabolism	0	0.07	0.36	0	[Genus species strain strain|xseA|Exodeoxyribonuclease 7 large subunit|loc|511104 512325 -1 # ID=44_5925|Type=CDS|transl_table=11; Genus species strain strain|xseA|Exodeoxyribonuclease 7 large subunit|loc|4357982 4359197 1 # ID=1_3668|Type=CDS|transl_table=11; Genus species strain strain|xseA|Exodeoxyribonuclease 7 large subunit|loc|7114002 7115268 1 # ID=1_6570|Type=CDS|transl_table=11; Genus sp…
TIGR00239	2oxo_dh_E1: oxoglutarate dehydrogenase (succinyl-transferring), E1 component	Energy metabolism	0.07	0.14	0.21	0	[Genus species strain strain|kgd|Multifunctional 2-oxoglutarate metabolism enzyme|loc|176802 180537 1 # ID=32_2076|Type=CDS|transl_table=11; Genus species strain strain|kgd|Multifunctional 2-oxoglutarate metabolism enzyme|loc|8198760 8202477 -1 # ID=1_7277|Type=CDS|transl_table=11; Genus species strain strain|kgd|Multifunctional 2-oxoglutarate metabolism enzyme|loc|6991166 6994856 1 # ID=1_6456|T…
TIGR00243	Dxr: 1-deoxy-D-xylulose 5-phosphate reductoisomerase	Biosynthesis of cofactors, prosthetic groups, and carriers	0.07	0.07	0.36	0	[Genus species strain strain|dxr|1-deoxy-D-xylulose 5-phosphate reductoisomerase|loc|95342 96578 1 # ID=19_342|Type=CDS|transl_table=11; Genus species strain strain|dxr|1-deoxy-D-xylulose 5-phosphate reductoisomerase|loc|8566620 8567862 1 # ID=1_7610|Type=CDS|transl_table=11; Genus species strain strain|dxr|1-deoxy-D-xylulose 5-phosphate reductoisomerase|loc|1730223 1731420 1 # ID=1_1653|Type=CDS…
TIGR00250	RNAse_H_YqgF: putative transcription antitermination factor YqgF	Unknown function	0	0	0.21	0	[Genus species strain strain|-|Putative pre-16S rRNA nuclease|loc|133237 133696 1 # ID=22_757|Type=CDS|transl_table=11; Genus species strain strain|-|Putative pre-16S rRNA nuclease|loc|10180722 10181181 1 # ID=1_9109|Type=CDS|transl_table=11; Genus species strain strain|-|Putative pre-16S rRNA nuclease|loc|2376738 2377146 1 # ID=1_2263|Type=CDS|transl_table=11; Genus species strain strain|-|Putat…
TIGR00252	TIGR00252: TIGR00252 family protein	Hypothetical proteins	0	0.07	0	0	[Genus species strain strain|-|hypothetical protein|loc|1676514 1676922 1 # ID=1_1595|Type=CDS|transl_table=11; Genus species strain strain|-|hypothetical protein|loc|5783827 5784196 -1 # ID=1_5486|Type=CDS|transl_table=11; Genus species strain strain|-|hypothetical protein|loc|3188389 3188761 1 # ID=1_3007|Type=CDS|transl_table=11; Genus species strain strain|-|hypothetical protein|loc|6104785 6…
TIGR00256	TIGR00256: D-tyrosyl-tRNA(Tyr) deacylase	Protein synthesis	0	0	0.36	0	[Genus species strain strain|dtd|D-aminoacyl-tRNA deacylase|loc|156082 156508 1 # ID=33_2290|Type=CDS|transl_table=11; Genus species strain strain|dtd|D-aminoacyl-tRNA deacylase|loc|7170082 7170514 1 # ID=1_6323|Type=CDS|transl_table=11; Genus species strain strain|dtd|D-aminoacyl-tRNA deacylase|loc|2239142 2239568 -1 # ID=1_2136|Type=CDS|transl_table=11; Genus species strain strain|dtd|D-aminoac…
TIGR00257	IMPACT_YIGZ: uncharacterized protein, YigZ family	Unknown function	0	0.14	0.21	0	[Genus species strain strain|yigZ|IMPACT family member YigZ|loc|1077448 1078069 -1 # ID=1_861|Type=CDS|transl_table=11; Genus species strain strain|yigZ|IMPACT family member YigZ|loc|6133837 6134464 -1 # ID=1_5686|Type=CDS|transl_table=11; Genus species strain strain|yigZ|IMPACT family member YigZ|loc|1410072 1410699 -1 # ID=1_1290|Type=CDS|transl_table=11; Genus species strain strain|yigZ|IMPACT…
TIGR00262	trpA: tryptophan synthase, alpha subunit	Amino acid biosynthesis	0.07	0	0.29	0	[Genus species strain strain|trpA|Tryptophan synthase alpha chain|loc|288170 288992 -1 # ID=41_4435|Type=CDS|transl_table=11; Genus species strain strain|trpA|Tryptophan synthase alpha chain|loc|9244515 9245328 1 # ID=1_8232|Type=CDS|transl_table=11; Genus species strain strain|trpA_1|Tryptophan synthase alpha chain|loc|1941195 1941987 1 # ID=1_1863|Type=CDS|transl_table=11; Genus species strain …
TIGR00273	TIGR00273: iron-sulfur cluster-binding protein	Energy metabolism	0	0	0.07	0	[Genus species strain strain|lutB_2|Lactate utilization protein B|loc|2516290 2517748 1 # ID=1_2057|Type=CDS|transl_table=11; Genus species strain strain|lutB|Lactate utilization protein B|loc|548958 550428 1 # ID=1_539|Type=CDS|transl_table=11; Genus species strain strain|lutB|Lactate utilization protein B|loc|3763358 3764849 1 # ID=1_3561|Type=CDS|transl_table=11; Genus species strain strain|lu…
TIGR00274	TIGR00274: N-acetylmuramic acid 6-phosphate etherase	Cell envelope	0	0	0.21	0	[Genus species strain strain|murQ|N-acetylmuramic acid 6-phosphate etherase|loc|7604063 7604960 1 # ID=1_6725|Type=CDS|transl_table=11; Genus species strain strain|murQ|N-acetylmuramic acid 6-phosphate etherase|loc|3619196 3620132 1 # ID=1_3226|Type=CDS|transl_table=11; Genus species strain strain|murQ|N-acetylmuramic acid 6-phosphate etherase|loc|5026272 5027238 -1 # ID=1_4480|Type=CDS|transl_ta…
TIGR00281	TIGR00281: segregation and condensation protein B	DNA metabolism	0	0.07	0	0	[Genus species strain strain|scpB|Segregation and condensation protein B|loc|213957 214542 -1 # ID=41_4373|Type=CDS|transl_table=11; Genus species strain strain|scpB|Segregation and condensation protein B|loc|9324480 9325116 1 # ID=1_8299|Type=CDS|transl_table=11; Genus species strain strain|scpB|Segregation and condensation protein B|loc|4800515 4801403 -1 # ID=1_4462|Type=CDS|transl_table=11; G…
TIGR00302	TIGR00302: phosphoribosylformylglycinamidine synthase, purS protein	Purines, pyrimidines, nucleosides, and nucleotides	0	0.14	0	0	[Genus species strain strain|purS|Phosphoribosylformylglycinamidine synthase subunit PurS|loc|162329 162572 1 # ID=35_2966|Type=CDS|transl_table=11; Genus species strain strain|purS|Phosphoribosylformylglycinamidine synthase subunit PurS|loc|5480561 5480933 -1 # ID=1_4708|Type=CDS|transl_table=11; Genus species strain strain|purS|Phosphoribosylformylglycinamidine synthase subunit PurS|loc|8139836…
TIGR00337	PyrG: CTP synthase	Purines, pyrimidines, nucleosides, and nucleotides	0	0.07	0.14	0	[Genus species strain strain|pyrG|CTP synthase|loc|218305 219973 -1 # ID=41_4378|Type=CDS|transl_table=11; Genus species strain strain|pyrG_2|CTP synthase|loc|9317713 9319249 1 # ID=1_8292|Type=CDS|transl_table=11; Genus species strain strain|pyrG|CTP synthase|loc|4805600 4807175 -1 # ID=1_4468|Type=CDS|transl_table=11; Genus species strain strain|pyrG|CTP synthase|loc|47625 49386 -1 # ID=10_3112…
TIGR00343	TIGR00343: pyridoxal 5'-phosphate synthase, synthase subunit Pdx1	Biosynthesis of cofactors, prosthetic groups, and carriers	0.07	0.07	0	0	[Genus species strain strain|pdxS|Pyridoxal 5-phosphate synthase subunit PdxS|loc|105369 106281 1 # ID=22_731|Type=CDS|transl_table=11; Genus species strain strain|pdxS|Pyridoxal 5-phosphate synthase subunit PdxS|loc|10151596 10152511 1 # ID=1_9082|Type=CDS|transl_table=11; Genus species strain strain|pdxS|Pyridoxal 5-phosphate synthase subunit PdxS|loc|4620321 4621233 1 # ID=1_4313|Type=CDS|tran…
TIGR00344	alaS: alanine--tRNA ligase	Protein synthesis	0.29	0.07	0.57	0	[Genus species strain strain|alaS_1|Alanine--tRNA ligase|loc|130542 133212 1 # ID=22_756|Type=CDS|transl_table=11; Genus species strain strain|alaS_2|Alanine--tRNA ligase|loc|386600 389234 1 # ID=39_3574|Type=CDS|transl_table=11; Genus species strain strain|alaS_1|Alanine--tRNA ligase|loc|3539892 3542511 1 # ID=1_2936|Type=CDS|transl_table=11; Genus species strain strain|alaS_2|Alanine--tRNA liga…
TIGR00355	purH: phosphoribosylaminoimidazolecarboxamide formyltransferase/IMP cyclohydrolase	Purines, pyrimidines, nucleosides, and nucleotides	0	0	0.14	0	[Genus species strain strain|purH|Bifunctional purine biosynthesis protein PurH|loc|42604 44173 -1 # ID=34_2505|Type=CDS|transl_table=11; Genus species strain strain|purH|Bifunctional purine biosynthesis protein PurH|loc|7366789 7368355 1 # ID=1_6518|Type=CDS|transl_table=11; Genus species strain strain|purH|Bifunctional purine biosynthesis protein PurH|loc|517682 519245 1 # ID=1_523|Type=CDS|tra…
TIGR00357	TIGR00357: methionine-R-sulfoxide reductase	Protein fate	0	0.07	0.36	0	[Genus species strain strain|msrB|Peptide methionine sulfoxide reductase MsrB|loc|383019 383421 -1 # ID=40_3970|Type=CDS|transl_table=11; Genus species strain strain|msrB|Peptide methionine sulfoxide reductase MsrB|loc|2960168 2960570 1 # ID=1_2407|Type=CDS|transl_table=11; Genus species strain strain|msrB|Peptide methionine sulfoxide reductase MsrB|loc|2331219 2331648 -1 # ID=1_2221|Type=CDS|tra…
TIGR00362	DnaA: chromosomal replication initiator protein DnaA	DNA metabolism	0	0.07	0.14	0	[Genus species strain strain|dnaA|Chromosomal replication initiator protein DnaA|loc|203751 205899 1 # ID=30_1680|Type=CDS|transl_table=11; Genus species strain strain|dnaA|Chromosomal replication initiator protein DnaA|loc|6060394 6062611 -1 # ID=1_5282|Type=CDS|transl_table=11; Genus species strain strain|dnaA|Chromosomal replication initiator protein DnaA|loc|8468372 8470130 1 # ID=1_7845|Type…
TIGR00368	TIGR00368: Mg chelatase-like protein	Unknown function	0	0.07	0.07	0	[Genus species strain strain|comM|Competence protein ComM|loc|54677 56237 -1 # ID=19_304|Type=CDS|transl_table=11; Genus species strain strain|comM|Competence protein ComM|loc|8515564 8517115 -1 # ID=1_7563|Type=CDS|transl_table=11; Genus species strain strain|comM|Competence protein ComM|loc|1676921 1678433 1 # ID=1_1596|Type=CDS|transl_table=11; Genus species strain strain|comM|Competence prote…
TIGR00370	TIGR00370: sensor histidine kinase inhibitor, KipI family	Hypothetical proteins	0	0	0.14	0	[Genus species strain strain|pxpB|5-oxoprolinase subunit B|loc|49924 50521 -1 # ID=40_3670|Type=CDS|transl_table=11; Genus species strain strain|pxpB_2|5-oxoprolinase subunit B|loc|3378431 3379046 1 # ID=1_2794|Type=CDS|transl_table=11; Genus species strain strain|pxpB|5-oxoprolinase subunit B|loc|1923234 1923921 1 # ID=1_1431|Type=CDS|transl_table=11]
TIGR00379	cobB: cobyrinic acid a,c-diamide synthase	Biosynthesis of cofactors, prosthetic groups, and carriers	0.07	0	0	0	[Genus species strain strain|cobB_4|Hydrogenobyrinate a,c-diamide synthase|loc|3727482 3728853 -1 # ID=1_3095|Type=CDS|transl_table=11; Genus species strain strain|cobB_2|Hydrogenobyrinate a,c-diamide synthase|loc|6157265 6158618 -1 # ID=1_5705|Type=CDS|transl_table=11; Genus species strain strain|cobB_2|Hydrogenobyrinate a,c-diamide synthase|loc|4298982 4301442 -1 # ID=1_4093|Type=CDS|transl_tab…
TIGR00380	cobD: cobalamin biosynthesis protein CobD	Biosynthesis of cofactors, prosthetic groups, and carriers	0	0	0	0	[Genus species strain strain|cobD|Cobalamin biosynthesis protein CobD|loc|270453 271374 1 # ID=43_5242|Type=CDS|transl_table=11; Genus species strain strain|cobD|Cobalamin biosynthesis protein CobD|loc|3769130 3770033 -1 # ID=1_3134|Type=CDS|transl_table=11; Genus species strain strain|cobD_2|Cobalamin biosynthesis protein CobD|loc|6151336 6152305 -1 # ID=1_5699|Type=CDS|transl_table=11; Genus sp…
TIGR00382	clpX: ATP-dependent Clp protease, ATP-binding subunit ClpX	Protein fate	0	0	0.21	0	[Genus species strain strain|clpX|ATP-dependent Clp protease ATP-binding subunit ClpX|loc|414722 416003 1 # ID=43_5377|Type=CDS|transl_table=11; Genus species strain strain|clpX|ATP-dependent Clp protease ATP-binding subunit ClpX|loc|3516488 3517763 -1 # ID=1_2914|Type=CDS|transl_table=11; Genus species strain strain|clpX_2|ATP-dependent Clp protease ATP-binding subunit ClpX|loc|5836811 5838107 -…
TIGR00392	ileS: isoleucine--tRNA ligase	Protein synthesis	0.07	0	0.43	0	[Genus species strain strain|ileS|Isoleucine--tRNA ligase|loc|315323 318509 1 # ID=41_4466|Type=CDS|transl_table=11; Genus species strain strain|ileS|Isoleucine--tRNA ligase|loc|9203179 9206356 -1 # ID=1_8192|Type=CDS|transl_table=11; Genus species strain strain|ileS|Isoleucine--tRNA ligase|loc|5281452 5284614 -1 # ID=1_4904|Type=CDS|transl_table=11; Genus species strain strain|ileS|Isoleucine--t…
TIGR00396	leuS_bact: leucine--tRNA ligase	Protein synthesis	0	0	0.21	0	[Genus species strain strain|leuS|Leucine--tRNA ligase|loc|26695 29206 1 # ID=40_3653|Type=CDS|transl_table=11; Genus species strain strain|leuS|Leucine--tRNA ligase|loc|3425649 3428118 -1 # ID=1_2839|Type=CDS|transl_table=11; Genus species strain strain|leuS|Leucine--tRNA ligase|loc|8428674 8431563 -1 # ID=1_7814|Type=CDS|transl_table=11; Genus species strain strain|leuS|Leucine--tRNA ligase|loc…
TIGR00398	metG: methionine--tRNA ligase	Protein synthesis	0.07	0	0.29	0	[Genus species strain strain|metG|Methionine--tRNA ligase|loc|254437 256228 1 # ID=44_5684|Type=CDS|transl_table=11; Genus species strain strain|metG|Methionine--tRNA ligase|loc|4502919 4504722 -1 # ID=1_3796|Type=CDS|transl_table=11; Genus species strain strain|metG_2|Methionine--tRNA ligase|loc|7350839 7352636 -1 # ID=1_6779|Type=CDS|transl_table=11; Genus species strain strain|metG|Methionine-…
TIGR00401	msrA: peptide-methionine (S)-S-oxide reductase	Protein fate	0.14	0.14	0.5	0	[Genus species strain strain|msrA|Peptide methionine sulfoxide reductase MsrA|loc|74880 75537 1 # ID=38_3213|Type=CDS|transl_table=11; Genus species strain strain|msrA_1|Peptide methionine sulfoxide reductase MsrA|loc|269065 269575 1 # ID=1_240|Type=CDS|transl_table=11; Genus species strain strain|msrA_2|Peptide methionine sulfoxide reductase MsrA|loc|5037621 5038272 -1 # ID=1_4292|Type=CDS|trans…
TIGR00409	proS_fam_II: proline--tRNA ligase	Protein synthesis	0	0	0.43	0	[Genus species strain strain|proS_2|Proline--tRNA ligase|loc|82489 84184 1 # ID=18_223|Type=CDS|transl_table=11; Genus species strain strain|proS_2|Proline--tRNA ligase|loc|4775833 4777516 1 # ID=1_4044|Type=CDS|transl_table=11; Genus species strain strain|proS|Proline--tRNA ligase|loc|1761563 1763312 1 # ID=1_1682|Type=CDS|transl_table=11; Genus species strain strain|proS|Proline--tRNA ligase|lo…
TIGR00414	serS: serine--tRNA ligase	Protein synthesis	0.07	0	0.36	0	[Genus species strain strain|serS|Serine--tRNA ligase|loc|136236 137499 1 # ID=30_1610|Type=CDS|transl_table=11; Genus species strain strain|serS|Serine--tRNA ligase|loc|5902146 5903406 -1 # ID=1_5124|Type=CDS|transl_table=11; Genus species strain strain|serS|Serine--tRNA ligase|loc|8663589 8664858 1 # ID=1_8030|Type=CDS|transl_table=11; Genus species strain strain|serS|Serine--tRNA ligase|loc|24…
TIGR00416	sms: DNA repair protein RadA	DNA metabolism	0	0	0.36	0	[Genus species strain strain|radA|DNA repair protein RadA|loc|43995 45450 -1 # ID=37_3128|Type=CDS|transl_table=11; Genus species strain strain|radA|DNA repair protein RadA|loc|5124011 5125445 1 # ID=1_4374|Type=CDS|transl_table=11; Genus species strain strain|radA|DNA repair protein RadA|loc|7775985 7777347 -1 # ID=1_7193|Type=CDS|transl_table=11; Genus species strain strain|radA|DNA repair prot…
TIGR00418	thrS: threonine--tRNA ligase	Protein synthesis	0.36	0.07	0.71	0	[Genus species strain strain|thrS|Threonine--tRNA ligase|loc|97030 99022 1 # ID=22_722|Type=CDS|transl_table=11; Genus species strain strain|thrS|Threonine--tRNA ligase|loc|10134367 10136353 1 # ID=1_9065|Type=CDS|transl_table=11; Genus species strain strain|thrS_1|Threonine--tRNA ligase|loc|4645677 4647714 -1 # ID=1_4339|Type=CDS|transl_table=11; Genus species strain strain|thrS_2|Threonine--tRN…
TIGR00419	tim: triose-phosphate isomerase	Energy metabolism	0	0	0.29	0	[Genus species strain strain|tpiA|Triosephosphate isomerase|loc|48913 49708 1 # ID=28_1318|Type=CDS|transl_table=11; Genus species strain strain|tpiA|Triosephosphate isomerase|loc|1462097 1462892 -1 # ID=1_1220|Type=CDS|transl_table=11; Genus species strain strain|tpiA|Triosephosphate isomerase|loc|2452946 2453696 1 # ID=1_2334|Type=CDS|transl_table=11; Genus species strain strain|tpiA|Triosephos…
TIGR00422	valS: valine--tRNA ligase	Protein synthesis	0	0	0.14	0	[Genus species strain strain|valS_2|Valine--tRNA ligase|loc|436680 439338 1 # ID=43_5402|Type=CDS|transl_table=11; Genus species strain strain|valS_2|Valine--tRNA ligase|loc|5816999 5819627 -1 # ID=1_5391|Type=CDS|transl_table=11; Genus species strain strain|valS|Valine--tRNA ligase|loc|3696983 3699635 1 # ID=1_3551|Type=CDS|transl_table=11; Genus species strain strain|valS|Valine--tRNA ligase|lo…
TIGR00430	Q_tRNA_tgt: tRNA-guanine transglycosylase	Protein synthesis	0	0.07	0.07	0	[Genus species strain strain|tgt|Queuine tRNA-ribosyltransferase|loc|800447 801701 -1 # ID=1_795|Type=CDS|transl_table=11; Genus species strain strain|tgt|Queuine tRNA-ribosyltransferase|loc|531157 532387 -1 # ID=1_509|Type=CDS|transl_table=11; Genus species strain strain|tgt|Queuine tRNA-ribosyltransferase|loc|263530 264805 1 # ID=1_219|Type=CDS|transl_table=11]
TIGR00431	TruB: tRNA pseudouridine(55) synthase	Protein synthesis	0	0	0.36	0	[Genus species strain strain|truB|tRNA pseudouridine synthase B|loc|10583 11471 -1 # ID=27_1228|Type=CDS|transl_table=11; Genus species strain strain|truB|tRNA pseudouridine synthase B|loc|8642793 8643666 1 # ID=1_7684|Type=CDS|transl_table=11; Genus species strain strain|truB|tRNA pseudouridine synthase B|loc|5382088 5382934 -1 # ID=1_4993|Type=CDS|transl_table=11; Genus species strain strain|tr…
TIGR00435	cysS: cysteine--tRNA ligase	Protein synthesis	0	0	0.29	0	[Genus species strain strain|cysS|Cysteine--tRNA ligase|loc|85622 87020 -1 # ID=33_2217|Type=CDS|transl_table=11; Genus species strain strain|cysS|Cysteine--tRNA ligase|loc|4928793 4930191 -1 # ID=1_4184|Type=CDS|transl_table=11; Genus species strain strain|cysS|Cysteine--tRNA ligase|loc|7784480 7785866 1 # ID=1_7201|Type=CDS|transl_table=11; Genus species strain strain|cysS|Cysteine--tRNA ligase…
TIGR00442	hisS: histidine--tRNA ligase	Protein synthesis	0.07	0.07	0.21	0	[Genus species strain strain|hisS|Histidine--tRNA ligase|loc|121870 123139 -1 # ID=22_746|Type=CDS|transl_table=11; Genus species strain strain|hisS_1|Histidine--tRNA ligase|loc|6513869 6515201 1 # ID=1_5716|Type=CDS|transl_table=11; Genus species strain strain|hisS_2|Histidine--tRNA ligase|loc|10167531 10168818 -1 # ID=1_9096|Type=CDS|transl_table=11; Genus species strain strain|hisS|Histidine--…
TIGR00447	pth: aminoacyl-tRNA hydrolase	Protein synthesis	0	0	0.07	0	[Genus species strain strain|pth|Peptidyl-tRNA hydrolase|loc|272409 272985 1 # ID=44_5700|Type=CDS|transl_table=11; Genus species strain strain|pth|Peptidyl-tRNA hydrolase|loc|4475688 4476264 -1 # ID=1_3769|Type=CDS|transl_table=11; Genus species strain strain|pth|Peptidyl-tRNA hydrolase|loc|7338194 7338788 1 # ID=1_6769|Type=CDS|transl_table=11; Genus species strain strain|pth|Peptidyl-tRNA hydr…
TIGR00456	argS: arginine--tRNA ligase	Protein synthesis	0.07	0	0.21	0	[Genus species strain strain|argS|Arginine--tRNA ligase|loc|14375 16139 -1 # ID=44_5471|Type=CDS|transl_table=11; Genus species strain strain|argS_1|Arginine--tRNA ligase|loc|4811410 4813156 1 # ID=1_4080|Type=CDS|transl_table=11; Genus species strain strain|argS_1|Arginine--tRNA ligase|loc|5783853 5785572 1 # ID=1_5361|Type=CDS|transl_table=11; Genus species strain strain|argS_2|Arginine--tRNA l…
TIGR00459	aspS_bact: aspartate--tRNA ligase	Protein synthesis	0	0	0.29	0	[Genus species strain strain|aspS|Aspartate--tRNA(Asp/Asn) ligase|loc|120107 121874 -1 # ID=22_745|Type=CDS|transl_table=11; Genus species strain strain|aspS|Aspartate--tRNA(Asp/Asn) ligase|loc|10165774 10167535 -1 # ID=1_9095|Type=CDS|transl_table=11; Genus species strain strain|aspS|Aspartate--tRNA(Asp/Asn) ligase|loc|2363014 2364811 1 # ID=1_2252|Type=CDS|transl_table=11; Genus species strain …
TIGR00461	gcvP: glycine dehydrogenase	Energy metabolism	0	0.14	0.29	0	[Genus species strain strain|gcvP|putative glycine dehydrogenase (decarboxylating)|loc|124462 127345 -1 # ID=21_617|Type=CDS|transl_table=11; Genus species strain strain|gcvP|putative glycine dehydrogenase (decarboxylating)|loc|669886 672763 1 # ID=1_593|Type=CDS|transl_table=11; Genus species strain strain|gcvP|putative glycine dehydrogenase (decarboxylating)|loc|1546254 1549146 1 # ID=1_1469|Ty…
TIGR00464	gltX_bact: glutamate--tRNA ligase	Protein synthesis	0	0	0.21	0	[Genus species strain strain|gltX|Glutamate--tRNA ligase|loc|15279 16620 -1 # ID=41_4188|Type=CDS|transl_table=11; Genus species strain strain|gltX|Glutamate--tRNA ligase|loc|10024432 10025782 1 # ID=1_8962|Type=CDS|transl_table=11; Genus species strain strain|gltX|Glutamate--tRNA ligase|loc|37423 38869 1 # ID=3_1647|Type=CDS|transl_table=11; Genus species strain strain|gltX|Glutamate--tRNA ligas…
TIGR00465	ilvC: ketol-acid reductoisomerase	Amino acid biosynthesis	0.07	0	0.43	0	[Genus species strain strain|ilvC|Ketol-acid reductoisomerase (NADP(+))|loc|36413 37397 -1 # ID=32_1950|Type=CDS|transl_table=11; Genus species strain strain|ilvC|Ketol-acid reductoisomerase (NADP(+))|loc|8395025 8396009 1 # ID=1_7448|Type=CDS|transl_table=11; Genus species strain strain|ilvC|Ketol-acid reductoisomerase (NADP(+))|loc|1426776 1427790 1 # ID=1_1365|Type=CDS|transl_table=11; Genus s…
TIGR00467	lysS_arch: lysine--tRNA ligase	Protein synthesis	0	0	0	0	[Genus species strain strain|lysS|Lysine--tRNA ligase|loc|4519216 4520950 1 # ID=1_4044|Type=CDS|transl_table=11; Genus species strain strain|lysS|Lysine--tRNA ligase|loc|4062849 4064601 -1 # ID=1_3586|Type=CDS|transl_table=11; Genus species strain strain|lysS|Lysine--tRNA ligase|loc|6261982 6263806 1 # ID=1_4971|Type=CDS|transl_table=11; Genus species strain strain|lysS|Lysine--tRNA ligase|loc|3…
TIGR00468	pheS: phenylalanine--tRNA ligase, alpha subunit	Protein synthesis	0	0	0.07	0	[Genus species strain strain|pheS|Phenylalanine--tRNA ligase alpha subunit|loc|140401 141511 1 # ID=22_766|Type=CDS|transl_table=11; Genus species strain strain|pheS|Phenylalanine--tRNA ligase alpha subunit|loc|10191323 10192433 1 # ID=1_9121|Type=CDS|transl_table=11; Genus species strain strain|pheS|Phenylalanine--tRNA ligase alpha subunit|loc|4850181 4851237 -1 # ID=1_4502|Type=CDS|transl_table…
TIGR00472	pheT_bact: phenylalanine--tRNA ligase, beta subunit	Protein synthesis	0	0	0.14	0	[Genus species strain strain|pheT|Phenylalanine--tRNA ligase beta subunit|loc|141510 144006 1 # ID=22_767|Type=CDS|transl_table=11; Genus species strain strain|pheT|Phenylalanine--tRNA ligase beta subunit|loc|10192432 10194910 1 # ID=1_9122|Type=CDS|transl_table=11; Genus species strain strain|pheT|Phenylalanine--tRNA ligase beta subunit|loc|4847611 4850182 -1 # ID=1_4501|Type=CDS|transl_table=11…
TIGR00473	pssA: CDP-diacylglycerol-serine O-phosphatidyltransferase	Fatty acid and phospholipid metabolism	0	0	0	0	[Genus species strain strain|-|hypothetical protein|loc|7677416 7678385 1 # ID=1_7090|Type=CDS|transl_table=11; Genus species strain strain|-|hypothetical protein|loc|204021 204882 1 # ID=1_208|Type=CDS|transl_table=11; Genus species strain strain|-|hypothetical protein|loc|1653132 1653999 -1 # ID=1_1576|Type=CDS|transl_table=11; Genus species strain strain|-|hypothetical protein|loc|6564764 6565…
TIGR00481	TIGR00481: Raf kinase inhibitor-like protein, YbhB/YbcL family	Unknown function	0.43	0.07	0.64	0	[Genus species strain strain|-|hypothetical protein|loc|253466 254048 -1 # ID=40_3851|Type=CDS|transl_table=11; Genus species strain strain|-|hypothetical protein|loc|24471 24993 -1 # ID=44_5479|Type=CDS|transl_table=11; Genus species strain strain|-|hypothetical protein|loc|584314 584767 -1 # ID=1_518|Type=CDS|transl_table=11; Genus species strain strain|-|hypothetical protein|loc|1807095 180804…
TIGR00484	EF-G: translation elongation factor G	Protein synthesis	0.21	0.07	0.36	0	[Genus species strain strain|fusA|Elongation factor G|loc|286448 288560 -1 # ID=34_2711|Type=CDS|transl_table=11; Genus species strain strain|fusA|Elongation factor G|loc|7224479 7226591 1 # ID=1_6373|Type=CDS|transl_table=11; Genus species strain strain|fusA|Elongation factor G|loc|385831 387931 1 # ID=1_385|Type=CDS|transl_table=11; Genus species strain strain|fusA_1|Elongation factor G|loc|685…
TIGR00485	EF-Tu: translation elongation factor Tu	Protein synthesis	0.5	0.14	0.79	0	[Genus species strain strain|tuf|Elongation factor Tu|loc|285173 286367 -1 # ID=34_2710|Type=CDS|transl_table=11; Genus species strain strain|tuf_1|Elongation factor Tu|loc|5924170 5925355 -1 # ID=1_5144|Type=CDS|transl_table=11; Genus species strain strain|tuf_2|Elongation factor Tu|loc|7226676 7227870 1 # ID=1_6374|Type=CDS|transl_table=11; Genus species strain strain|tuf|Elongation factor Tu|l…
TIGR00486	YbgI_SA1388: dinuclear metal center protein, YbgI/SA1388 family	Unknown function	0	0.07	0.36	0	[Genus species strain strain|-|hypothetical protein|loc|245065 245884 1 # ID=40_3842|Type=CDS|transl_table=11; Genus species strain strain|-|hypothetical protein|loc|3207748 3208621 -1 # ID=1_2626|Type=CDS|transl_table=11; Genus species strain strain|-|hypothetical protein|loc|851578 852397 1 # ID=1_852|Type=CDS|transl_table=11; Genus species strain strain|-|hypothetical protein|loc|254784 255717…
TIGR00487	IF-2: translation initiation factor IF-2	Protein synthesis	0	0	0.14	0	[Genus species strain strain|infB|Translation initiation factor IF-2|loc|13577 16583 -1 # ID=27_1232|Type=CDS|transl_table=11; Genus species strain strain|infB|Translation initiation factor IF-2|loc|8638166 8640011 1 # ID=1_7680|Type=CDS|transl_table=11; Genus species strain strain|infB|Translation initiation factor IF-2|loc|5391654 5394609 -1 # ID=1_5003|Type=CDS|transl_table=11; Genus species s…
TIGR00494	crcB: protein CrcB	Unknown function	0.43	0.14	0.5	0	[Genus species strain strain|crcB_1|Putative fluoride ion transporter CrcB|loc|4697243 4697612 -1 # ID=1_4383|Type=CDS|transl_table=11; Genus species strain strain|crcB_1|Putative fluoride ion transporter CrcB|loc|6054613 6055123 1 # ID=1_5516|Type=CDS|transl_table=11; Genus species strain strain|crcB_2|Putative fluoride ion transporter CrcB|loc|6055119 6055482 1 # ID=1_5517|Type=CDS|transl_table…
TIGR00496	frr: ribosome recycling factor	Protein synthesis	0	0	0.29	0	[Genus species strain strain|frr|Ribosome-recycling factor|loc|62942 63500 1 # ID=19_311|Type=CDS|transl_table=11; Genus species strain strain|frr|Ribosome-recycling factor|loc|8522389 8522947 1 # ID=1_7570|Type=CDS|transl_table=11; Genus species strain strain|frr|Ribosome-recycling factor|loc|1687135 1687693 1 # ID=1_1605|Type=CDS|transl_table=11; Genus species strain strain|frr|Ribosome-recycli…
TIGR00499	lysS_bact: lysine--tRNA ligase	Protein synthesis	0.43	0	0.29	0	[Genus species strain strain|lysS1|Lysine--tRNA ligase 1|loc|350291 351782 -1 # ID=33_2461|Type=CDS|transl_table=11; Genus species strain strain|lysX|Lysylphosphatidylglycerol biosynthesis bifunctional protein LysX|loc|168410 171698 -1 # ID=42_4948|Type=CDS|transl_table=11; Genus species strain strain|lysS1|Lysine--tRNA ligase 1|loc|5145939 5147430 -1 # ID=1_4395|Type=CDS|transl_table=11; Genus s…
TIGR00500	met_pdase_I: methionine aminopeptidase, type I	Protein fate	0	0.14	1	0	[Genus species strain strain|map_1|Methionine aminopeptidase 1|loc|272365 273202 -1 # ID=34_2686|Type=CDS|transl_table=11; Genus species strain strain|map_2|Methionine aminopeptidase 1|loc|363645 364413 1 # ID=34_2787|Type=CDS|transl_table=11; Genus species strain strain|map_3|Methionine aminopeptidase 2|loc|544083 544935 1 # ID=41_4688|Type=CDS|transl_table=11; Genus species strain strain|map_1|…
TIGR00504	pyro_pdase: pyroglutamyl-peptidase I	Protein fate	0	0.07	0	0	[Genus species strain strain|pcp_3|Pyrrolidone-carboxylate peptidase|loc|7830728 7831334 1 # ID=1_7244|Type=CDS|transl_table=11; Genus species strain strain|pcp|Pyrrolidone-carboxylate peptidase|loc|7608130 7608781 1 # ID=1_6720|Type=CDS|transl_table=11; Genus species strain strain|pcp_1|Pyrrolidone-carboxylate peptidase|loc|1919004 1919649 -1 # ID=1_1426|Type=CDS|transl_table=11; Genus species s…
TIGR00521	coaBC_dfp: phosphopantothenoylcysteine decarboxylase / phosphopantothenate--cysteine ligase	Biosynthesis of cofactors, prosthetic groups, and carriers	0	0	0.36	0	[Genus species strain strain|coaBC_2|Coenzyme A biosynthesis bifunctional protein CoaBC|loc|402150 403431 -1 # ID=41_4546|Type=CDS|transl_table=11; Genus species strain strain|coaBC_2|Coenzyme A biosynthesis bifunctional protein CoaBC|loc|9069303 9070524 1 # ID=1_8074|Type=CDS|transl_table=11; Genus species strain strain|coaBC_2|Coenzyme A biosynthesis bifunctional protein CoaBC|loc|2411298 24125…
TIGR00525	folB: dihydroneopterin aldolase	Biosynthesis of cofactors, prosthetic groups, and carriers	0	0	0.36	0	[Genus species strain strain|folB|Dihydroneopterin aldolase|loc|431904 432270 1 # ID=39_3610|Type=CDS|transl_table=11; Genus species strain strain|folB|Dihydroneopterin aldolase|loc|5172660 5173026 -1 # ID=1_4422|Type=CDS|transl_table=11; Genus species strain strain|folB|Dihydroneopterin aldolase|loc|7853708 7854068 -1 # ID=1_7266|Type=CDS|transl_table=11; Genus species strain strain|folB|Dihydro…
TIGR00527	gcvH: glycine cleavage system H protein	Energy metabolism	0.14	0.14	0.43	0.29	[Genus species strain strain|gcvH|Glycine cleavage system H protein|loc|476639 477029 -1 # ID=44_5895|Type=CDS|transl_table=11; Genus species strain strain|gcvH|Glycine cleavage system H protein|loc|7926214 7926604 -1 # ID=1_7032|Type=CDS|transl_table=11; Genus species strain strain|gcvH_1|Glycine cleavage system H protein|loc|1550285 1550663 1 # ID=1_1471|Type=CDS|transl_table=11; Genus species …
TIGR00528	gcvT: glycine cleavage system T protein	Energy metabolism	0	0	0.14	0	[Genus species strain strain|gcvT_2|Aminomethyltransferase|loc|477050 478148 -1 # ID=44_5896|Type=CDS|transl_table=11; Genus species strain strain|gcvT_2|Aminomethyltransferase|loc|7926618 7927713 -1 # ID=1_7033|Type=CDS|transl_table=11; Genus species strain strain|gcvT_1|Aminomethyltransferase|loc|1549181 1550270 1 # ID=1_1470|Type=CDS|transl_table=11; Genus species strain strain|gcvT_2|Aminomet…
TIGR00534	OpcA: glucose-6-phosphate dehydrogenase assembly protein OpcA	Protein fate	0.29	0	0	0	[Genus species strain strain|-|hypothetical protein|loc|2458469 2459501 -1 # ID=1_2340|Type=CDS|transl_table=11; Genus species strain strain|-|hypothetical protein|loc|5192059 5192971 1 # ID=1_4947|Type=CDS|transl_table=11; Genus species strain strain|-|hypothetical protein|loc|3766791 3767700 -1 # ID=1_3565|Type=CDS|transl_table=11; Genus species strain strain|-|hypothetical protein|loc|2076581 …
TIGR00539	hemN_rel: putative oxygen-independent coproporphyrinogen III oxidase	Biosynthesis of cofactors, prosthetic groups, and carriers	0	0.14	0.36	0	[Genus species strain strain|hemW_1|Heme chaperone HemW|loc|44793 46005 -1 # ID=25_1135|Type=CDS|transl_table=11; Genus species strain strain|hemW_2|Heme chaperone HemW|loc|8753052 8754261 1 # ID=1_7781|Type=CDS|transl_table=11; Genus species strain strain|hemW|Heme chaperone HemW|loc|5745624 5746842 -1 # ID=1_5324|Type=CDS|transl_table=11; Genus species strain strain|hemW|Heme chaperone HemW|loc…
TIGR00544	lgt: prolipoprotein diacylglyceryl transferase	Protein fate	0.07	0	0.36	0	[Genus species strain strain|lgt|Phosphatidylglycerol--prolipoprotein diacylglyceryl transferase|loc|284630 285725 -1 # ID=41_4431|Type=CDS|transl_table=11; Genus species strain strain|lgt|Phosphatidylglycerol--prolipoprotein diacylglyceryl transferase|loc|9247945 9249349 1 # ID=1_8236|Type=CDS|transl_table=11; Genus species strain strain|lgt|Phosphatidylglycerol--prolipoprotein diacylglyceryl tr…
TIGR00550	nadA: quinolinate synthetase complex, A subunit	Biosynthesis of cofactors, prosthetic groups, and carriers	0	0	0.21	0	[Genus species strain strain|nadA|Quinolinate synthase A|loc|501105 502278 1 # ID=41_4647|Type=CDS|transl_table=11; Genus species strain strain|nadA|Quinolinate synthase A|loc|8964520 8965675 -1 # ID=1_7974|Type=CDS|transl_table=11; Genus species strain strain|nadA|Quinolinate synthase A|loc|1880334 1881345 1 # ID=1_1792|Type=CDS|transl_table=11; Genus species strain strain|nadA|Quinolinate synth…
TIGR00558	pdxH: pyridoxamine 5'-phosphate oxidase	Biosynthesis of cofactors, prosthetic groups, and carriers	0.07	0	0.57	0	[Genus species strain strain|pdxH|Pyridoxine/pyridoxamine 5-phosphate oxidase|loc|59139 59874 1 # ID=44_5511|Type=CDS|transl_table=11; Genus species strain strain|pdxH|Pyridoxine/pyridoxamine 5-phosphate oxidase|loc|4848559 4849294 -1 # ID=1_4111|Type=CDS|transl_table=11; Genus species strain strain|pdxH_1|Pyridoxine 5-phosphate oxidase|loc|7573873 7574539 -1 # ID=1_6991|Type=CDS|transl_table=11;…
TIGR00560	pgsA: CDP-diacylglycerol--glycerol-3-phosphate 3-phosphatidyltransferase	Fatty acid and phospholipid metabolism	0	0.07	0.36	0	[Genus species strain strain|pgsA_2|CDP-diacylglycerol--glycerol-3-phosphate 3-phosphatidyltransferase|loc|28641 29268 -1 # ID=26_1204|Type=CDS|transl_table=11; Genus species strain strain|pgsA|CDP-diacylglycerol--glycerol-3-phosphate 3-phosphatidyltransferase|loc|5343765 5344413 -1 # ID=1_4958|Type=CDS|transl_table=11; Genus species strain strain|pgsA|CDP-diacylglycerol--glycerol-3-phosphate 3-p…
TIGR00561	pntA: NAD(P)(+) transhydrogenase (AB-specific), alpha subunit	Energy metabolism	0	0	0.14	0	[Genus species strain strain|pntA|NAD(P) transhydrogenase subunit alpha|loc|5147661 5149185 -1 # ID=1_4776|Type=CDS|transl_table=11; Genus species strain strain|pntA_1|NAD(P) transhydrogenase subunit alpha|loc|1561258 1562797 -1 # ID=1_1522|Type=CDS|transl_table=11; Genus species strain strain|pntA|NAD(P) transhydrogenase subunit alpha|loc|1095517 1097074 -1 # ID=1_1051|Type=CDS|transl_table=11; …
TIGR00575	dnlj: DNA ligase, NAD-dependent	DNA metabolism	0.5	0.07	0.64	0	[Genus species strain strain|ligA|DNA ligase A|loc|50366 52547 -1 # ID=32_1960|Type=CDS|transl_table=11; Genus species strain strain|ligA_1|DNA ligase A|loc|8378528 8380697 1 # ID=1_7437|Type=CDS|transl_table=11; Genus species strain strain|ligA_2|DNA ligase|loc|9620259 9622287 -1 # ID=1_8587|Type=CDS|transl_table=11; Genus species strain strain|ligA_1|DNA ligase A|loc|1409035 1411195 1 # ID=1_13…
TIGR00577	fpg: DNA-formamidopyrimidine glycosylase	DNA metabolism	0	0	0.36	0	[Genus species strain strain|fpg1|Formamidopyrimidine-DNA glycosylase 1|loc|35043 35928 1 # ID=19_286|Type=CDS|transl_table=11; Genus species strain strain|fpg1|Formamidopyrimidine-DNA glycosylase 1|loc|8493308 8494202 1 # ID=1_7542|Type=CDS|transl_table=11; Genus species strain strain|fpg1|Formamidopyrimidine-DNA glycosylase 1|loc|1538012 1538873 1 # ID=1_1461|Type=CDS|transl_table=11; Genus spe…
TIGR00580	mfd: transcription-repair coupling factor	DNA metabolism	0	0.07	0.21	0	[Genus species strain strain|mfd_2|Transcription-repair-coupling factor|loc|302746 306256 1 # ID=44_5725|Type=CDS|transl_table=11; Genus species strain strain|mfd_1|Transcription-repair-coupling factor|loc|4439518 4443088 -1 # ID=1_3742|Type=CDS|transl_table=11; Genus species strain strain|mfd|Transcription-repair-coupling factor|loc|7313409 7316985 -1 # ID=1_6744|Type=CDS|transl_table=11; Genus …
TIGR00581	moaC: molybdenum cofactor biosynthesis protein C	Biosynthesis of cofactors, prosthetic groups, and carriers	0	0	0.5	0	[Genus species strain strain|moaC2|Cyclic pyranopterin monophosphate synthase 2|loc|4727 5225 -1 # ID=18_152|Type=CDS|transl_table=11; Genus species strain strain|moaC2|Cyclic pyranopterin monophosphate synthase 2|loc|4680508 4680988 -1 # ID=1_3962|Type=CDS|transl_table=11; Genus species strain strain|moaC2|Cyclic pyranopterin monophosphate synthase 2|loc|7633568 7634039 -1 # ID=1_7052|Type=CDS|t…
TIGR00593	pola: DNA polymerase I	DNA metabolism	0.07	0	0.07	0	[Genus species strain strain|polA_2|DNA polymerase I|loc|261661 264352 -1 # ID=41_4413|Type=CDS|transl_table=11; Genus species strain strain|polA_1|DNA polymerase I|loc|2235428 2238059 -1 # ID=1_1839|Type=CDS|transl_table=11; Genus species strain strain|polA_2|DNA polymerase I|loc|9273523 9276214 1 # ID=1_8257|Type=CDS|transl_table=11; Genus species strain strain|polA|DNA polymerase I|loc|4935334…
TIGR00612	ispG_gcpE: 4-hydroxy-3-methylbut-2-en-1-yl diphosphate synthase	Biosynthesis of cofactors, prosthetic groups, and carriers	0.57	0.57	0.43	0	[Genus species strain strain|ispG|4-hydroxy-3-methylbut-2-en-1-yl diphosphate synthase (flavodoxin)|loc|97932 99120 1 # ID=19_344|Type=CDS|transl_table=11; Genus species strain strain|ispG|4-hydroxy-3-methylbut-2-en-1-yl diphosphate synthase (flavodoxin)|loc|8569238 8570432 1 # ID=1_7612|Type=CDS|transl_table=11; Genus species strain strain|ispG|4-hydroxy-3-methylbut-2-en-1-yl diphosphate synthas…
TIGR00613	reco: DNA repair protein RecO	DNA metabolism	0	0.21	0.14	0	[Genus species strain strain|recO|DNA repair protein RecO|loc|23483 24284 -1 # ID=25_1112|Type=CDS|transl_table=11; Genus species strain strain|recO|DNA repair protein RecO|loc|8782752 8783595 1 # ID=1_7806|Type=CDS|transl_table=11; Genus species strain strain|recO|DNA repair protein RecO|loc|5712823 5713600 -1 # ID=1_5288|Type=CDS|transl_table=11; Genus species strain strain|recO|DNA repair prot…
TIGR00615	recR: recombination protein RecR	DNA metabolism	0	0	0.36	0	[Genus species strain strain|recR|Recombination protein RecR|loc|92769 93369 -1 # ID=39_3306|Type=CDS|transl_table=11; Genus species strain strain|recR|Recombination protein RecR|loc|6169534 6170134 1 # ID=1_5385|Type=CDS|transl_table=11; Genus species strain strain|recR|Recombination protein RecR|loc|8015815 8016412 -1 # ID=1_7419|Type=CDS|transl_table=11; Genus species strain strain|recR|Recomb…
TIGR00630	uvra: excinuclease ABC subunit A	DNA metabolism	0.14	0	0.36	0	[Genus species strain strain|uvrA_2|UvrABC system protein A|loc|34432 37267 1 # ID=28_1307|Type=CDS|transl_table=11; Genus species strain strain|uvrA_4|UvrABC system protein A|loc|1476929 1479767 -1 # ID=1_1234|Type=CDS|transl_table=11; Genus species strain strain|uvrA_1|UvrABC system protein A|loc|4877094 4879956 -1 # ID=1_4529|Type=CDS|transl_table=11; Genus species strain strain|uvrA_2|UvrABC …
TIGR00631	uvrb: excinuclease ABC subunit B	DNA metabolism	0	0.07	0.36	0	[Genus species strain strain|uvrB|UvrABC system protein B|loc|240370 242488 -1 # ID=41_4400|Type=CDS|transl_table=11; Genus species strain strain|uvrB|UvrABC system protein B|loc|9294848 9296966 1 # ID=1_8270|Type=CDS|transl_table=11; Genus species strain strain|uvrB|UvrABC system protein B|loc|4910840 4913024 -1 # ID=1_4559|Type=CDS|transl_table=11; Genus species strain strain|uvrB|UvrABC system…
TIGR00635	ruvB: Holliday junction DNA helicase RuvB	DNA metabolism	0	0.14	0.43	0	[Genus species strain strain|ruvB_2|Holliday junction ATP-dependent DNA helicase RuvB|loc|112108 113179 1 # ID=22_739|Type=CDS|transl_table=11; Genus species strain strain|ruvB_4|Holliday junction ATP-dependent DNA helicase RuvB|loc|10157430 10158501 1 # ID=1_9089|Type=CDS|transl_table=11; Genus species strain strain|ruvB_1|Holliday junction ATP-dependent DNA helicase RuvB|loc|4614812 4615901 -1 …
TIGR00643	recG: ATP-dependent DNA helicase RecG	DNA metabolism	0	0	0.07	0	[Genus species strain strain|recG|ATP-dependent DNA helicase RecG|loc|1495046 1497200 1 # ID=1_1426|Type=CDS|transl_table=11; Genus species strain strain|recG|ATP-dependent DNA helicase RecG|loc|5884890 5887149 -1 # ID=1_5582|Type=CDS|transl_table=11; Genus species strain strain|recG|ATP-dependent DNA helicase RecG|loc|3116668 3118939 1 # ID=1_2939|Type=CDS|transl_table=11; Genus species strain s…
TIGR00647	DNA_bind_WhiA: DNA-binding protein WhiA	Cellular processes	0	0	0	0	[Genus species strain strain|whiA|putative cell division protein WhiA|loc|41826 42807 1 # ID=28_1312|Type=CDS|transl_table=11; Genus species strain strain|whiA|putative cell division protein WhiA|loc|1468878 1469859 -1 # ID=1_1226|Type=CDS|transl_table=11; Genus species strain strain|whiA|putative cell division protein WhiA|loc|2436158 2437148 1 # ID=1_2324|Type=CDS|transl_table=11; Genus species…
TIGR00651	pta: phosphate acetyltransferase	Energy metabolism	0.07	0.07	0.21	0	[Genus species strain strain|pta|Phosphate acetyltransferase|loc|621638 623777 1 # ID=1_564|Type=CDS|transl_table=11; Genus species strain strain|pta|Phosphate acetyltransferase|loc|290021 292100 -1 # ID=1_296|Type=CDS|transl_table=11; Genus species strain strain|pta|Phosphate acetyltransferase|loc|1601964 1604085 1 # ID=1_1524|Type=CDS|transl_table=11; Genus species strain strain|pta|Phosphate a…
TIGR00653	GlnA: glutamine synthetase, type I	Amino acid biosynthesis	0.07	0.21	0.86	0	[Genus species strain strain|glnA|Glutamine synthetase|loc|519779 521204 1 # ID=41_4667|Type=CDS|transl_table=11; Genus species strain strain|glnA2|Glutamine synthetase|loc|526866 528207 -1 # ID=41_4672|Type=CDS|transl_table=11; Genus species strain strain|glnA_3|Glutamine synthetase|loc|8924109 8925471 1 # ID=1_7937|Type=CDS|transl_table=11; Genus species strain strain|glnA_4|Glutamine synthetas…
TIGR00663	TIGR00663: dnan: DNA polymerase III, beta subunit	N/A	0.36	0.14	0.36	1	[Genus species strain strain|dnaN|Beta sliding clamp|loc|206424 207555 1 # ID=30_1681|Type=CDS|transl_table=11; Genus species strain strain|griR|Beta sliding clamp GriR|loc|118851 120000 -1 # ID=39_3338|Type=CDS|transl_table=11; Genus species strain strain|dnaN_1|Beta sliding clamp|loc|6058565 6059708 -1 # ID=1_5281|Type=CDS|transl_table=11; Genus species strain strain|dnaN_2|Beta sliding clamp|l…
TIGR00665	DnaB: replicative DNA helicase	DNA metabolism	0.07	0	0.5	0	[Genus species strain strain|-|hypothetical protein|loc|61597 64198 1 # ID=39_3278|Type=CDS|transl_table=11; Genus species strain strain|-|hypothetical protein|loc|6116983 6120946 1 # ID=1_5331|Type=CDS|transl_table=11; Genus species strain strain|dnaB|Replicative DNA helicase|loc|8407489 8408893 1 # ID=1_7795|Type=CDS|transl_table=11; Genus species strain strain|-|hypothetical protein|loc|234045…
TIGR00674	dapA: 4-hydroxy-tetrahydrodipicolinate synthase	Amino acid biosynthesis	0.71	0.07	0.71	0	[Genus species strain strain|dapA_1|4-hydroxy-tetrahydrodipicolinate synthase|loc|36351 37290 -1 # ID=26_1209|Type=CDS|transl_table=11; Genus species strain strain|dapA_3|4-hydroxy-tetrahydrodipicolinate synthase|loc|32980 33850 -1 # ID=39_3250|Type=CDS|transl_table=11; Genus species strain strain|dapA_1|4-hydroxy-tetrahydrodipicolinate synthase|loc|66482 67415 -1 # ID=1_61|Type=CDS|transl_table=…
TIGR00685	T6PP: trehalose-phosphatase	Cellular processes	0.14	0.07	0.29	0	[Genus species strain strain|otsB|Trehalose-phosphate phosphatase|loc|9386 10208 -1 # ID=33_2150|Type=CDS|transl_table=11; Genus species strain strain|otsB|Trehalose-phosphate phosphatase|loc|4905023 4905851 -1 # ID=1_4158|Type=CDS|transl_table=11; Genus species strain strain|-|hypothetical protein|loc|7771054 7773589 1 # ID=1_7189|Type=CDS|transl_table=11; Genus species strain strain|-|hypotheti…
TIGR00690	rpoZ: DNA-directed RNA polymerase, omega subunit	Transcription	0	0	0.36	0	[Genus species strain strain|rpoZ|DNA-directed RNA polymerase subunit omega|loc|403522 403780 -1 # ID=41_4547|Type=CDS|transl_table=11; Genus species strain strain|rpoZ|DNA-directed RNA polymerase subunit omega|loc|9068953 9069208 1 # ID=1_8073|Type=CDS|transl_table=11; Genus species strain strain|rpoZ|DNA-directed RNA polymerase subunit omega|loc|2411036 2411306 1 # ID=1_2299|Type=CDS|transl_tab…
TIGR00692	tdh: L-threonine 3-dehydrogenase	Energy metabolism	0	0	0	0	[Genus species strain strain|tdh_2|L-threonine 3-dehydrogenase|loc|7174807 7175836 1 # ID=1_6364|Type=CDS|transl_table=11; Genus species strain strain|tdh_4|L-threonine 3-dehydrogenase|loc|8271551 8272580 1 # ID=1_7542|Type=CDS|transl_table=11]
TIGR00706	SppA_dom: signal peptide peptidase SppA, 36K type	Protein fate	0	0	0	0	[Genus species strain strain|sppA|Protease 4|loc|94469 96182 1 # ID=32_1998|Type=CDS|transl_table=11; Genus species strain strain|sppA|Protease 4|loc|8328523 8330227 -1 # ID=1_7396|Type=CDS|transl_table=11; Genus species strain strain|-|hypothetical protein|loc|6736465 6738250 -1 # ID=1_6397|Type=CDS|transl_table=11; Genus species strain strain|sppA|Protease 4|loc|2206439 2208212 1 # ID=1_2100|Ty…
TIGR00708	cobA: cob(I)yrinic acid a,c-diamide adenosyltransferase	Biosynthesis of cofactors, prosthetic groups, and carriers	0	0	0.36	0	[Genus species strain strain|cobO|Corrinoid adenosyltransferase|loc|295489 296092 1 # ID=43_5269|Type=CDS|transl_table=11; Genus species strain strain|btuR|Corrinoid adenosyltransferase|loc|3728846 3729461 -1 # ID=1_3096|Type=CDS|transl_table=11; Genus species strain strain|btuR|Corrinoid adenosyltransferase|loc|6158611 6159226 -1 # ID=1_5706|Type=CDS|transl_table=11; Genus species strain strain|…
TIGR00715	precor6x_red: precorrin-6x reductase	Biosynthesis of cofactors, prosthetic groups, and carriers	0.07	0.07	0	0	[Genus species strain strain|cobK|Precorrin-6A reductase|loc|375628 376381 -1 # ID=39_3563|Type=CDS|transl_table=11; Genus species strain strain|cobK|Precorrin-6A reductase|loc|2291846 2292620 1 # ID=1_1890|Type=CDS|transl_table=11; Genus species strain strain|cobK|Precorrin-6A reductase|loc|6164185 6164914 1 # ID=1_5711|Type=CDS|transl_table=11; Genus species strain strain|cobK_1|Precorrin-6A re…
TIGR00720	sda_mono: L-serine ammonia-lyase	Energy metabolism	0	0	0.43	0	[Genus species strain strain|sdaB|L-serine dehydratase 2|loc|473875 475249 -1 # ID=44_5893|Type=CDS|transl_table=11; Genus species strain strain|sdaB|L-serine dehydratase 2|loc|7923518 7924892 -1 # ID=1_7030|Type=CDS|transl_table=11; Genus species strain strain|sdaB|L-serine dehydratase 2|loc|1552957 1554331 1 # ID=1_1474|Type=CDS|transl_table=11; Genus species strain strain|sdaA|L-serine dehydra…
TIGR00724	urea_amlyse_rel: biotin-dependent carboxylase uncharacterized domain	Unknown function	0.43	0.07	0	0.14	[Genus species strain strain|pxpC|5-oxoprolinase subunit C|loc|49007 49928 -1 # ID=40_3669|Type=CDS|transl_table=11; Genus species strain strain|pxpC_1|5-oxoprolinase subunit C|loc|3091949 3092855 -1 # ID=1_2527|Type=CDS|transl_table=11; Genus species strain strain|pxpC_2|5-oxoprolinase subunit C|loc|3379042 3379891 1 # ID=1_2795|Type=CDS|transl_table=11; Genus species strain strain|pxpC_2|5-oxop…
TIGR00726	TIGR00726: YfiH family protein	Unknown function	0	0	0.29	0	[Genus species strain strain|-|Polyphenol oxidase|loc|324530 325262 -1 # ID=41_4473|Type=CDS|transl_table=11; Genus species strain strain|-|Polyphenol oxidase|loc|9196984 9197752 1 # ID=1_8185|Type=CDS|transl_table=11; Genus species strain strain|-|Polyphenol oxidase|loc|5295187 5295901 -1 # ID=1_4914|Type=CDS|transl_table=11; Genus species strain strain|-|Polyphenol oxidase|loc|4053551 4054349 1…
TIGR00730	TIGR00730: TIGR00730 family protein	Hypothetical proteins	0.07	0.07	0	0	[Genus species strain strain|-|hypothetical protein|loc|100785 101376 -1 # ID=20_464|Type=CDS|transl_table=11; Genus species strain strain|-|hypothetical protein|loc|749290 750094 1 # ID=44_6220|Type=CDS|transl_table=11; Genus species strain strain|-|hypothetical protein|loc|3987651 3988242 -1 # ID=1_3311|Type=CDS|transl_table=11; Genus species strain strain|-|hypothetical protein|loc|3993479 399…
TIGR00731	bL25_bact_ctc: ribosomal protein bL25, Ctc-form	Protein synthesis	0.07	0.07	0	0	[Genus species strain strain|rplY|50S ribosomal protein L25|loc|271587 272247 1 # ID=44_5699|Type=CDS|transl_table=11; Genus species strain strain|-|hypothetical protein|loc|4476341 4476980 -1 # ID=1_3770|Type=CDS|transl_table=11; Genus species strain strain|rplY|50S ribosomal protein L25|loc|7337584 7338184 1 # ID=1_6768|Type=CDS|transl_table=11; Genus species strain strain|rplY|50S ribosomal pr…
TIGR00732	dprA: DNA protecting protein DprA	Cellular processes	0	0.07	0.29	0	[Genus species strain strain|dprA|Putative DNA processing protein DprA|loc|53508 54681 -1 # ID=19_303|Type=CDS|transl_table=11; Genus species strain strain|dprA|Putative DNA processing protein DprA|loc|8514413 8515568 -1 # ID=1_7562|Type=CDS|transl_table=11; Genus species strain strain|dprA|Putative DNA processing protein DprA|loc|1679214 1680387 1 # ID=1_1598|Type=CDS|transl_table=11; Genus spec…
TIGR00753	undec_PP_bacA: undecaprenyl-diphosphatase UppP	Cell envelope	0.36	0.21	0.43	0	[Genus species strain strain|uppP|Undecaprenyl-diphosphatase|loc|284786 285623 1 # ID=33_2411|Type=CDS|transl_table=11; Genus species strain strain|uppP_1|Undecaprenyl-diphosphatase|loc|1293939 1294758 -1 # ID=1_1059|Type=CDS|transl_table=11; Genus species strain strain|uppP_2|Undecaprenyl-diphosphatase|loc|2345727 2346564 1 # ID=1_1936|Type=CDS|transl_table=11; Genus species strain strain|uppP_2…
TIGR00755	ksgA: ribosomal RNA small subunit methyltransferase A	Protein synthesis	0	0	0.29	0	[Genus species strain strain|ksgA|Ribosomal RNA small subunit methyltransferase A|loc|257955 258930 1 # ID=44_5687|Type=CDS|transl_table=11; Genus species strain strain|ksgA|Ribosomal RNA small subunit methyltransferase A|loc|4498045 4499047 -1 # ID=1_3792|Type=CDS|transl_table=11; Genus species strain strain|ksgA|Ribosomal RNA small subunit methyltransferase A|loc|7346851 7347694 -1 # ID=1_6776|…
TIGR00759	aceE: pyruvate dehydrogenase (acetyl-transferring), homodimeric type	Unclassified	0.5	0	0.57	0	[Genus species strain strain|aceE_2|Pyruvate dehydrogenase E1 component|loc|153015 155802 -1 # ID=40_3772|Type=CDS|transl_table=11; Genus species strain strain|aceE|Pyruvate dehydrogenase E1 component|loc|3274118 3277013 1 # ID=1_2694|Type=CDS|transl_table=11; Genus species strain strain|aceE_1|Pyruvate dehydrogenase E1 component|loc|1792963 1795759 -1 # ID=1_1713|Type=CDS|transl_table=11; Genus …
TIGR00762	DegV: EDD domain protein, DegV family	Unknown function	0.07	0	0	0	[Genus species strain strain|degV|Protein DegV|loc|67299 68166 -1 # ID=25_1155|Type=CDS|transl_table=11; Genus species strain strain|degV|Protein DegV|loc|8738614 8739460 1 # ID=1_7767|Type=CDS|transl_table=11; Genus species strain strain|-|DegV domain-containing protein/M5005_Spy1226|loc|1393113 1393953 -1 # ID=1_1335|Type=CDS|transl_table=11; Genus species strain strain|-|DegV domain-containing…
TIGR00763	lon: endopeptidase La	Protein fate	0	0.07	0.29	0	[Genus species strain strain|lon|Lon protease|loc|569721 572118 1 # ID=40_4154|Type=CDS|transl_table=11; Genus species strain strain|lon|Lon protease|loc|2819173 2821570 -1 # ID=1_2285|Type=CDS|transl_table=11; Genus species strain strain|lon|Lon protease|loc|330521 332927 -1 # ID=1_333|Type=CDS|transl_table=11; Genus species strain strain|lon|Lon protease|loc|4696364 4698701 -1 # ID=1_4465|Type=…
TIGR00766	TIGR00766: inner membrane protein YhjD	Transcription	0	0.07	0.07	0	[Genus species strain strain|yhjD|Inner membrane protein YhjD|loc|550352 551366 1 # ID=1_554|Type=CDS|transl_table=11; Genus species strain strain|-|hypothetical protein|loc|6554865 6555903 -1 # ID=1_6226|Type=CDS|transl_table=11; Genus species strain strain|-|hypothetical protein|loc|2347597 2348638 1 # ID=1_2236|Type=CDS|transl_table=11; Genus species strain strain|yhjD|Inner membrane protein Y…
TIGR00767	rho: transcription termination factor Rho	Transcription	0.14	0.07	0.43	0	[Genus species strain strain|rho_1|Transcription termination factor Rho|loc|27414 28641 1 # ID=30_1511|Type=CDS|transl_table=11; Genus species strain strain|rho_2|Transcription termination factor Rho|loc|367082 369044 1 # ID=44_5777|Type=CDS|transl_table=11; Genus species strain strain|rho_1|Transcription termination factor Rho|loc|6429492 6430734 -1 # ID=1_5635|Type=CDS|transl_table=11; Genus sp…
TIGR00810	secG: preprotein translocase, SecG subunit	Protein fate	0	0	0.43	0	[Genus species strain strain|secG|putative protein-export membrane protein SecG|loc|49868 50099 1 # ID=28_1319|Type=CDS|transl_table=11; Genus species strain strain|secG|putative protein-export membrane protein SecG|loc|1461692 1461935 -1 # ID=1_1219|Type=CDS|transl_table=11; Genus species strain strain|secG|putative protein-export membrane protein SecG|loc|2453831 2454062 1 # ID=1_2335|Type=CDS|…
TIGR00855	L12: ribosomal protein bL12	Protein synthesis	0	0	0.36	0	[Genus species strain strain|rplL|50S ribosomal protein L7/L12|loc|318138 318528 -1 # ID=34_2737|Type=CDS|transl_table=11; Genus species strain strain|rplL|50S ribosomal protein L7/L12|loc|7196807 7197197 1 # ID=1_6352|Type=CDS|transl_table=11; Genus species strain strain|rplL|50S ribosomal protein L7/L12|loc|347981 348374 1 # ID=1_350|Type=CDS|transl_table=11; Genus species strain strain|rplL|50…
TIGR00871	zwf: glucose-6-phosphate dehydrogenase	Energy metabolism	0.57	0	0.57	0	[Genus species strain strain|zwf2|Glucose-6-phosphate 1-dehydrogenase 2|loc|61356 62832 -1 # ID=28_1333|Type=CDS|transl_table=11; Genus species strain strain|zwf2|Glucose-6-phosphate 1-dehydrogenase 2|loc|1402955 1404482 1 # ID=1_1156|Type=CDS|transl_table=11; Genus species strain strain|zwf2|Glucose-6-phosphate 1-dehydrogenase 2|loc|2459497 2461027 -1 # ID=1_2341|Type=CDS|transl_table=11; Genus …
TIGR00876	tal_mycobact: transaldolase	Energy metabolism	0.36	0	0	0	[Genus species strain strain|tal|Transaldolase|loc|66574 67690 -1 # ID=28_1336|Type=CDS|transl_table=11; Genus species strain strain|tal|Transaldolase|loc|1396609 1397719 1 # ID=1_1152|Type=CDS|transl_table=11; Genus species strain strain|tal|Transaldolase|loc|2462653 2463766 -1 # ID=1_2343|Type=CDS|transl_table=11; Genus species strain strain|tal|Transaldolase|loc|8915 10058 1 # ID=7_2745|Type=C…
TIGR00877	purD: phosphoribosylamine--glycine ligase	Purines, pyrimidines, nucleosides, and nucleotides	0	0	0.29	0	[Genus species strain strain|purD|Phosphoribosylamine--glycine ligase|loc|306775 308110 -1 # ID=39_3505|Type=CDS|transl_table=11; Genus species strain strain|purD_1|Phosphoribosylamine--glycine ligase|loc|5729317 5730493 1 # ID=1_4961|Type=CDS|transl_table=11; Genus species strain strain|purD|Phosphoribosylamine--glycine ligase|loc|8177808 8179068 -1 # ID=1_7578|Type=CDS|transl_table=11; Genus sp…
TIGR00878	purM: phosphoribosylformylglycinamidine cyclo-ligase	Purines, pyrimidines, nucleosides, and nucleotides	0	0	0.21	0	[Genus species strain strain|purM|Phosphoribosylformylglycinamidine cyclo-ligase|loc|24590 25619 1 # ID=36_3001|Type=CDS|transl_table=11; Genus species strain strain|purM|Phosphoribosylformylglycinamidine cyclo-ligase|loc|5464458 5465484 -1 # ID=1_4694|Type=CDS|transl_table=11; Genus species strain strain|purM|Phosphoribosylformylglycinamidine cyclo-ligase|loc|8119954 8121025 -1 # ID=1_7517|Type=…
TIGR00922	nusG: transcription termination/antitermination factor NusG	Transcription	0	0	0.21	0	[Genus species strain strain|nusG|Transcription termination/antitermination protein NusG|loc|323186 324056 -1 # ID=34_2743|Type=CDS|transl_table=11; Genus species strain strain|nusG|Transcription termination/antitermination protein NusG|loc|7188714 7189599 1 # ID=1_6344|Type=CDS|transl_table=11; Genus species strain strain|nusG|Transcription termination/antitermination protein NusG|loc|343082 343…
TIGR00936	ahcY: adenosylhomocysteinase	Energy metabolism	0.36	0.07	0	0	[Genus species strain strain|ahcY_1|Adenosylhomocysteinase|loc|148357 149788 1 # ID=44_5588|Type=CDS|transl_table=11; Genus species strain strain|ahcY_2|Adenosylhomocysteinase|loc|149860 151132 1 # ID=44_5589|Type=CDS|transl_table=11; Genus species strain strain|ahcY_1|Adenosylhomocysteinase|loc|7556546 7557977 1 # ID=1_6685|Type=CDS|transl_table=11; Genus species strain strain|ahcY_2|Adenosylhom…
TIGR00945	tatC: twin arginine-targeting protein translocase TatC	Protein fate	0.14	0	0.29	0	[Genus species strain strain|tatC|Sec-independent protein translocase protein TatC|loc|195917 196784 1 # ID=28_1455|Type=CDS|transl_table=11; Genus species strain strain|tatC|Sec-independent protein translocase protein TatC|loc|1244908 1245766 -1 # ID=1_1014|Type=CDS|transl_table=11; Genus species strain strain|tatC|Sec-independent protein translocase protein TatC|loc|3917858 3918836 1 # ID=1_367…
TIGR00952	S15_bact: ribosomal protein uS15	Protein synthesis	0	0	0.36	0	[Genus species strain strain|rpsO|30S ribosomal protein S15|loc|9025 9295 -1 # ID=27_1226|Type=CDS|transl_table=11; Genus species strain strain|rpsO|30S ribosomal protein S15|loc|8645756 8646026 1 # ID=1_7687|Type=CDS|transl_table=11; Genus species strain strain|rpsO|30S ribosomal protein S15|loc|5379520 5379790 -1 # ID=1_4989|Type=CDS|transl_table=11; Genus species strain strain|rpsO|30S ribosom…
TIGR00959	ffh: signal recognition particle protein	Protein fate	0	0	0.14	0	[Genus species strain strain|ffh|Signal recognition particle protein|loc|46266 47838 1 # ID=19_294|Type=CDS|transl_table=11; Genus species strain strain|ffh|Signal recognition particle protein|loc|8507263 8508847 1 # ID=1_7553|Type=CDS|transl_table=11; Genus species strain strain|ffh|Signal recognition particle protein|loc|1666403 1667942 1 # ID=1_1582|Type=CDS|transl_table=11; Genus species stra…
TIGR00962	atpA: ATP synthase F1, alpha subunit	Energy metabolism	0	0.07	0.14	0	[Genus species strain strain|atpA|ATP synthase subunit alpha|loc|393084 394719 1 # ID=44_5809|Type=CDS|transl_table=11; Genus species strain strain|atpA|ATP synthase subunit alpha|loc|7831628 7833266 1 # ID=1_6929|Type=CDS|transl_table=11; Genus species strain strain|atpA|ATP synthase subunit alpha|loc|6789853 6791491 -1 # ID=1_6268|Type=CDS|transl_table=11; Genus species strain strain|atpA|ATP s…
TIGR00963	secA: preprotein translocase, SecA subunit	Protein fate	0	0	0.14	0	[Genus species strain strain|secA|Protein translocase subunit SecA|loc|173507 176369 1 # ID=44_5612|Type=CDS|transl_table=11; Genus species strain strain|secA|Protein translocase subunit SecA|loc|7583685 7586544 1 # ID=1_6708|Type=CDS|transl_table=11; Genus species strain strain|secA1|Protein translocase subunit SecA 1|loc|7032375 7035294 -1 # ID=1_6498|Type=CDS|transl_table=11; Genus species str…
TIGR00964	secE_bact: preprotein translocase, SecE subunit	Protein fate	0	0	0	0	[Genus species strain strain|secE|Protein translocase subunit SecE|loc|324118 324367 -1 # ID=34_2744|Type=CDS|transl_table=11; Genus species strain strain|secE|Protein translocase subunit SecE|loc|7188367 7188616 1 # ID=1_6343|Type=CDS|transl_table=11; Genus species strain strain|secE|Protein translocase subunit SecE|loc|342573 343008 1 # ID=1_343|Type=CDS|transl_table=11; Genus species strain st…
TIGR00967	3a0501s007: preprotein translocase, SecY subunit	Protein fate	0.14	0.07	0.21	0	[Genus species strain strain|secY|Protein translocase subunit SecY|loc|273873 275169 -1 # ID=34_2688|Type=CDS|transl_table=11; Genus species strain strain|secY_1|Protein translocase subunit SecY|loc|4306609 4307896 -1 # ID=1_3622|Type=CDS|transl_table=11; Genus species strain strain|secY_2|Protein translocase subunit SecY|loc|7237803 7239099 1 # ID=1_6396|Type=CDS|transl_table=11; Genus species s…
TIGR00981	rpsL_bact: ribosomal protein uS12	Protein synthesis	0	0.07	0.43	0	[Genus species strain strain|rpsL|30S ribosomal protein S12|loc|289072 289522 -1 # ID=34_2713|Type=CDS|transl_table=11; Genus species strain strain|rpsL|30S ribosomal protein S12|loc|7223586 7223961 1 # ID=1_6371|Type=CDS|transl_table=11; Genus species strain strain|rpsL|30S ribosomal protein S12|loc|384923 385298 1 # ID=1_383|Type=CDS|transl_table=11; Genus species strain strain|rpsL|30S ribosom…
TIGR01009	rpsC_bact: ribosomal protein uS3	Protein synthesis	0	0.14	0.43	0	[Genus species strain strain|rpsC|30S ribosomal protein S3|loc|280711 281575 -1 # ID=34_2702|Type=CDS|transl_table=11; Genus species strain strain|-|hypothetical protein|loc|7231445 7232300 1 # ID=1_6382|Type=CDS|transl_table=11; Genus species strain strain|rpsC|30S ribosomal protein S3|loc|393232 394078 1 # ID=1_394|Type=CDS|transl_table=11; Genus species strain strain|rpsC|30S ribosomal protein…
TIGR01011	rpsB_bact: ribosomal protein uS2	Protein synthesis	0	0.07	0.36	0	[Genus species strain strain|rpsB|30S ribosomal protein S2|loc|60202 61144 1 # ID=19_308|Type=CDS|transl_table=11; Genus species strain strain|rpsB|30S ribosomal protein S2|loc|8519651 8520584 1 # ID=1_7567|Type=CDS|transl_table=11; Genus species strain strain|rpsB|30S ribosomal protein S2|loc|1684450 1685344 1 # ID=1_1602|Type=CDS|transl_table=11; Genus species strain strain|-|hypothetical prote…
TIGR01017	rpsD_bact: ribosomal protein uS4	Protein synthesis	0.29	0.07	0.29	0	[Genus species strain strain|rpsD_1|30S ribosomal protein S4|loc|234271 234898 -1 # ID=34_2673|Type=CDS|transl_table=11; Genus species strain strain|rpsD_2|30S ribosomal protein S4|loc|127753 128359 -1 # ID=43_5115|Type=CDS|transl_table=11; Genus species strain strain|rpsD_1|30S ribosomal protein S4|loc|7244918 7245545 1 # ID=1_6407|Type=CDS|transl_table=11; Genus species strain strain|rpsD_2|30S…
TIGR01021	rpsE_bact: ribosomal protein uS5	Protein synthesis	0	0.07	0.07	0	[Genus species strain strain|rpsE|30S ribosomal protein S5|loc|276010 276628 -1 # ID=34_2691|Type=CDS|transl_table=11; Genus species strain strain|rpsE|30S ribosomal protein S5|loc|7236316 7236940 1 # ID=1_6393|Type=CDS|transl_table=11; Genus species strain strain|-|hypothetical protein|loc|398021 398663 1 # ID=1_405|Type=CDS|transl_table=11; Genus species strain strain|-|hypothetical protein|loc…
TIGR01022	rpmJ_bact: ribosomal protein bL36	Protein synthesis	0	0.07	0.29	0	[Genus species strain strain|rpmJ|50S ribosomal protein L36|loc|235959 236073 -1 # ID=34_2676|Type=CDS|transl_table=11; Genus species strain strain|rpmJ|50S ribosomal protein L36|loc|7243668 7243782 1 # ID=1_6404|Type=CDS|transl_table=11; Genus species strain strain|rpmJ|50S ribosomal protein L36|loc|403268 403382 1 # ID=1_413|Type=CDS|transl_table=11; Genus species strain strain|rpmJ|50S ribosom…
TIGR01023	rpmG_bact: ribosomal protein bL33	Protein synthesis	1	0.14	0.57	0	[Genus species strain strain|rpmG2_1|50S ribosomal protein L33 2|loc|115221 115386 1 # ID=18_248|Type=CDS|transl_table=11; Genus species strain strain|rpmG2_2|50S ribosomal protein L33 2|loc|332415 332580 -1 # ID=34_2753|Type=CDS|transl_table=11; Genus species strain strain|rpmG2|50S ribosomal protein L33 2|loc|4553470 4553635 -1 # ID=1_3835|Type=CDS|transl_table=11; Genus species strain strain|r…
TIGR01024	rplS_bact: ribosomal protein bL19	Protein synthesis	0	0	0.43	0	[Genus species strain strain|rplS|50S ribosomal protein L19|loc|50367 50721 1 # ID=19_299|Type=CDS|transl_table=11; Genus species strain strain|rplS|50S ribosomal protein L19|loc|8511376 8511727 1 # ID=1_7558|Type=CDS|transl_table=11; Genus species strain strain|rplS|50S ribosomal protein L19|loc|1673767 1674136 1 # ID=1_1591|Type=CDS|transl_table=11; Genus species strain strain|rplS|50S ribosoma…
TIGR01029	rpsG_bact: ribosomal protein uS7	Protein synthesis	0	0.07	0.36	0	[Genus species strain strain|rpsG|30S ribosomal protein S7|loc|288602 289073 -1 # ID=34_2712|Type=CDS|transl_table=11; Genus species strain strain|rpsG|30S ribosomal protein S7|loc|7223960 7224431 1 # ID=1_6372|Type=CDS|transl_table=11; Genus species strain strain|rpsG|30S ribosomal protein S7|loc|385297 385768 1 # ID=1_384|Type=CDS|transl_table=11; Genus species strain strain|rpsG|30S ribosomal …
TIGR01030	rpmH_bact: ribosomal protein bL34	Protein synthesis	0	0	0.36	0	[Genus species strain strain|rpmH|50S ribosomal protein L34|loc|202862 203000 -1 # ID=30_1679|Type=CDS|transl_table=11; Genus species strain strain|rpmH|50S ribosomal protein L34|loc|6063286 6063424 1 # ID=1_5283|Type=CDS|transl_table=11; Genus species strain strain|rpmH|50S ribosomal protein L34|loc|8467708 8467852 -1 # ID=1_7844|Type=CDS|transl_table=11; Genus species strain strain|-|hypothetic…
TIGR01031	rpmF_bact: ribosomal protein bL32	Protein synthesis	0.36	0	0.5	0	[Genus species strain strain|rpmF|50S ribosomal protein L32|loc|33807 33987 1 # ID=19_284|Type=CDS|transl_table=11; Genus species strain strain|rpmF|50S ribosomal protein L32|loc|8492011 8492191 1 # ID=1_7540|Type=CDS|transl_table=11; Genus species strain strain|-|hypothetical protein|loc|1536732 1536915 1 # ID=1_1459|Type=CDS|transl_table=11; Genus species strain strain|rpmF|50S ribosomal protei…
TIGR01032	rplT_bact: ribosomal protein bL20	Protein synthesis	0	0	0.36	0	[Genus species strain strain|rplT|50S ribosomal protein L20|loc|137033 137411 1 # ID=22_762|Type=CDS|transl_table=11; Genus species strain strain|rplT|50S ribosomal protein L20|loc|10187758 10188127 1 # ID=1_9117|Type=CDS|transl_table=11; Genus species strain strain|rplT|50S ribosomal protein L20|loc|4852835 4853213 -1 # ID=1_4504|Type=CDS|transl_table=11; Genus species strain strain|rplT|50S rib…
TIGR01034	metK: methionine adenosyltransferase	Central intermediary metabolism	0.07	0.21	0.36	0	[Genus species strain strain|metK|S-adenosylmethionine synthase|loc|400800 401994 -1 # ID=41_4545|Type=CDS|transl_table=11; Genus species strain strain|metK|S-adenosylmethionine synthase|loc|9070691 9071885 1 # ID=1_8075|Type=CDS|transl_table=11; Genus species strain strain|metK|S-adenosylmethionine synthase|loc|2412581 2413823 1 # ID=1_2301|Type=CDS|transl_table=11; Genus species strain strain|m…
TIGR01035	hemA: glutamyl-tRNA reductase	Biosynthesis of cofactors, prosthetic groups, and carriers	0.07	0.07	0.29	0	[Genus species strain strain|hemA|Glutamyl-tRNA reductase|loc|6981 8367 1 # ID=38_3149|Type=CDS|transl_table=11; Genus species strain strain|hemA|Glutamyl-tRNA reductase|loc|5087457 5089065 -1 # ID=1_4338|Type=CDS|transl_table=11; Genus species strain strain|hemA|Glutamyl-tRNA reductase|loc|231947 233261 1 # ID=1_232|Type=CDS|transl_table=11; Genus species strain strain|hemA|Glutamyl-tRNA reducta…
TIGR01039	atpD: ATP synthase F1, beta subunit	Energy metabolism	0	0.07	0.29	0	[Genus species strain strain|atpD|ATP synthase subunit beta|loc|395631 397062 1 # ID=44_5811|Type=CDS|transl_table=11; Genus species strain strain|atpD|ATP synthase subunit beta|loc|7834172 7835603 1 # ID=1_6931|Type=CDS|transl_table=11; Genus species strain strain|atpD|ATP synthase subunit beta|loc|6787476 6788904 -1 # ID=1_6266|Type=CDS|transl_table=11; Genus species strain strain|atpD|ATP synt…
TIGR01044	rplV_bact: ribosomal protein uL22	Protein synthesis	0	0.14	0.57	0	[Genus species strain strain|rplV|50S ribosomal protein L22|loc|281574 281952 -1 # ID=34_2703|Type=CDS|transl_table=11; Genus species strain strain|rplV|50S ribosomal protein L22|loc|7231068 7231446 1 # ID=1_6381|Type=CDS|transl_table=11; Genus species strain strain|rplV|50S ribosomal protein L22|loc|392819 393233 1 # ID=1_393|Type=CDS|transl_table=11; Genus species strain strain|rplV|50S ribosom…
TIGR01049	rpsJ_bact: ribosomal protein uS10	Protein synthesis	0	0.14	0.43	0	[Genus species strain strain|rpsJ|30S ribosomal protein S10|loc|284732 285041 -1 # ID=34_2709|Type=CDS|transl_table=11; Genus species strain strain|rpsJ|30S ribosomal protein S10|loc|7227981 7228290 1 # ID=1_6375|Type=CDS|transl_table=11; Genus species strain strain|rpsJ|30S ribosomal protein S10|loc|389655 389961 1 # ID=1_387|Type=CDS|transl_table=11; Genus species strain strain|rpsJ|30S ribosom…
TIGR01050	rpsS_bact: ribosomal protein uS19	Protein synthesis	0	0.14	0.43	0	[Genus species strain strain|rpsS|30S ribosomal protein S19|loc|281983 282265 -1 # ID=34_2704|Type=CDS|transl_table=11; Genus species strain strain|rpsS|30S ribosomal protein S19|loc|7230755 7231037 1 # ID=1_6380|Type=CDS|transl_table=11; Genus species strain strain|rpsS|30S ribosomal protein S19|loc|392509 392791 1 # ID=1_392|Type=CDS|transl_table=11; Genus species strain strain|rpsS|30S ribosom…
TIGR01051	topA_bact: DNA topoisomerase I	DNA metabolism	0	0.07	0.07	0	[Genus species strain strain|topA|DNA topoisomerase 1|loc|346819 349516 1 # ID=39_3540|Type=CDS|transl_table=11; Genus species strain strain|topA|DNA topoisomerase 1|loc|5221219 5223916 -1 # ID=1_4465|Type=CDS|transl_table=11; Genus species strain strain|topA|DNA topoisomerase 1|loc|7886636 7889531 -1 # ID=1_7297|Type=CDS|transl_table=11; Genus species strain strain|topA|DNA topoisomerase 1|loc|3…
TIGR01059	gyrB: DNA gyrase, B subunit	DNA metabolism	0.07	0.07	0.21	1	[Genus species strain strain|gyrB_1|DNA gyrase subunit B|loc|211185 213168 1 # ID=30_1685|Type=CDS|transl_table=11; Genus species strain strain|gyrB_2|DNA gyrase subunit B|loc|6053249 6055187 -1 # ID=1_5277|Type=CDS|transl_table=11; Genus species strain strain|gyrB_3|DNA gyrase subunit B|loc|8475226 8477194 1 # ID=1_7850|Type=CDS|transl_table=11; Genus species strain strain|gyrB_2|DNA gyrase subu…
TIGR01060	eno: phosphopyruvate hydratase	Energy metabolism	0.29	0.21	0.57	0	[Genus species strain strain|eno_1|Enolase|loc|101118 102381 -1 # ID=33_2235|Type=CDS|transl_table=11; Genus species strain strain|eno_2|Enolase|loc|213646 214930 1 # ID=42_4988|Type=CDS|transl_table=11; Genus species strain strain|eno_1|Enolase|loc|4427032 4428319 -1 # ID=1_3730|Type=CDS|transl_table=11; Genus species strain strain|eno_1|Enolase|loc|2911728 2913003 1 # ID=1_2744|Type=CDS|transl_…
TIGR01063	gyrA: DNA gyrase, A subunit	DNA metabolism	0	0.21	0.07	1	[Genus species strain strain|gyrA_1|DNA gyrase subunit A|loc|213400 215911 1 # ID=30_1686|Type=CDS|transl_table=11; Genus species strain strain|gyrA1|DNA gyrase subunit A|loc|6050649 6053157 -1 # ID=1_5276|Type=CDS|transl_table=11; Genus species strain strain|gyrA_2|DNA gyrase subunit A|loc|8477244 8479872 1 # ID=1_7851|Type=CDS|transl_table=11; Genus species strain strain|gyrA_1|DNA gyrase subun…
TIGR01064	pyruv_kin: pyruvate kinase	Energy metabolism	0.57	0	0.29	0	[Genus species strain strain|pyk|Pyruvate kinase|loc|272714 274145 -1 # ID=41_4423|Type=CDS|transl_table=11; Genus species strain strain|pyk|Pyruvate kinase|loc|9263244 9264723 1 # ID=1_8247|Type=CDS|transl_table=11; Genus species strain strain|pyk|Pyruvate kinase|loc|2125280 2126705 1 # ID=1_2030|Type=CDS|transl_table=11; Genus species strain strain|pyk|Pyruvate kinase|loc|58400 59837 -1 # ID=7_…
TIGR01066	rplM_bact: ribosomal protein uL13	Protein synthesis	0	0	0.29	0	[Genus species strain strain|rplM|50S ribosomal protein L13|loc|226212 226656 -1 # ID=34_2666|Type=CDS|transl_table=11; Genus species strain strain|rplM|50S ribosomal protein L13|loc|7253035 7253488 1 # ID=1_6414|Type=CDS|transl_table=11; Genus species strain strain|rplM|50S ribosomal protein L13|loc|427189 427642 1 # ID=1_437|Type=CDS|transl_table=11; Genus species strain strain|rplM|50S ribosom…
TIGR01067	rplN_bact: ribosomal protein uL14	Protein synthesis	0	0.07	0.36	0	[Genus species strain strain|rplN|50S ribosomal protein L14|loc|279292 279661 -1 # ID=34_2698|Type=CDS|transl_table=11; Genus species strain strain|rplN|50S ribosomal protein L14|loc|7233354 7233723 1 # ID=1_6386|Type=CDS|transl_table=11; Genus species strain strain|rplN|50S ribosomal protein L14|loc|395093 395462 1 # ID=1_398|Type=CDS|transl_table=11; Genus species strain strain|rplN|50S ribosom…
TIGR01071	rplO_bact: ribosomal protein uL15	Protein synthesis	0	0.07	0.29	0	[Genus species strain strain|rplO|50S ribosomal protein L15|loc|275364 275826 -1 # ID=34_2689|Type=CDS|transl_table=11; Genus species strain strain|rplO|50S ribosomal protein L15|loc|7237120 7237588 1 # ID=1_6395|Type=CDS|transl_table=11; Genus species strain strain|rplO|50S ribosomal protein L15|loc|398846 399293 1 # ID=1_407|Type=CDS|transl_table=11; Genus species strain strain|-|hypothetical p…
TIGR01072	murA: UDP-N-acetylglucosamine 1-carboxyvinyltransferase	Cell envelope	0.14	0.07	0.36	0	[Genus species strain strain|murA|UDP-N-acetylglucosamine 1-carboxyvinyltransferase|loc|946 2248 1 # ID=22_644|Type=CDS|transl_table=11; Genus species strain strain|murAA|UDP-N-acetylglucosamine 1-carboxyvinyltransferase 1|loc|302749 304129 -1 # ID=39_3502|Type=CDS|transl_table=11; Genus species strain strain|murAA|UDP-N-acetylglucosamine 1-carboxyvinyltransferase 1|loc|5733950 5735243 1 # ID=1_4…
TIGR01073	pcrA: ATP-dependent DNA helicase PcrA	DNA metabolism	0	0	0	0	[Genus species strain strain|uvrD1|ATP-dependent DNA helicase UvrD1|loc|54721 56980 -1 # ID=34_2515|Type=CDS|transl_table=11; Genus species strain strain|uvrD1|ATP-dependent DNA helicase UvrD1|loc|7352319 7354581 1 # ID=1_6505|Type=CDS|transl_table=11; Genus species strain strain|uvrD1|ATP-dependent DNA helicase UvrD1|loc|503122 505537 1 # ID=1_511|Type=CDS|transl_table=11; Genus species strain s…
TIGR01079	rplX_bact: ribosomal protein uL24	Protein synthesis	0	0.07	0.29	0	[Genus species strain strain|rplX|50S ribosomal protein L24|loc|278984 279293 -1 # ID=34_2697|Type=CDS|transl_table=11; Genus species strain strain|rplX|50S ribosomal protein L24|loc|7233722 7234031 1 # ID=1_6387|Type=CDS|transl_table=11; Genus species strain strain|rplX|50S ribosomal protein L24|loc|395461 395776 1 # ID=1_399|Type=CDS|transl_table=11; Genus species strain strain|rplX|50S ribosom…
TIGR01082	murC: UDP-N-acetylmuramate--L-alanine ligase	Cell envelope	0.07	0	0.21	0	[Genus species strain strain|murC|UDP-N-acetylmuramate--L-alanine ligase|loc|327933 329346 -1 # ID=41_4476|Type=CDS|transl_table=11; Genus species strain strain|murC|UDP-N-acetylmuramate--L-alanine ligase|loc|9192788 9194210 1 # ID=1_8182|Type=CDS|transl_table=11; Genus species strain strain|murC_1|UDP-N-acetylmuramate--L-alanine ligase|loc|5307591 5309010 -1 # ID=1_4928|Type=CDS|transl_table=11;…
TIGR01083	nth: endonuclease III	DNA metabolism	0	0.07	0.57	0	[Genus species strain strain|nth|Endonuclease III|loc|55116 55866 -1 # ID=30_1536|Type=CDS|transl_table=11; Genus species strain strain|nth|Endonuclease III|loc|6275264 6276005 1 # ID=1_5483|Type=CDS|transl_table=11; Genus species strain strain|nth|Endonuclease III|loc|7952847 7953531 -1 # ID=1_7354|Type=CDS|transl_table=11; Genus species strain strain|nth|Endonuclease III|loc|960021 960717 -1 # …
TIGR01087	murD: UDP-N-acetylmuramoylalanine--D-glutamate ligase	Cell envelope	0	0	0.21	0	[Genus species strain strain|murD|UDP-N-acetylmuramoylalanine--D-glutamate ligase|loc|331834 333229 -1 # ID=41_4479|Type=CDS|transl_table=11; Genus species strain strain|murD|UDP-N-acetylmuramoylalanine--D-glutamate ligase|loc|9188860 9190327 1 # ID=1_8179|Type=CDS|transl_table=11; Genus species strain strain|murD|UDP-N-acetylmuramoylalanine--D-glutamate ligase|loc|5311546 5312953 -1 # ID=1_4931|…
TIGR01091	upp: uracil phosphoribosyltransferase	Purines, pyrimidines, nucleosides, and nucleotides	0.14	0.14	0.07	0	[Genus species strain strain|upp|Uracil phosphoribosyltransferase|loc|113160 113799 -1 # ID=39_3329|Type=CDS|transl_table=11; Genus species strain strain|upp|Uracil phosphoribosyltransferase|loc|6153812 6154451 1 # ID=1_5369|Type=CDS|transl_table=11; Genus species strain strain|upp|Uracil phosphoribosyltransferase|loc|56499 57135 1 # ID=5_2319|Type=CDS|transl_table=11; Genus species strain strain…
TIGR01125	TIGR01125: ribosomal protein S12 methylthiotransferase RimO	Protein synthesis	0	0	0.14	0	[Genus species strain strain|rimO|Ribosomal protein S12 methylthiotransferase RimO|loc|29264 30677 -1 # ID=26_1205|Type=CDS|transl_table=11; Genus species strain strain|rimO|Ribosomal protein S12 methylthiotransferase RimO|loc|8676019 8677435 1 # ID=1_7716|Type=CDS|transl_table=11; Genus species strain strain|rimO|Ribosomal protein S12 methylthiotransferase RimO|loc|5344409 5345921 -1 # ID=1_4959…
TIGR01128	holA: DNA polymerase III, delta subunit	DNA metabolism	0	0	0.36	0	[Genus species strain strain|-|hypothetical protein|loc|62493 63453 -1 # ID=25_1152|Type=CDS|transl_table=11; Genus species strain strain|-|hypothetical protein|loc|8743156 8744107 1 # ID=1_7770|Type=CDS|transl_table=11; Genus species strain strain|-|hypothetical protein|loc|152114 153092 1 # ID=3_1747|Type=CDS|transl_table=11; Genus species strain strain|-|hypothetical protein|loc|2733547 273454…
TIGR01131	ATP_synt_6_or_A: ATP synthase F0, A subunit	Energy metabolism	0.07	0.14	0.29	0	[Genus species strain strain|atpB|ATP synthase subunit a|loc|390498 391305 1 # ID=44_5805|Type=CDS|transl_table=11; Genus species strain strain|atpB|ATP synthase subunit a|loc|7829041 7829836 1 # ID=1_6925|Type=CDS|transl_table=11; Genus species strain strain|atpB|ATP synthase subunit a|loc|6793272 6794058 -1 # ID=1_6272|Type=CDS|transl_table=11; Genus species strain strain|atpB|ATP synthase subu…
TIGR01132	pgm: phosphoglucomutase, alpha-D-glucose phosphate-specific	Energy metabolism	0	0.14	0.21	0	[Genus species strain strain|pgm|Phosphoglucomutase|loc|468588 470253 1 # ID=44_5889|Type=CDS|transl_table=11; Genus species strain strain|pgm|Phosphoglucomutase|loc|262445 264149 1 # ID=5_2494|Type=CDS|transl_table=11; Genus species strain strain|pgm|Phosphoglucomutase|loc|6100942 6102589 -1 # ID=1_5783|Type=CDS|transl_table=11; Genus species strain strain|pgm|Phosphoglucomutase|loc|2879097 2880…
TIGR01134	purF: amidophosphoribosyltransferase	Purines, pyrimidines, nucleosides, and nucleotides	0	0	0.36	0	[Genus species strain strain|purF|Amidophosphoribosyltransferase|loc|23106 24570 1 # ID=36_3000|Type=CDS|transl_table=11; Genus species strain strain|purF_2|Amidophosphoribosyltransferase|loc|5465480 5466815 -1 # ID=1_4695|Type=CDS|transl_table=11; Genus species strain strain|purF|Amidophosphoribosyltransferase|loc|8121056 8122604 -1 # ID=1_7518|Type=CDS|transl_table=11; Genus species strain stra…
TIGR01135	glmS: glutamine-fructose-6-phosphate transaminase (isomerizing)	Central intermediary metabolism	0.64	0.21	0.64	0	[Genus species strain strain|glmS_2|Glutamine--fructose-6-phosphate aminotransferase [isomerizing]|loc|215417 217262 -1 # ID=34_2656|Type=CDS|transl_table=11; Genus species strain strain|glmS_2|Glutamine--fructose-6-phosphate aminotransferase [isomerizing]|loc|7263326 7265186 1 # ID=1_6426|Type=CDS|transl_table=11; Genus species strain strain|glmS_1|Glutamine--fructose-6-phosphate aminotransferas…
TIGR01144	ATP_synt_b: ATP synthase F0, B subunit	Energy metabolism	0.14	0.14	0.14	0	[Genus species strain strain|atpF|ATP synthase subunit b|loc|391662 392229 1 # ID=44_5807|Type=CDS|transl_table=11; Genus species strain strain|atpF|ATP synthase subunit b|loc|7830206 7830764 1 # ID=1_6927|Type=CDS|transl_table=11; Genus species strain strain|atpF|ATP synthase subunit b|loc|6792376 6792931 -1 # ID=1_6270|Type=CDS|transl_table=11; Genus species strain strain|atpF|ATP synthase subu…
TIGR01145	ATP_synt_delta: ATP synthase F1, delta subunit	Energy metabolism	0	0.07	0.21	0	[Genus species strain strain|atpH_2|ATP synthase subunit delta|loc|392225 393044 1 # ID=44_5808|Type=CDS|transl_table=11; Genus species strain strain|atpH_2|ATP synthase subunit delta|loc|7830760 7831588 1 # ID=1_6928|Type=CDS|transl_table=11; Genus species strain strain|atpH_1|ATP synthase subunit delta|loc|6791545 6792370 -1 # ID=1_6269|Type=CDS|transl_table=11; Genus species strain strain|atpF…
TIGR01146	ATPsyn_F1gamma: ATP synthase F1, gamma subunit	Energy metabolism	0.07	0.07	0.07	0	[Genus species strain strain|atpG_1|ATP synthase gamma chain|loc|79284 80187 1 # ID=28_1346|Type=CDS|transl_table=11; Genus species strain strain|atpG_2|ATP synthase gamma chain|loc|394723 395629 1 # ID=44_5810|Type=CDS|transl_table=11; Genus species strain strain|atpG|ATP synthase gamma chain|loc|7833271 7834171 1 # ID=1_6930|Type=CDS|transl_table=11; Genus species strain strain|atpG|ATP synthas…
TIGR01161	purK: phosphoribosylaminoimidazole carboxylase, ATPase subunit	Purines, pyrimidines, nucleosides, and nucleotides	0	0.07	0.21	0	[Genus species strain strain|purK|N5-carboxyaminoimidazole ribonucleotide synthase|loc|82100 83372 1 # ID=44_5531|Type=CDS|transl_table=11; Genus species strain strain|purK|N5-carboxyaminoimidazole ribonucleotide synthase|loc|7461710 7462889 1 # ID=1_6603|Type=CDS|transl_table=11; Genus species strain strain|purK_1|N5-carboxyaminoimidazole ribonucleotide synthase|loc|682831 684016 1 # ID=1_683|Ty…
TIGR01162	purE: phosphoribosylaminoimidazole carboxylase, catalytic subunit	Purines, pyrimidines, nucleosides, and nucleotides	0	0.07	0.36	0	[Genus species strain strain|purE|N5-carboxyaminoimidazole ribonucleotide mutase|loc|83368 83860 1 # ID=44_5532|Type=CDS|transl_table=11; Genus species strain strain|purE|N5-carboxyaminoimidazole ribonucleotide mutase|loc|7462885 7463434 1 # ID=1_6604|Type=CDS|transl_table=11; Genus species strain strain|purE|N5-carboxyaminoimidazole ribonucleotide mutase|loc|684027 684525 1 # ID=1_684|Type=CDS|t…
TIGR01163	rpe: ribulose-phosphate 3-epimerase	Energy metabolism	0	0.14	0.43	0	[Genus species strain strain|rpe|Ribulose-phosphate 3-epimerase|loc|391787 392468 -1 # ID=41_4538|Type=CDS|transl_table=11; Genus species strain strain|rpe|Ribulose-phosphate 3-epimerase|loc|9083683 9084361 1 # ID=1_8084|Type=CDS|transl_table=11; Genus species strain strain|rpe|Ribulose-phosphate 3-epimerase|loc|2427467 2428151 1 # ID=1_2315|Type=CDS|transl_table=11; Genus species strain strain|r…
TIGR01164	rplP_bact: ribosomal protein uL16	Protein synthesis	0	0.14	0.14	0	[Genus species strain strain|rplP|50S ribosomal protein L16|loc|280283 280703 -1 # ID=34_2701|Type=CDS|transl_table=11; Genus species strain strain|rplP|50S ribosomal protein L16|loc|7232317 7232737 1 # ID=1_6383|Type=CDS|transl_table=11; Genus species strain strain|rplP|50S ribosomal protein L16|loc|394081 394498 1 # ID=1_395|Type=CDS|transl_table=11; Genus species strain strain|rplP|50S ribosom…
TIGR01169	rplA_bact: ribosomal protein uL1	Protein synthesis	0	0	0.21	0	[Genus species strain strain|rplA|50S ribosomal protein L1|loc|321708 322425 -1 # ID=34_2741|Type=CDS|transl_table=11; Genus species strain strain|rplA|50S ribosomal protein L1|loc|7190372 7191089 1 # ID=1_6346|Type=CDS|transl_table=11; Genus species strain strain|rplA|50S ribosomal protein L1|loc|344506 345226 1 # ID=1_346|Type=CDS|transl_table=11; Genus species strain strain|rplA|50S ribosomal …
TIGR01171	rplB_bact: ribosomal protein uL2	Protein synthesis	0	0.14	0.29	0	[Genus species strain strain|rplB|50S ribosomal protein L2|loc|282277 283111 -1 # ID=34_2705|Type=CDS|transl_table=11; Genus species strain strain|rplB|50S ribosomal protein L2|loc|7229909 7230743 1 # ID=1_6379|Type=CDS|transl_table=11; Genus species strain strain|rplB|50S ribosomal protein L2|loc|391657 392491 1 # ID=1_391|Type=CDS|transl_table=11; Genus species strain strain|rplB|50S ribosomal …
TIGR01198	pgl: 6-phosphogluconolactonase	Energy metabolism	0	0	0	0	[Genus species strain strain|pgl_2|6-phosphogluconolactonase|loc|59498 60254 -1 # ID=28_1331|Type=CDS|transl_table=11; Genus species strain strain|pgl|6-phosphogluconolactonase|loc|1405569 1406331 1 # ID=1_1158|Type=CDS|transl_table=11; Genus species strain strain|pgl_1|6-phosphogluconolactonase|loc|2457702 2458473 -1 # ID=1_2339|Type=CDS|transl_table=11; Genus species strain strain|pgl_2|6-phosp…
TIGR01216	ATP_synt_epsi: ATP synthase F1, epsilon subunit	Energy metabolism	0	0.07	0.21	0	[Genus species strain strain|atpC|ATP synthase epsilon chain|loc|397125 397512 1 # ID=44_5812|Type=CDS|transl_table=11; Genus species strain strain|atpC|ATP synthase epsilon chain|loc|7835681 7836068 1 # ID=1_6932|Type=CDS|transl_table=11; Genus species strain strain|atpC|ATP synthase epsilon chain|loc|6786996 6787362 -1 # ID=1_6265|Type=CDS|transl_table=11; Genus species strain strain|atpC|ATP s…
TIGR01228	hutU: urocanate hydratase	Energy metabolism	0	0.07	0	0	[Genus species strain strain|hutU|Urocanate hydratase|loc|100374 102033 -1 # ID=32_2003|Type=CDS|transl_table=11; Genus species strain strain|hutU|Urocanate hydratase|loc|8322513 8324166 1 # ID=1_7391|Type=CDS|transl_table=11; Genus species strain strain|hutU|Urocanate hydratase|loc|1008710 1010372 1 # ID=1_983|Type=CDS|transl_table=11; Genus species strain strain|hutU|Urocanate hydratase|loc|703…
TIGR01235	pyruv_carbox: pyruvate carboxylase	Energy metabolism	0.14	0	0	0.71	[Genus species strain strain|pycA|Pyruvate carboxylase|loc|47627 50996 -1 # ID=18_197|Type=CDS|transl_table=11; Genus species strain strain|pycA|Pyruvate carboxylase|loc|4727726 4731098 -1 # ID=1_4008|Type=CDS|transl_table=11; Genus species strain strain|pycA|Pyruvate carboxylase|loc|1506762 1510140 1 # ID=1_1432|Type=CDS|transl_table=11; Genus species strain strain|pycA_1|Pyruvate carboxylase|lo…
TIGR01245	trpD: anthranilate phosphoribosyltransferase	Amino acid biosynthesis	0.07	0.07	0.43	0	[Genus species strain strain|trpD|Anthranilate phosphoribosyltransferase|loc|481717 482767 1 # ID=41_4630|Type=CDS|transl_table=11; Genus species strain strain|trpD|Anthranilate phosphoribosyltransferase|loc|8990188 8991235 -1 # ID=1_7998|Type=CDS|transl_table=11; Genus species strain strain|trpD|Anthranilate phosphoribosyltransferase|loc|1855697 1856741 -1 # ID=1_1768|Type=CDS|transl_table=11; G…
TIGR01255	pyr_form_ly_1: formate acetyltransferase	Energy metabolism	0	0	0.07	0	[Genus species strain strain|pflB|Formate acetyltransferase|loc|3897867 3900126 -1 # ID=1_3432|Type=CDS|transl_table=11]
TIGR01260	ATP_synt_c: ATP synthase F0, C subunit	Energy metabolism	0.07	0.14	0.43	0	[Genus species strain strain|atpH_1|ATP synthase subunit c|loc|391387 391624 1 # ID=44_5806|Type=CDS|transl_table=11; Genus species strain strain|atpH_1|ATP synthase subunit c|loc|7829940 7830174 1 # ID=1_6926|Type=CDS|transl_table=11; Genus species strain strain|atpH_2|ATP synthase subunit c|loc|101132 101381 -1 # ID=9_3049|Type=CDS|transl_table=11; Genus species strain strain|atpH|ATP synthase …
TIGR01280	xseB: exodeoxyribonuclease VII, small subunit	DNA metabolism	0	0.07	0.43	0	[Genus species strain strain|xseB|Exodeoxyribonuclease 7 small subunit|loc|510878 511094 -1 # ID=44_5924|Type=CDS|transl_table=11; Genus species strain strain|xseB|Exodeoxyribonuclease 7 small subunit|loc|4359207 4359444 1 # ID=1_3669|Type=CDS|transl_table=11; Genus species strain strain|xseB|Exodeoxyribonuclease 7 small subunit|loc|7115719 7115944 1 # ID=1_6572|Type=CDS|transl_table=11; Genus sp…
TIGR01308	rpmD_bact: ribosomal protein uL30	Protein synthesis	0	0.07	0.14	0	[Genus species strain strain|rpmD|50S ribosomal protein L30|loc|275828 276011 -1 # ID=34_2690|Type=CDS|transl_table=11; Genus species strain strain|rpmD|50S ribosomal protein L30|loc|7236936 7237119 1 # ID=1_6394|Type=CDS|transl_table=11; Genus species strain strain|rpmD|50S ribosomal protein L30|loc|398664 398850 1 # ID=1_406|Type=CDS|transl_table=11; Genus species strain strain|rpmD|50S ribosom…
TIGR01311	glycerol_kin: glycerol kinase	Energy metabolism	0.71	0.29	0.79	0	[Genus species strain strain|glpK_2|Glycerol kinase|loc|62499 64032 -1 # ID=31_1755|Type=CDS|transl_table=11; Genus species strain strain|glpK_3|Glycerol kinase|loc|82684 84196 -1 # ID=31_1775|Type=CDS|transl_table=11; Genus species strain strain|glpK_1|Glycerol kinase|loc|560782 562300 1 # ID=1_495|Type=CDS|transl_table=11; Genus species strain strain|glpK_2|Glycerol kinase|loc|9906745 9908263 -…
TIGR01312	XylB: xylulokinase	Energy metabolism	0.07	0	0.29	0	[Genus species strain strain|xylB_1|Xylulose kinase|loc|46853 48242 -1 # ID=1_43|Type=CDS|transl_table=11; Genus species strain strain|xylB_1|Xylulose kinase|loc|438456 439890 1 # ID=1_447|Type=CDS|transl_table=11; Genus species strain strain|xylB_2|Xylulose kinase|loc|211878 213444 -1 # ID=2_1081|Type=CDS|transl_table=11; Genus species strain strain|xylB_2|Xylulose kinase|loc|4673667 4675164 1 #…
TIGR01344	malate_syn_A: malate synthase A	Energy metabolism	0.14	0.21	0.21	0	[Genus species strain strain|aceB|Malate synthase|loc|71516 73124 1 # ID=25_1158|Type=CDS|transl_table=11; Genus species strain strain|aceB|Malate synthase|loc|8733462 8735070 -1 # ID=1_7764|Type=CDS|transl_table=11; Genus species strain strain|aceB_1|Malate synthase|loc|1380891 1382496 1 # ID=1_1324|Type=CDS|transl_table=11; Genus species strain strain|aceB_2|Malate synthase|loc|1635256 1636831 …
TIGR01356	aroA: 3-phosphoshikimate 1-carboxyvinyltransferase	Amino acid biosynthesis	0.21	0.21	0.21	0	[Genus species strain strain|aroA|3-phosphoshikimate 1-carboxyvinyltransferase|loc|224846 226127 1 # ID=32_2128|Type=CDS|transl_table=11; Genus species strain strain|aroA|3-phosphoshikimate 1-carboxyvinyltransferase|loc|8143717 8145034 -1 # ID=1_7223|Type=CDS|transl_table=11; Genus species strain strain|aroA|3-phosphoshikimate 1-carboxyvinyltransferase|loc|4807398 4808685 1 # ID=1_4469|Type=CDS|t…
TIGR01369	CPSaseII_lrg: carbamoyl-phosphate synthase, large subunit	Purines, pyrimidines, nucleosides, and nucleotides	0	0	0.14	0	[Genus species strain strain|carB_2|Carbamoyl-phosphate synthase large chain|loc|408063 411393 -1 # ID=41_4553|Type=CDS|transl_table=11; Genus species strain strain|carB_4|Carbamoyl-phosphate synthase large chain|loc|9060799 9064144 1 # ID=1_8066|Type=CDS|transl_table=11; Genus species strain strain|carB_2|Carbamoyl-phosphate synthase large chain|loc|2405790 2409108 1 # ID=1_2295|Type=CDS|transl_…
TIGR01379	thiL: thiamine-phosphate kinase	Biosynthesis of cofactors, prosthetic groups, and carriers	0	0	0.29	0	[Genus species strain strain|thiL|Thiamine-monophosphate kinase|loc|20851 21778 1 # ID=19_272|Type=CDS|transl_table=11; Genus species strain strain|thiL|Thiamine-monophosphate kinase|loc|8475787 8476786 1 # ID=1_7527|Type=CDS|transl_table=11; Genus species strain strain|thiL|Thiamine-monophosphate kinase|loc|1487860 1488820 1 # ID=1_1417|Type=CDS|transl_table=11; Genus species strain strain|thiL|…
TIGR01389	recQ: ATP-dependent DNA helicase RecQ	DNA metabolism	0	0	0.29	0	[Genus species strain strain|recQ|ATP-dependent DNA helicase RecQ|loc|269808 271656 -1 # ID=39_3474|Type=CDS|transl_table=11; Genus species strain strain|recQ|ATP-dependent DNA helicase RecQ|loc|5769103 5770942 1 # ID=1_4994|Type=CDS|transl_table=11; Genus species strain strain|recQ|ATP-dependent DNA helicase RecQ|loc|5245328 5247299 1 # ID=1_4872|Type=CDS|transl_table=11; Genus species strain st…
TIGR01391	dnaG: DNA primase	DNA metabolism	0	0	0.14	0	[Genus species strain strain|dnaG_2|DNA primase|loc|627594 629499 -1 # ID=41_4775|Type=CDS|transl_table=11; Genus species strain strain|dnaG_3|DNA primase|loc|8822159 8824088 1 # ID=1_7841|Type=CDS|transl_table=11; Genus species strain strain|dnaG|DNA primase|loc|5689686 5691600 -1 # ID=1_5267|Type=CDS|transl_table=11; Genus species strain strain|dnaG|DNA primase|loc|210579 212538 1 # ID=3_1801|T…
TIGR01393	lepA: elongation factor 4	Unknown function	0	0	0.21	0	[Genus species strain strain|lepA|Elongation factor 4|loc|48228 50067 -1 # ID=25_1139|Type=CDS|transl_table=11; Genus species strain strain|lepA|Elongation factor 4|loc|8747241 8749089 1 # ID=1_7776|Type=CDS|transl_table=11; Genus species strain strain|lepA|Elongation factor 4|loc|5763998 5765849 -1 # ID=1_5343|Type=CDS|transl_table=11; Genus species strain strain|lepA|Elongation factor 4|loc|158…
TIGR01410	tatB: twin arginine-targeting protein translocase TatB	Protein fate	0.07	0	0	0	[Genus species strain strain|tatB_1|Sec-independent protein translocase protein TatB|loc|754350 754779 1 # ID=1_755|Type=CDS|transl_table=11; Genus species strain strain|tatB|Sec-independent protein translocase protein TatB|loc|3198170 3198575 1 # ID=1_3101|Type=CDS|transl_table=11; Genus species strain strain|tatB|Sec-independent protein translocase protein TatB|loc|5572708 5573131 -1 # ID=1_518…
TIGR01412	tat_substr_1: Tat-translocated enzyme	Unclassified	0.57	0.07	0.5	0	[Genus species strain strain|efeN|putative deferrochelatase/peroxidase EfeN|loc|621866 623129 -1 # ID=41_4770|Type=CDS|transl_table=11; Genus species strain strain|efeB|Deferrochelatase/peroxidase EfeB|loc|7041508 7042717 1 # ID=1_6217|Type=CDS|transl_table=11; Genus species strain strain|efeN|putative deferrochelatase/peroxidase EfeN|loc|8827214 8828450 1 # ID=1_7845|Type=CDS|transl_table=11; Ge…
TIGR01417	PTS_I_fam: phosphoenolpyruvate-protein phosphotransferase	Unclassified	0	0.07	0.5	0	[Genus species strain strain|ptsI|Phosphoenolpyruvate-protein phosphotransferase|loc|7594975 7596658 1 # ID=1_6719|Type=CDS|transl_table=11; Genus species strain strain|ptsI_2|Phosphoenolpyruvate-protein phosphotransferase|loc|8421647 8423324 -1 # ID=1_7807|Type=CDS|transl_table=11; Genus species strain strain|-|hypothetical protein|loc|625055 626792 -1 # ID=1_566|Type=CDS|transl_table=11; Genus …
TIGR01430	aden_deam: adenosine deaminase	Unclassified	0.5	0.14	0.93	0	[Genus species strain strain|-|Adenine deaminase|loc|137110 138106 1 # ID=21_625|Type=CDS|transl_table=11; Genus species strain strain|-|Adenine deaminase|loc|41253 42255 1 # ID=24_966|Type=CDS|transl_table=11; Genus species strain strain|add|Cyclic adenylate deaminase|loc|326255 327326 1 # ID=34_2746|Type=CDS|transl_table=11; Genus species strain strain|add2|Aminodeoxyfutalosine deaminase|loc|23…
TIGR01448	recD_rel: helicase, RecD/TraA family	Unknown function	0.07	0.07	0	0	[Genus species strain strain|recD2_2|ATP-dependent RecD-like DNA helicase|loc|2433621 2435874 -1 # ID=1_2006|Type=CDS|transl_table=11; Genus species strain strain|recD2_2|ATP-dependent RecD-like DNA helicase|loc|2916911 2919446 -1 # ID=1_2623|Type=CDS|transl_table=11; Genus species strain strain|recD2_2|ATP-dependent RecD-like DNA helicase|loc|3272703 3274995 -1 # ID=1_2887|Type=CDS|transl_table=…
TIGR01455	glmM: phosphoglucosamine mutase	Central intermediary metabolism	0	0	0.21	0	[Genus species strain strain|glmM|Phosphoglucosamine mutase|loc|224163 225507 -1 # ID=34_2664|Type=CDS|transl_table=11; Genus species strain strain|glmM|Phosphoglucosamine mutase|loc|7254278 7255622 1 # ID=1_6416|Type=CDS|transl_table=11; Genus species strain strain|glmM|Phosphoglucosamine mutase|loc|428346 429684 1 # ID=1_439|Type=CDS|transl_table=11; Genus species strain strain|glmM_2|Phosphogl…
TIGR01496	DHPS: dihydropteroate synthase	Biosynthesis of cofactors, prosthetic groups, and carriers	0.14	0	0.93	0	[Genus species strain strain|folP2|Inactive dihydropteroate synthase 2|loc|206826 207783 -1 # ID=31_1889|Type=CDS|transl_table=11; Genus species strain strain|folP1|Dihydropteroate synthase|loc|430650 431493 1 # ID=39_3608|Type=CDS|transl_table=11; Genus species strain strain|folP2|Inactive dihydropteroate synthase 2|loc|23666 24557 1 # ID=1_22|Type=CDS|transl_table=11; Genus species strain strai…
TIGR01498	folK: 2-amino-4-hydroxy-6-hydroxymethyldihydropteridine diphosphokinase	Biosynthesis of cofactors, prosthetic groups, and carriers	0	0	0.29	0	[Genus species strain strain|-|hypothetical protein|loc|432266 432842 1 # ID=39_3611|Type=CDS|transl_table=11; Genus species strain strain|-|hypothetical protein|loc|5172076 5172664 -1 # ID=1_4421|Type=CDS|transl_table=11; Genus species strain strain|folK|2-amino-4-hydroxy-6- hydroxymethyldihydropteridine pyrophosphokinase|loc|7853217 7853712 -1 # ID=1_7265|Type=CDS|transl_table=11; Genus species…
TIGR01513	NAPRTase_put: nicotinate phosphoribosyltransferase	Biosynthesis of cofactors, prosthetic groups, and carriers	0.07	0	0	0	[Genus species strain strain|pncB1|Nicotinate phosphoribosyltransferase pncB1|loc|439319 440624 -1 # ID=44_5855|Type=CDS|transl_table=11; Genus species strain strain|pncB1|Nicotinate phosphoribosyltransferase pncB1|loc|7885996 7887316 -1 # ID=1_6985|Type=CDS|transl_table=11; Genus species strain strain|pncB1|Nicotinate phosphoribosyltransferase pncB1|loc|6743952 6745257 1 # ID=1_6217|Type=CDS|tra…
TIGR01520	FruBisAldo_II_A: fructose-bisphosphate aldolase, class II	Energy metabolism	0	0	0.21	0	[Genus species strain strain|fba|Fructose-bisphosphate aldolase|loc|318762 319785 -1 # ID=39_3514|Type=CDS|transl_table=11; Genus species strain strain|fba|Fructose-bisphosphate aldolase|loc|5719999 5721022 1 # ID=1_4951|Type=CDS|transl_table=11; Genus species strain strain|fba|Fructose-bisphosphate aldolase|loc|8202332 8203364 -1 # ID=1_7598|Type=CDS|transl_table=11; Genus species strain strain|…
TIGR01534	GAPDH-I: glyceraldehyde-3-phosphate dehydrogenase, type I	Energy metabolism	0.43	0.07	0.5	1	[Genus species strain strain|gapA|Glyceraldehyde-3-phosphate dehydrogenase|loc|46620 47625 1 # ID=28_1316|Type=CDS|transl_table=11; Genus species strain strain|gapA|Glyceraldehyde-3-phosphate dehydrogenase|loc|1464167 1465175 -1 # ID=1_1222|Type=CDS|transl_table=11; Genus species strain strain|gapA|Glyceraldehyde-3-phosphate dehydrogenase|loc|2450688 2451690 1 # ID=1_2332|Type=CDS|transl_table=11…
TIGR01632	L11_bact: ribosomal protein uL11	Protein synthesis	0	0	0.5	0	[Genus species strain strain|rplK|50S ribosomal protein L11|loc|322512 322941 -1 # ID=34_2742|Type=CDS|transl_table=11; Genus species strain strain|rplK|50S ribosomal protein L11|loc|7189882 7190311 1 # ID=1_6345|Type=CDS|transl_table=11; Genus species strain strain|rplK|50S ribosomal protein L11|loc|343998 344433 1 # ID=1_345|Type=CDS|transl_table=11; Genus species strain strain|rplK|50S ribosom…
TIGR01695	murJ_mviN: murein biosynthesis integral membrane protein MurJ	Cell envelope	0.43	0	0.57	0	[Genus species strain strain|mviN_1|putative peptidoglycan biosynthesis protein MviN|loc|185132 186782 1 # ID=30_1659|Type=CDS|transl_table=11; Genus species strain strain|mviN_2|putative peptidoglycan biosynthesis protein MviN|loc|326179 327916 1 # ID=39_3522|Type=CDS|transl_table=11; Genus species strain strain|mviN_1|putative peptidoglycan biosynthesis protein MviN|loc|805547 807122 1 # ID=1_7…
TIGR01736	FGAM_synth_II: phosphoribosylformylglycinamidine synthase II	Purines, pyrimidines, nucleosides, and nucleotides	0	0.07	0	0	[Genus species strain strain|purL|Phosphoribosylformylglycinamidine synthase subunit PurL|loc|164008 167245 1 # ID=35_2969|Type=CDS|transl_table=11; Genus species strain strain|purL|Phosphoribosylformylglycinamidine synthase subunit PurL|loc|5475858 5479203 -1 # ID=1_4705|Type=CDS|transl_table=11; Genus species strain strain|purL|Phosphoribosylformylglycinamidine synthase subunit PurL|loc|287280 …
TIGR01751	crot-CoA-red: crotonyl-CoA carboxylase/reductase	Unclassified	0.36	0.5	0	0	[Genus species strain strain|ccrA2_1|Crotonyl-CoA reductase|loc|41743 43087 -1 # ID=21_540|Type=CDS|transl_table=11; Genus species strain strain|ccr_3|Crotonyl-CoA reductase|loc|209345 210671 1 # ID=39_3424|Type=CDS|transl_table=11; Genus species strain strain|ccr_2|Crotonyl-CoA reductase|loc|6388477 6389797 1 # ID=1_5588|Type=CDS|transl_table=11; Genus species strain strain|ccr_1|Crotonyl-CoA re…
TIGR01764	excise: DNA binding domain, excisionase family	Unknown function	0	0.14	0	0	[Genus species strain strain|-|hypothetical protein|loc|29502 29706 1 # ID=36_3006|Type=CDS|transl_table=11; Genus species strain strain|-|hypothetical protein|loc|24598 24778 1 # ID=37_3112|Type=CDS|transl_table=11; Genus species strain strain|-|Putative DNA-binding proteinA|loc|58096 58300 1 # ID=37_3141|Type=CDS|transl_table=11; Genus species strain strain|-|hypothetical protein|loc|29663 2987…
TIGR01771	L-LDH-NAD: L-lactate dehydrogenase	Energy metabolism	0	0	0	0	[Genus species strain strain|ldh2|L-lactate dehydrogenase 2|loc|80308 81325 -1 # ID=1_76|Type=CDS|transl_table=11; Genus species strain strain|ldh2|L-lactate dehydrogenase 2|loc|1475927 1476899 1 # ID=1_1410|Type=CDS|transl_table=11]
TIGR01795	CM_mono_cladeE: chorismate mutase	Amino acid biosynthesis	0	0	0	0	[Genus species strain strain|-|hypothetical protein|loc|201669 202002 -1 # ID=1_186|Type=CDS|transl_table=11; Genus species strain strain|-|hypothetical protein|loc|2188116 2188467 -1 # ID=1_1996|Type=CDS|transl_table=11; Genus species strain strain|-|hypothetical protein|loc|2431442 2431781 -1 # ID=1_2138|Type=CDS|transl_table=11; Genus species strain strain|-|hypothetical protein|loc|3364896 33…
TIGR01798	cit_synth_I: citrate (Si)-synthase	Energy metabolism	0	0.14	0.36	0	[Genus species strain strain|gltA2|Citrate synthase 1|loc|55513 56797 1 # ID=41_4220|Type=CDS|transl_table=11; Genus species strain strain|gltA2|Citrate synthase 1|loc|9967962 9969246 1 # ID=1_8908|Type=CDS|transl_table=11; Genus species strain strain|gltA2|Citrate synthase 1|loc|7551548 7552865 -1 # ID=1_6968|Type=CDS|transl_table=11; Genus species strain strain|gltA2|Citrate synthase 1|loc|3413…
TIGR01808	CM_M_hiGC-arch: chorismate mutase	Amino acid biosynthesis	0	0	0	0	[Genus species strain strain|-|Intracellular chorismate mutase|loc|502092 502389 -1 # ID=1_509|Type=CDS|transl_table=11; Genus species strain strain|-|Intracellular chorismate mutase|loc|2748811 2749078 -1 # ID=1_2652|Type=CDS|transl_table=11; Genus species strain strain|-|hypothetical protein|loc|5950355 5950631 1 # ID=1_5560|Type=CDS|transl_table=11; Genus species strain strain|-|hypothetical p…
TIGR01819	F420_cofD: 2-phospho-L-lactate transferase	Biosynthesis of cofactors, prosthetic groups, and carriers	0	0.07	0	0	[Genus species strain strain|fbiA|Phosphoenolpyruvate transferase|loc|137098 138040 -1 # ID=44_5575|Type=CDS|transl_table=11; Genus species strain strain|fbiA|Phosphoenolpyruvate transferase|loc|7540073 7541024 -1 # ID=1_6670|Type=CDS|transl_table=11; Genus species strain strain|fbiA|Phosphoenolpyruvate transferase|loc|719030 720023 -1 # ID=1_718|Type=CDS|transl_table=11; Genus species strain str…
TIGR01828	pyru_phos_dikin: pyruvate, phosphate dikinase	Energy metabolism	0	0	0	0	[Genus species strain strain|ppdK|Pyruvate, phosphate dikinase|loc|7102 9805 -1 # ID=25_1098|Type=CDS|transl_table=11; Genus species strain strain|ppdK|Pyruvate, phosphate dikinase|loc|8805029 8807726 1 # ID=1_7825|Type=CDS|transl_table=11; Genus species strain strain|ppdK|Pyruvate, phosphate dikinase|loc|53037 55788 1 # ID=4_2028|Type=CDS|transl_table=11; Genus species strain strain|ppdK|Pyruvat…
TIGR01900	dapE-gram_pos: succinyl-diaminopimelate desuccinylase	Amino acid biosynthesis	0	0.07	0	0	[Genus species strain strain|dapE_3|Putative succinyl-diaminopimelate desuccinylase DapE|loc|748187 749243 1 # ID=44_6219|Type=CDS|transl_table=11; Genus species strain strain|dapE_1|Putative succinyl-diaminopimelate desuccinylase DapE|loc|3996654 3997719 -1 # ID=1_3319|Type=CDS|transl_table=11; Genus species strain strain|dapE_1|Putative succinyl-diaminopimelate desuccinylase DapE|loc|338028 339…
TIGR01915	npdG: NADPH-dependent F420 reductase	Energy metabolism	0.14	0	0	0	[Genus species strain strain|-|hypothetical protein|loc|542402 543095 -1 # ID=41_4685|Type=CDS|transl_table=11; Genus species strain strain|-|hypothetical protein|loc|8906572 8907268 1 # ID=1_7922|Type=CDS|transl_table=11; Genus species strain strain|-|hypothetical protein|loc|2447784 2448489 -1 # ID=1_2226|Type=CDS|transl_table=11; Genus species strain strain|-|hypothetical protein|loc|2742566 2…
TIGR01951	nusB: transcription antitermination factor NusB	Transcription	0	0	0.5	0	[Genus species strain strain|nusB|Transcription antitermination protein NusB|loc|349971 350388 -1 # ID=41_4493|Type=CDS|transl_table=11; Genus species strain strain|nusB|Transcription antitermination protein NusB|loc|9171272 9171689 1 # ID=1_8165|Type=CDS|transl_table=11; Genus species strain strain|nusB|Transcription antitermination protein NusB|loc|2399436 2399895 1 # ID=1_2288|Type=CDS|transl_…
TIGR01953	NusA: transcription termination factor NusA	Transcription	0	0	0.29	0	[Genus species strain strain|nusA|Transcription termination/antitermination protein NusA|loc|17027 18089 -1 # ID=27_1234|Type=CDS|transl_table=11; Genus species strain strain|nusA_3|Transcription termination/antitermination protein NusA|loc|8635590 8636658 1 # ID=1_7679|Type=CDS|transl_table=11; Genus species strain strain|nusA|Transcription termination/antitermination protein NusA|loc|5395090 53…
TIGR01959	nuoF_fam: NADH oxidoreductase (quinone), F subunit	Energy metabolism	0	0.07	0.29	0	[Genus species strain strain|nuoF|NADH-quinone oxidoreductase subunit F|loc|46316 47612 1 # ID=38_3184|Type=CDS|transl_table=11; Genus species strain strain|nuoF|NADH-quinone oxidoreductase subunit F|loc|5059251 5060550 -1 # ID=1_4310|Type=CDS|transl_table=11; Genus species strain strain|nuoF|NADH-quinone oxidoreductase subunit F|loc|272406 273690 1 # ID=1_276|Type=CDS|transl_table=11; Genus spec…
TIGR01962	NuoD: NADH dehydrogenase (quinone), D subunit	Energy metabolism	0	0.07	0.29	0	[Genus species strain strain|nuoD|NADH-quinone oxidoreductase subunit D|loc|44107 45454 1 # ID=38_3182|Type=CDS|transl_table=11; Genus species strain strain|nuoD|NADH-quinone oxidoreductase subunit D|loc|5061325 5062672 -1 # ID=1_4312|Type=CDS|transl_table=11; Genus species strain strain|nuoD|NADH-quinone oxidoreductase subunit D|loc|270215 271547 1 # ID=1_274|Type=CDS|transl_table=11; Genus spec…
TIGR01966	RNasePH: ribonuclease PH	Transcription	0	0	0.36	0	[Genus species strain strain|rph|Ribonuclease PH|loc|447370 448090 1 # ID=44_5865|Type=CDS|transl_table=11; Genus species strain strain|rph|Ribonuclease PH|loc|7898652 7899387 1 # ID=1_7000|Type=CDS|transl_table=11; Genus species strain strain|rph_1|Ribonuclease PH|loc|6734540 6735401 -1 # ID=1_6204|Type=CDS|transl_table=11; Genus species strain strain|rph|Ribonuclease PH|loc|251915 252731 -1 # I…
TIGR01967	DEAH_box_HrpA: RNA helicase HrpA	Unknown function	0	0	0.14	0	[Genus species strain strain|-|hypothetical protein|loc|71368 75319 -1 # ID=41_4237|Type=CDS|transl_table=11; Genus species strain strain|-|hypothetical protein|loc|9933900 9937827 1 # ID=1_8872|Type=CDS|transl_table=11; Genus species strain strain|-|hypothetical protein|loc|6087016 6090892 -1 # ID=1_5643|Type=CDS|transl_table=11; Genus species strain strain|-|hypothetical protein|loc|1064641 106…
TIGR01970	DEAH_box_HrpB: ATP-dependent helicase HrpB	Unknown function	0	0	0.14	0	[Genus species strain strain|hrpB|ATP-dependent RNA helicase HrpB|loc|155175 157737 -1 # ID=24_1061|Type=CDS|transl_table=11; Genus species strain strain|hrpB|ATP-dependent RNA helicase HrpB|loc|2538336 2540859 -1 # ID=1_2076|Type=CDS|transl_table=11; Genus species strain strain|hrpB|ATP-dependent RNA helicase HrpB|loc|1023639 1026060 -1 # ID=1_998|Type=CDS|transl_table=11; Genus species strain s…
TIGR01980	sufB: FeS assembly protein SufB	Biosynthesis of cofactors, prosthetic groups, and carriers	0	0	0.14	0	[Genus species strain strain|-|hypothetical protein|loc|88423 89836 1 # ID=28_1354|Type=CDS|transl_table=11; Genus species strain strain|-|hypothetical protein|loc|1377951 1379361 -1 # ID=1_1137|Type=CDS|transl_table=11; Genus species strain strain|-|hypothetical protein|loc|2479332 2480781 1 # ID=1_2358|Type=CDS|transl_table=11; Genus species strain strain|-|hypothetical protein|loc|36095 37538 …
TIGR01981	sufD: FeS assembly protein SufD	Biosynthesis of cofactors, prosthetic groups, and carriers	0	0	0.21	0	[Genus species strain strain|-|hypothetical protein|loc|89835 90960 1 # ID=28_1355|Type=CDS|transl_table=11; Genus species strain strain|-|hypothetical protein|loc|1376809 1377952 -1 # ID=1_1136|Type=CDS|transl_table=11; Genus species strain strain|-|hypothetical protein|loc|2480783 2481956 1 # ID=1_2359|Type=CDS|transl_table=11; Genus species strain strain|-|hypothetical protein|loc|34854 36096 …
TIGR01994	SUF_scaf_2: SUF system FeS assembly protein, NifU family	Biosynthesis of cofactors, prosthetic groups, and carriers	0	0.07	0	0	[Genus species strain strain|sufU|Zinc-dependent sulfurtransferase SufU|loc|93376 93832 1 # ID=28_1359|Type=CDS|transl_table=11; Genus species strain strain|sufU|Zinc-dependent sulfurtransferase SufU|loc|1373908 1374367 -1 # ID=1_1132|Type=CDS|transl_table=11; Genus species strain strain|iscU|Iron-sulfur cluster assembly scaffold protein IscU|loc|2484131 2484566 1 # ID=1_2362|Type=CDS|transl_tabl…
TIGR02012	tigrfam_recA: protein RecA	DNA metabolism	0	0	0.36	0	[Genus species strain strain|recA_1|Protein RecA|loc|1305 2430 -1 # ID=26_1181|Type=CDS|transl_table=11; Genus species strain strain|recA|Protein RecA|loc|8704659 8705799 1 # ID=1_7741|Type=CDS|transl_table=11; Genus species strain strain|recA|Protein RecA|loc|1996402 1997446 1 # ID=1_1908|Type=CDS|transl_table=11; Genus species strain strain|recA|Protein RecA|loc|95210 96287 -1 # ID=1_91|Type=CD…
TIGR02013	TIGR02013: rpoB: DNA-directed RNA polymerase, beta subunit	N/A	0	0	0	1	[Genus species strain strain|rpoB|DNA-directed RNA polymerase subunit beta|loc|301638 305112 -1 # ID=34_2725|Type=CDS|transl_table=11; Genus species strain strain|rpoB|DNA-directed RNA polymerase subunit beta|loc|7210376 7213844 1 # ID=1_6364|Type=CDS|transl_table=11; Genus species strain strain|rpoB|DNA-directed RNA polymerase subunit beta|loc|361591 365095 1 # ID=1_364|Type=CDS|transl_table=11;…
TIGR02027	rpoA: DNA-directed RNA polymerase, alpha subunit	Transcription	0.07	0.07	0.36	0	[Genus species strain strain|rpoA|DNA-directed RNA polymerase subunit alpha|loc|233138 234152 -1 # ID=34_2672|Type=CDS|transl_table=11; Genus species strain strain|rpoA|DNA-directed RNA polymerase subunit alpha|loc|7245670 7246684 1 # ID=1_6408|Type=CDS|transl_table=11; Genus species strain strain|rpoA|DNA-directed RNA polymerase subunit alpha|loc|405298 406372 1 # ID=1_418|Type=CDS|transl_table=…
TIGR02082	metH: methionine synthase	Amino acid biosynthesis	0.07	0.07	0.36	0	[Genus species strain strain|metH|Methionine synthase|loc|160545 164022 1 # ID=28_1426|Type=CDS|transl_table=11; Genus species strain strain|metH|Methionine synthase|loc|9495087 9498702 1 # ID=1_8465|Type=CDS|transl_table=11; Genus species strain strain|metH|Methionine synthase|loc|2831439 2835045 1 # ID=1_2667|Type=CDS|transl_table=11; Genus species strain strain|metH|Methionine synthase|loc|224…
TIGR02127	pyrF_sub2: orotidine 5'-phosphate decarboxylase	Purines, pyrimidines, nucleosides, and nucleotides	0	0	0	0	[Genus species strain strain|pyrF|Orotidine 5-phosphate decarboxylase|loc|2409104 2409947 1 # ID=1_2296|Type=CDS|transl_table=11; Genus species strain strain|pyrF|Orotidine 5-phosphate decarboxylase|loc|82093 82966 -1 # ID=6_2601|Type=CDS|transl_table=11; Genus species strain strain|pyrF|Orotidine 5-phosphate decarboxylase|loc|5242097 5242928 -1 # ID=1_4994|Type=CDS|transl_table=11; Genus species…
TIGR02133	RPI_actino: ribose 5-phosphate isomerase	Unclassified	0.36	0	0	0	[Genus species strain strain|rpiB|Ribose-5-phosphate isomerase B|loc|342660 343137 1 # ID=43_5312|Type=CDS|transl_table=11; Genus species strain strain|rpiB|Ribose-5-phosphate isomerase B|loc|3681837 3682314 -1 # ID=1_3056|Type=CDS|transl_table=11; Genus species strain strain|rpiB|Ribose-5-phosphate isomerase B|loc|5932801 5933275 -1 # ID=1_5503|Type=CDS|transl_table=11; Genus species strain stra…
TIGR02156	PA_CoA_Oxy1: phenylacetate-CoA oxygenase, PaaG subunit	Energy metabolism	0.07	0.14	0.14	0	[Genus species strain strain|paaA|1,2-phenylacetyl-CoA epoxidase, subunit A|loc|9551004 9551976 1 # ID=1_8518|Type=CDS|transl_table=11; Genus species strain strain|paaA|1,2-phenylacetyl-CoA epoxidase, subunit A|loc|1308271 1309213 1 # ID=1_1250|Type=CDS|transl_table=11; Genus species strain strain|paaA_1|1,2-phenylacetyl-CoA epoxidase, subunit A|loc|371671 372682 -1 # ID=1_371|Type=CDS|transl_tab…
TIGR02157	PA_CoA_Oxy2: phenylacetate-CoA oxygenase, PaaH subunit	Energy metabolism	0.07	0.14	0.29	0	[Genus species strain strain|paaB|1,2-phenylacetyl-CoA epoxidase, subunit B|loc|9551972 9552266 1 # ID=1_8519|Type=CDS|transl_table=11; Genus species strain strain|paaB|1,2-phenylacetyl-CoA epoxidase, subunit B|loc|1309209 1309494 1 # ID=1_1251|Type=CDS|transl_table=11; Genus species strain strain|-|hypothetical protein|loc|371363 371675 -1 # ID=1_370|Type=CDS|transl_table=11; Genus species strai…
TIGR02158	PA_CoA_Oxy3: phenylacetate-CoA oxygenase, PaaI subunit	Energy metabolism	0.07	0.14	0.29	0	[Genus species strain strain|paaC|1,2-phenylacetyl-CoA epoxidase, subunit C|loc|9552278 9553214 1 # ID=1_8520|Type=CDS|transl_table=11; Genus species strain strain|paaC|1,2-phenylacetyl-CoA epoxidase, subunit C|loc|1309502 1310360 1 # ID=1_1252|Type=CDS|transl_table=11; Genus species strain strain|paaC_1|1,2-phenylacetyl-CoA epoxidase, subunit C|loc|370564 371380 -1 # ID=1_369|Type=CDS|transl_tab…
TIGR02159	PA_CoA_Oxy4: phenylacetate-CoA oxygenase, PaaJ subunit	Energy metabolism	0.07	0.14	0.21	0	[Genus species strain strain|paaD|Putative 1,2-phenylacetyl-CoA epoxidase, subunit D|loc|9553210 9553723 1 # ID=1_8521|Type=CDS|transl_table=11; Genus species strain strain|paaD|Putative 1,2-phenylacetyl-CoA epoxidase, subunit D|loc|1310443 1310884 1 # ID=1_1253|Type=CDS|transl_table=11; Genus species strain strain|paaD_1|Putative 1,2-phenylacetyl-CoA epoxidase, subunit D|loc|370055 370568 -1 # I…
TIGR02170	thyX: thymidylate synthase, flavin-dependent	Purines, pyrimidines, nucleosides, and nucleotides	0	0.07	0	0	[Genus species strain strain|thyX|Flavin-dependent thymidylate synthase|loc|114664 115462 1 # ID=31_1801|Type=CDS|transl_table=11; Genus species strain strain|thyX|Flavin-dependent thymidylate synthase|loc|242343 243141 1 # ID=1_213|Type=CDS|transl_table=11; Genus species strain strain|thyX|Flavin-dependent thymidylate synthase|loc|5365961 5366720 -1 # ID=1_4975|Type=CDS|transl_table=11; Genus sp…
TIGR02191	RNaseIII: ribonuclease III	Transcription	0	0	0.29	0	[Genus species strain strain|rnc|Ribonuclease 3|loc|34301 35051 1 # ID=19_285|Type=CDS|transl_table=11; Genus species strain strain|rnc|Ribonuclease 3|loc|8492506 8493316 1 # ID=1_7541|Type=CDS|transl_table=11; Genus species strain strain|rnc|Ribonuclease 3|loc|1536929 1537670 1 # ID=1_1460|Type=CDS|transl_table=11; Genus species strain strain|rnc|Ribonuclease 3|loc|60396 61122 1 # ID=3_1671|Type…
TIGR02200	GlrX_actino: glutaredoxin-like protein	Unclassified	0	0	0.21	0	[Genus species strain strain|-|Putative glutaredoxin.1|loc|18406 18661 1 # ID=20_381|Type=CDS|transl_table=11; Genus species strain strain|-|Putative glutaredoxin.1|loc|8092629 8092911 -1 # ID=1_7177|Type=CDS|transl_table=11; Genus species strain strain|-|Putative glutaredoxin.1|loc|498381 498648 1 # ID=1_458|Type=CDS|transl_table=11; Genus species strain strain|-|Putative glutaredoxin.1|loc|6262…
TIGR02210	rodA_shape: rod shape-determining protein RodA	Cellular processes	0.07	0	0.21	0	[Genus species strain strain|mrdB|Peptidoglycan glycosyltransferase MrdB|loc|449277 450462 1 # ID=43_5412|Type=CDS|transl_table=11; Genus species strain strain|mrdB|Peptidoglycan glycosyltransferase MrdB|loc|3501856 3503041 -1 # ID=1_2901|Type=CDS|transl_table=11; Genus species strain strain|mrdB|Peptidoglycan glycosyltransferase MrdB|loc|2785797 2786997 -1 # ID=1_2517|Type=CDS|transl_table=11; G…
TIGR02225	recomb_XerD: tyrosine recombinase XerD	DNA metabolism	0	0.07	0.07	0	[Genus species strain strain|xerD|Tyrosine recombinase XerD|loc|4803998 4804931 -1 # ID=1_4466|Type=CDS|transl_table=11; Genus species strain strain|xerD|Tyrosine recombinase XerD|loc|4541601 4542558 1 # ID=1_4325|Type=CDS|transl_table=11; Genus species strain strain|xerD|Tyrosine recombinase XerD|loc|4553505 4554450 -1 # ID=1_4245|Type=CDS|transl_table=11; Genus species strain strain|xerD|Tyrosi…
TIGR02227	sigpep_I_bact: signal peptidase I	Protein fate	0.64	0.21	0.64	0	[Genus species strain strain|-|hypothetical protein|loc|50888 51764 1 # ID=19_300|Type=CDS|transl_table=11; Genus species strain strain|-|hypothetical protein|loc|174681 175533 1 # ID=40_3793|Type=CDS|transl_table=11; Genus species strain strain|-|hypothetical protein|loc|5844974 5845871 1 # ID=1_5066|Type=CDS|transl_table=11; Genus species strain strain|lepB|Signal peptidase I|loc|6691440 669194…
TIGR02234	trp_oprn_chp: membrane protein, TIGR02234 family	Unclassified	0	0	0.29	0	[Genus species strain strain|-|hypothetical protein|loc|5077820 5078435 -1 # ID=1_4839|Type=CDS|transl_table=11; Genus species strain strain|-|hypothetical protein|loc|3866264 3866861 1 # ID=1_3658|Type=CDS|transl_table=11; Genus species strain strain|-|hypothetical protein|loc|2674033 2674870 1 # ID=1_2425|Type=CDS|transl_table=11; Genus species strain strain|-|hypothetical protein|loc|2214601 2…
TIGR02258	2_5_ligase: 2'-5' RNA ligase	Transcription	0.14	0.14	0.36	0	[Genus species strain strain|thpR_3|RNA 2,3-cyclic phosphodiesterase|loc|52101 52677 1 # ID=44_5505|Type=CDS|transl_table=11; Genus species strain strain|thpR_1|RNA 2,3-cyclic phosphodiesterase|loc|4857631 4858255 -1 # ID=1_4119|Type=CDS|transl_table=11; Genus species strain strain|thpR|RNA 2,3-cyclic phosphodiesterase|loc|5379935 5380439 -1 # ID=1_4990|Type=CDS|transl_table=11; Genus species str…
TIGR02273	16S_RimM: 16S rRNA processing protein RimM	Transcription	0	0	0.29	0	[Genus species strain strain|rimM|Ribosome maturation factor RimM|loc|48913 49438 1 # ID=19_297|Type=CDS|transl_table=11; Genus species strain strain|rimM|Ribosome maturation factor RimM|loc|8509968 8510481 1 # ID=1_7556|Type=CDS|transl_table=11; Genus species strain strain|rimM|Ribosome maturation factor RimM|loc|1671587 1672103 1 # ID=1_1588|Type=CDS|transl_table=11; Genus species strain strain…
TIGR02274	dCTP_deam: deoxycytidine triphosphate deaminase	Purines, pyrimidines, nucleosides, and nucleotides	0	0.07	0.29	0	[Genus species strain strain|dcd|dCTP deaminase, dUMP-forming|loc|86315 86897 -1 # ID=35_2897|Type=CDS|transl_table=11; Genus species strain strain|dcd|dCTP deaminase, dUMP-forming|loc|5614177 5614753 1 # ID=1_4850|Type=CDS|transl_table=11; Genus species strain strain|dcd|dCTP deaminase, dUMP-forming|loc|8286586 8287168 -1 # ID=1_7676|Type=CDS|transl_table=11; Genus species strain strain|dcd|dCTP…
TIGR02348	GroEL: chaperonin GroL	Protein fate	0.07	0.07	0.93	0	[Genus species strain strain|groL2|60 kDa chaperonin 2|loc|2847 4476 -1 # ID=7_25|Type=CDS|transl_table=11; Genus species strain strain|groL1|60 kDa chaperonin 1|loc|197401 199030 -1 # ID=34_2639|Type=CDS|transl_table=11; Genus species strain strain|groL2|60 kDa chaperonin 2|loc|4888429 4890061 -1 # ID=1_4144|Type=CDS|transl_table=11; Genus species strain strain|groL1|60 kDa chaperonin 1|loc|7280…
TIGR02349	DnaJ_bact: chaperone protein DnaJ	Unclassified	0.64	0.07	0.29	0	[Genus species strain strain|dnaJ2|Chaperone protein DnaJ 2|loc|41704 42838 -1 # ID=25_1132|Type=CDS|transl_table=11; Genus species strain strain|dnaJ1|Chaperone protein DnaJ 1|loc|69895 71047 -1 # ID=35_2884|Type=CDS|transl_table=11; Genus species strain strain|dnaJ1|Chaperone protein DnaJ 1|loc|5643710 5644880 1 # ID=1_4881|Type=CDS|transl_table=11; Genus species strain strain|dnaJ2|Chaperone p…
TIGR02350	prok_dnaK: chaperone protein DnaK	Protein fate	0.36	0.14	0.43	0	[Genus species strain strain|dnaK_3|Chaperone protein DnaK|loc|71725 73576 -1 # ID=35_2886|Type=CDS|transl_table=11; Genus species strain strain|dnaK_3|Chaperone protein DnaK|loc|5641135 5642995 1 # ID=1_4879|Type=CDS|transl_table=11; Genus species strain strain|dnaK2|Chaperone protein dnaK2|loc|6264865 6266737 -1 # ID=1_5796|Type=CDS|transl_table=11; Genus species strain strain|dnaK_5|Chaperone …
TIGR02386	rpoC_TIGR: DNA-directed RNA polymerase, beta' subunit	Transcription	0	0	0.21	0	[Genus species strain strain|rpoC|DNA-directed RNA polymerase subunit beta|loc|297739 301618 -1 # ID=34_2724|Type=CDS|transl_table=11; Genus species strain strain|rpoC|DNA-directed RNA polymerase subunit beta|loc|7213864 7217737 1 # ID=1_6365|Type=CDS|transl_table=11; Genus species strain strain|rpoC|DNA-directed RNA polymerase subunit beta|loc|365185 369097 1 # ID=1_365|Type=CDS|transl_table=11;…
TIGR02393	RpoD_Cterm: RNA polymerase sigma factor RpoD	Transcription	0.21	0	0	0	[Genus species strain strain|rpoD_2|RNA polymerase sigma factor RpoD|loc|72048 73710 1 # ID=40_3691|Type=CDS|transl_table=11; Genus species strain strain|hrdB|RNA polymerase principal sigma factor HrdB|loc|626384 627491 -1 # ID=41_4774|Type=CDS|transl_table=11; Genus species strain strain|rpoD_2|RNA polymerase sigma factor RpoD|loc|3364353 3365880 -1 # ID=1_2783|Type=CDS|transl_table=11; Genus sp…
TIGR02412	pepN_strep_liv: aminopeptidase N	Unclassified	0.5	0	0	0	[Genus species strain strain|pepN_3|Aminopeptidase N|loc|334413 336948 -1 # ID=43_5304|Type=CDS|transl_table=11; Genus species strain strain|pepN_1|Aminopeptidase N|loc|3685544 3688079 1 # ID=1_3060|Type=CDS|transl_table=11; Genus species strain strain|pepN_1|Aminopeptidase N|loc|5935685 5938253 1 # ID=1_5507|Type=CDS|transl_table=11; Genus species strain strain|pepN|Aminopeptidase N|loc|223159 2…
TIGR02422	protocat_beta: protocatechuate 3,4-dioxygenase, beta subunit	Energy metabolism	0	0	0	0	[Genus species strain strain|pcaH|Protocatechuate 3,4-dioxygenase beta chain|loc|536854 537520 1 # ID=1_472|Type=CDS|transl_table=11; Genus species strain strain|pcaH|Protocatechuate 3,4-dioxygenase beta chain|loc|1584497 1585232 1 # ID=1_1504|Type=CDS|transl_table=11; Genus species strain strain|pcaH|Protocatechuate 3,4-dioxygenase beta chain|loc|5713791 5714574 -1 # ID=1_5417|Type=CDS|transl_ta…
TIGR02423	protocat_alph: protocatechuate 3,4-dioxygenase, alpha subunit	Energy metabolism	0	0	0	0	[Genus species strain strain|pcaG|Protocatechuate 3,4-dioxygenase alpha chain|loc|537519 538071 1 # ID=1_473|Type=CDS|transl_table=11; Genus species strain strain|pcaG|Protocatechuate 3,4-dioxygenase alpha chain|loc|1585228 1585780 1 # ID=1_1505|Type=CDS|transl_table=11; Genus species strain strain|pcaG|Protocatechuate 3,4-dioxygenase alpha chain|loc|5713234 5713792 -1 # ID=1_5416|Type=CDS|transl…
TIGR02504	NrdJ_Z: ribonucleoside-diphosphate reductase, adenosylcobalamin-dependent	Purines, pyrimidines, nucleosides, and nucleotides	0	0.21	0	0	[Genus species strain strain|-|hypothetical protein|loc|31996 35908 1 # ID=40_3657|Type=CDS|transl_table=11; Genus species strain strain|nrdJ|Vitamin B12-dependent ribonucleotide reductase|loc|3420676 3423481 -1 # ID=1_2835|Type=CDS|transl_table=11; Genus species strain strain|nrdJ|Vitamin B12-dependent ribonucleotide reductase|loc|2043644 2046461 1 # ID=1_1953|Type=CDS|transl_table=11; Genus spe…
TIGR02506	NrdE_NrdA: ribonucleoside-diphosphate reductase, alpha subunit	Purines, pyrimidines, nucleosides, and nucleotides	0	0.21	0.43	0	[Genus species strain strain|-|hypothetical protein|loc|98361 100710 1 # ID=30_1573|Type=CDS|transl_table=11; Genus species strain strain|-|hypothetical protein|loc|6458355 6460728 1 # ID=1_5662|Type=CDS|transl_table=11; Genus species strain strain|-|hypothetical protein|loc|2521873 2524912 -1 # ID=1_2397|Type=CDS|transl_table=11; Genus species strain strain|nrdE2|Ribonucleoside-diphosphate reduc…
TIGR02569	TIGR02569_actnb: TIGR02569 family protein	Hypothetical proteins	0.07	0.07	0.14	0	[Genus species strain strain|-|hypothetical protein|loc|795877 796675 1 # ID=1_802|Type=CDS|transl_table=11; Genus species strain strain|-|hypothetical protein|loc|7229254 7230073 1 # ID=1_6668|Type=CDS|transl_table=11; Genus species strain strain|-|hypothetical protein|loc|6274240 6275095 -1 # ID=1_5949|Type=CDS|transl_table=11; Genus species strain strain|-|hypothetical protein|loc|2571848 2572…
TIGR02614	ftsW: cell division protein FtsW	Cellular processes	0.07	0	0.36	0	[Genus species strain strain|ftsW|putative peptidoglycan glycosyltransferase FtsW|loc|330569 331826 -1 # ID=41_4478|Type=CDS|transl_table=11; Genus species strain strain|ftsW|putative peptidoglycan glycosyltransferase FtsW|loc|9190323 9191580 1 # ID=1_8180|Type=CDS|transl_table=11; Genus species strain strain|ftsW_1|putative peptidoglycan glycosyltransferase FtsW|loc|4502726 4503935 1 # ID=1_4202…
TIGR02673	FtsE: cell division ATP-binding protein FtsE	Cellular processes	0	0.07	0.36	0	[Genus species strain strain|ftsE|Cell division ATP-binding protein FtsE|loc|211722 212412 1 # ID=44_5643|Type=CDS|transl_table=11; Genus species strain strain|ftsE|Cell division ATP-binding protein FtsE|loc|7625591 7626281 1 # ID=1_6740|Type=CDS|transl_table=11; Genus species strain strain|ftsE|Cell division ATP-binding protein FtsE|loc|993821 994511 1 # ID=1_968|Type=CDS|transl_table=11; Genus …
TIGR02692	tRNA_CCA_actino: CCA tRNA nucleotidyltransferase	Protein synthesis	0	0	0	0	[Genus species strain strain|cca|CCA-adding enzyme|loc|181085 182534 -1 # ID=30_1657|Type=CDS|transl_table=11; Genus species strain strain|cca|CCA-adding enzyme|loc|6089713 6091183 1 # ID=1_5307|Type=CDS|transl_table=11; Genus species strain strain|cca|CCA-adding enzyme|loc|8445008 8446454 -1 # ID=1_7825|Type=CDS|transl_table=11; Genus species strain strain|-|A-adding tRNA nucleotidyltransferase|…
TIGR02727	MTHFS_bact: 5-formyltetrahydrofolate cyclo-ligase	Central intermediary metabolism	0	0.07	0.21	0	[Genus species strain strain|-|5-formyltetrahydrofolate cyclo-ligase|loc|7418 8000 1 # ID=18_155|Type=CDS|transl_table=11; Genus species strain strain|-|5-formyltetrahydrofolate cyclo-ligase|loc|4683185 4683767 1 # ID=1_3965|Type=CDS|transl_table=11; Genus species strain strain|-|5-formyltetrahydrofolate cyclo-ligase|loc|7412771 7413371 1 # ID=1_6835|Type=CDS|transl_table=11; Genus species strain…
TIGR02729	Obg_CgtA: Obg family GTPase CgtA	Protein synthesis	0	0	0.21	0	[Genus species strain strain|obg|GTPase Obg|loc|458110 459511 1 # ID=43_5418|Type=CDS|transl_table=11; Genus species strain strain|obg|GTPase Obg|loc|3493105 3494503 -1 # ID=1_2895|Type=CDS|transl_table=11; Genus species strain strain|obg|GTPase Obg|loc|5794199 5795723 -1 # ID=1_5371|Type=CDS|transl_table=11; Genus species strain strain|obg|GTPase Obg|loc|79169 80750 1 # ID=3_1686|Type=CDS|transl…
TIGR02753	sodN: superoxide dismutase, Ni	Unclassified	0	0.07	0	0	[Genus species strain strain|sodN|Superoxide dismutase [Ni]|loc|201263 201698 1 # ID=32_2102|Type=CDS|transl_table=11; Genus species strain strain|sodN|Superoxide dismutase [Ni]|loc|8190343 8190772 -1 # ID=1_7267|Type=CDS|transl_table=11; Genus species strain strain|sodN|Superoxide dismutase [Ni]|loc|626006 626429 1 # ID=1_598|Type=CDS|transl_table=11; Genus species strain strain|sodN|Superoxide …
TIGR02866	CoxB: cytochrome c oxidase, subunit II	Energy metabolism	0	0	0	0	[Genus species strain strain|ctaC|Cytochrome c oxidase subunit 2|loc|496697 497495 -1 # ID=41_4642|Type=CDS|transl_table=11; Genus species strain strain|ctaC|Cytochrome c oxidase subunit 2|loc|8969220 8970018 1 # ID=1_7980|Type=CDS|transl_table=11; Genus species strain strain|ctaC|Cytochrome c oxidase subunit 2|loc|299454 300372 1 # ID=3_1884|Type=CDS|transl_table=11; Genus species strain strain|…
TIGR02891	CtaD_CoxA: cytochrome c oxidase, subunit I	Energy metabolism	0.86	0.21	0	0	[Genus species strain strain|ctaD_1|putative cytochrome c oxidase subunit 1|loc|111263 112931 1 # ID=20_472|Type=CDS|transl_table=11; Genus species strain strain|ctaD_2|putative cytochrome c oxidase subunit 1|loc|495033 496701 -1 # ID=41_4641|Type=CDS|transl_table=11; Genus species strain strain|ctaD_3|putative cytochrome c oxidase subunit 1|loc|635232 636888 1 # ID=41_4782|Type=CDS|transl_table=…
TIGR02927	SucB_Actino: 2-oxoglutarate dehydrogenase, E2 component, dihydrolipoamide succinyltransferase	Unclassified	0	0	0	0.93	[Genus species strain strain|-|hypothetical protein|loc|512949 514413 1 # ID=41_4659|Type=CDS|transl_table=11; Genus species strain strain|-|hypothetical protein|loc|8944372 8945869 -1 # ID=1_7954|Type=CDS|transl_table=11; Genus species strain strain|-|hypothetical protein|loc|1832822 1834610 -1 # ID=1_1745|Type=CDS|transl_table=11; Genus species strain strain|-|hypothetical protein|loc|287244 28…
TIGR02947	SigH_actino: RNA polymerase sigma-70 factor, TIGR02947 family	Unclassified	0.14	0.21	0.36	0	[Genus species strain strain|sigR|ECF RNA polymerase sigma factor SigR|loc|75005 75569 1 # ID=18_216|Type=CDS|transl_table=11; Genus species strain strain|-|hypothetical protein|loc|221380 222130 -1 # ID=32_2124|Type=CDS|transl_table=11; Genus species strain strain|sigR_1|ECF RNA polymerase sigma factor SigR|loc|4768817 4769462 1 # ID=1_4037|Type=CDS|transl_table=11; Genus species strain strain|s…
TIGR02949	anti_SigH_actin: anti-sigma factor, TIGR02949 family	Transcription	0	0.21	0	0	[Genus species strain strain|rsrA|Anti-sigma factor RsrA|loc|36051 36357 1 # ID=11_3156|Type=CDS|transl_table=11; Genus species strain strain|rsrA|Anti-sigma factor RsrA|loc|5306950 5307262 1 # ID=1_4758|Type=CDS|transl_table=11; Genus species strain strain|rsrA|Anti-sigma factor RsrA|loc|6019018 6019339 1 # ID=1_5389|Type=CDS|transl_table=11; Genus species strain strain|rsrA|Anti-sigma factor Rs…
TIGR02952	Sig70_famx2: RNA polymerase sigma-70 factor, TIGR02952 family	Unclassified	0	0	0.14	0	[Genus species strain strain|-|hypothetical protein|loc|4500493 4501288 -1 # ID=1_4028|Type=CDS|transl_table=11; Genus species strain strain|-|hypothetical protein|loc|4092126 4092903 1 # ID=1_3612|Type=CDS|transl_table=11; Genus species strain strain|-|hypothetical protein|loc|6246652 6247459 -1 # ID=1_4958|Type=CDS|transl_table=11; Genus species strain strain|-|hypothetical protein|loc|3420582 …
TIGR02960	SigX5: RNA polymerase sigma-70 factor, TIGR02960 family	Unclassified	0.21	0.07	0	0	[Genus species strain strain|sigG|ECF RNA polymerase sigma factor SigG|loc|98319 99324 -1 # ID=31_1786|Type=CDS|transl_table=11; Genus species strain strain|sigG_1|ECF RNA polymerase sigma factor SigG|loc|535685 536663 1 # ID=1_471|Type=CDS|transl_table=11; Genus species strain strain|sigG_2|ECF RNA polymerase sigma factor SigG|loc|1801517 1802501 -1 # ID=1_1526|Type=CDS|transl_table=11; Genus sp…
TIGR02961	allantoicase: allantoicase	Purines, pyrimidines, nucleosides, and nucleotides	0.21	0.07	0	0	[Genus species strain strain|alc|allantoicase|loc|129083 130130 -1 # ID=32_2030|Type=CDS|transl_table=11; Genus species strain strain|alc|allantoicase|loc|8277068 8278049 1 # ID=1_7345|Type=CDS|transl_table=11; Genus species strain strain|alc|allantoicase|loc|1650233 1651241 1 # ID=1_1565|Type=CDS|transl_table=11; Genus species strain strain|alc|allantoicase|loc|2549763 2550726 -1 # ID=1_2457|Typ…
TIGR02970	succ_dehyd_cytB: succinate dehydrogenase, cytochrome b556 subunit	Energy metabolism	0	0.14	0.29	0	[Genus species strain strain|sdhC|Succinate dehydrogenase 2 membrane subunit SdhC|loc|558605 559055 -1 # ID=1_562|Type=CDS|transl_table=11; Genus species strain strain|sdhC|Succinate dehydrogenase 2 membrane subunit SdhC|loc|326729 327110 1 # ID=1_310|Type=CDS|transl_table=11; Genus species strain strain|sdhC|Succinate dehydrogenase 2 membrane subunit SdhC|loc|6543054 6543471 1 # ID=1_6213|Type=C…
TIGR03089	TIGR03089: TIGR03089 family protein	Unclassified	0	0.07	0.29	0	[Genus species strain strain|-|hypothetical protein|loc|120727 121573 -1 # ID=44_5562|Type=CDS|transl_table=11; Genus species strain strain|-|hypothetical protein|loc|7523921 7524782 -1 # ID=1_6656|Type=CDS|transl_table=11; Genus species strain strain|-|hypothetical protein|loc|695652 696357 -1 # ID=1_695|Type=CDS|transl_table=11; Genus species strain strain|-|hypothetical protein|loc|795703 7965…
TIGR03144	cytochr_II_ccsB: cytochrome c-type biogenesis protein CcsB	Protein fate	0	0.14	0	0	[Genus species strain strain|ccsA|Cytochrome c biogenesis protein CcsA|loc|26828 27830 1 # ID=38_3166|Type=CDS|transl_table=11; Genus species strain strain|ccsA|Cytochrome c biogenesis protein CcsA|loc|5070154 5071138 -1 # ID=1_4323|Type=CDS|transl_table=11; Genus species strain strain|ccsA|Cytochrome c biogenesis protein CcsA|loc|247772 248765 1 # ID=1_249|Type=CDS|transl_table=11; Genus species…
TIGR03156	GTP_HflX: GTP-binding protein HflX	Unknown function	0.07	0.43	0.43	0	[Genus species strain strain|hflX|GTPase HflX|loc|69856 71293 -1 # ID=25_1157|Type=CDS|transl_table=11; Genus species strain strain|hflX|GTPase HflX|loc|8735469 8736846 1 # ID=1_7765|Type=CDS|transl_table=11; Genus species strain strain|hflX|GTPase HflX|loc|2037034 2038480 1 # ID=1_1947|Type=CDS|transl_table=11; Genus species strain strain|hflX|GTPase HflX|loc|83485 85105 -1 # ID=1_78|Type=CDS|tr…
TIGR03160	cobT_DBIPRT: nicotinate-nucleotide--dimethylbenzimidazole phosphoribosyltransferase	Biosynthesis of cofactors, prosthetic groups, and carriers	0.57	0	0.86	0	[Genus species strain strain|cobT|Nicotinate-nucleotide--dimethylbenzimidazole phosphoribosyltransferase|loc|301725 302796 1 # ID=43_5277|Type=CDS|transl_table=11; Genus species strain strain|cobT|Nicotinate-nucleotide--dimethylbenzimidazole phosphoribosyltransferase|loc|3721952 3723065 -1 # ID=1_3087|Type=CDS|transl_table=11; Genus species strain strain|cobT_1|Nicotinate-nucleotide--dimethylbenz…
TIGR03180	UraD_2: OHCU decarboxylase	Unclassified	0	0	0	0	[Genus species strain strain|-|hypothetical protein|loc|138162 139068 -1 # ID=32_2038|Type=CDS|transl_table=11; Genus species strain strain|-|hypothetical protein|loc|8261335 8261836 1 # ID=1_7331|Type=CDS|transl_table=11; Genus species strain strain|uao|Uric acid degradation bifunctional protein|loc|1647725 1648211 -1 # ID=1_1562|Type=CDS|transl_table=11; Genus species strain strain|-|hypothetic…
TIGR03188	histidine_hisI: phosphoribosyl-ATP diphosphatase	Amino acid biosynthesis	0	0	0	0	[Genus species strain strain|hisE|Phosphoribosyl-ATP pyrophosphatase|loc|3889836 3890118 1 # ID=1_3646|Type=CDS|transl_table=11; Genus species strain strain|hisE|Phosphoribosyl-ATP pyrophosphatase|loc|66241 66505 -1 # ID=6_2586|Type=CDS|transl_table=11; Genus species strain strain|hisE|Phosphoribosyl-ATP pyrophosphatase|loc|4098559 4098841 1 # ID=1_3908|Type=CDS|transl_table=11; Genus species str…
TIGR03263	guanyl_kin: guanylate kinase	Purines, pyrimidines, nucleosides, and nucleotides	0	0	0.29	0	[Genus species strain strain|gmk|Guanylate kinase|loc|403824 404523 -1 # ID=41_4548|Type=CDS|transl_table=11; Genus species strain strain|gmk|Guanylate kinase|loc|9068339 9068888 1 # ID=1_8072|Type=CDS|transl_table=11; Genus species strain strain|gmk|Guanylate kinase|loc|2410368 2411040 1 # ID=1_2298|Type=CDS|transl_table=11; Genus species strain strain|gmk|Guanylate kinase|loc|81064 81577 -1 # I…
TIGR03284	thym_sym: thymidylate synthase	Purines, pyrimidines, nucleosides, and nucleotides	0	0.21	0.14	0	[Genus species strain strain|thyA|Thymidylate synthase ThyA|loc|6846097 6846895 -1 # ID=1_6318|Type=CDS|transl_table=11; Genus species strain strain|thyA|Thymidylate synthase|loc|532616 533468 1 # ID=2_1352|Type=CDS|transl_table=11; Genus species strain strain|thyA|Thymidylate synthase ThyA|loc|5613425 5614226 -1 # ID=1_5319|Type=CDS|transl_table=11; Genus species strain strain|thyA|Thymidylate s…
TIGR03346	chaperone_ClpB: ATP-dependent chaperone protein ClpB	Protein fate	0.29	0	0.29	0	[Genus species strain strain|clpB|Chaperone protein ClpB|loc|66792 69390 -1 # ID=35_2882|Type=CDS|transl_table=11; Genus species strain strain|clpB|Chaperone protein ClpB|loc|5645352 5647950 1 # ID=1_4883|Type=CDS|transl_table=11; Genus species strain strain|clpB_2|Chaperone protein ClpB|loc|6260486 6263111 -1 # ID=1_5792|Type=CDS|transl_table=11; Genus species strain strain|clpB_3|Chaperone prot…
TIGR03356	BGL: beta-galactosidase	Unclassified	0.14	0.14	0	0	[Genus species strain strain|bglA_2|Beta-glucosidase A|loc|252983 254300 -1 # ID=39_3460|Type=CDS|transl_table=11; Genus species strain strain|bglB_1|Beta-glucosidase B|loc|335551 336934 -1 # ID=40_3930|Type=CDS|transl_table=11; Genus species strain strain|bglA_1|Beta-glucosidase A|loc|3073588 3075031 1 # ID=1_2512|Type=CDS|transl_table=11; Genus species strain strain|-|Bifunctional beta-D-glucos…
TIGR03383	urate_oxi: urate oxidase	Central intermediary metabolism	0.07	0	0	0	[Genus species strain strain|uox|Uricase|loc|137280 138162 -1 # ID=32_2037|Type=CDS|transl_table=11; Genus species strain strain|uox|Uricase|loc|8262151 8263018 1 # ID=1_7333|Type=CDS|transl_table=11; Genus species strain strain|uox_1|Uricase|loc|1646519 1647410 -1 # ID=1_1560|Type=CDS|transl_table=11; Genus species strain strain|uox_2|Uricase|loc|6667920 6668793 -1 # ID=1_6133|Type=CDS|transl_ta…
TIGR03423	pbp2_mrdA: penicillin-binding protein 2	Cell envelope	0	0	0.14	0	[Genus species strain strain|mrdA_2|Peptidoglycan D,D-transpeptidase MrdA|loc|447202 449281 1 # ID=43_5411|Type=CDS|transl_table=11; Genus species strain strain|mrdA_1|Peptidoglycan D,D-transpeptidase MrdA|loc|3503090 3505163 -1 # ID=1_2902|Type=CDS|transl_table=11; Genus species strain strain|mrdA_1|Peptidoglycan D,D-transpeptidase MrdA|loc|2786993 2789285 -1 # ID=1_2518|Type=CDS|transl_table=11…
TIGR03426	shape_MreD: rod shape-determining protein MreD	Cell envelope	0	0	0.21	0	[Genus species strain strain|-|hypothetical protein|loc|446603 447206 1 # ID=43_5410|Type=CDS|transl_table=11; Genus species strain strain|-|hypothetical protein|loc|3505159 3505759 -1 # ID=1_2903|Type=CDS|transl_table=11; Genus species strain strain|-|hypothetical protein|loc|2789392 2790064 -1 # ID=1_2519|Type=CDS|transl_table=11; Genus species strain strain|-|hypothetical protein|loc|3099691 3…
TIGR03438	egtD_ergothio: dimethylhistidine N-methyltransferase	Biosynthesis of cofactors, prosthetic groups, and carriers	0	0	0	0	[Genus species strain strain|egtD|Histidine N-alpha-methyltransferase|loc|114031 114982 -1 # ID=32_2016|Type=CDS|transl_table=11; Genus species strain strain|egtD|Histidine N-alpha-methyltransferase|loc|8301872 8302847 1 # ID=1_7371|Type=CDS|transl_table=11; Genus species strain strain|egtD|Histidine N-alpha-methyltransferase|loc|3844542 3845514 1 # ID=1_3603|Type=CDS|transl_table=11; Genus speci…
TIGR03442	TIGR03442: ergothioneine biosynthesis protein EgtC	Biosynthesis of cofactors, prosthetic groups, and carriers	0	0	0	0	[Genus species strain strain|egtC|Gamma-glutamyl-hercynylcysteine sulfoxide hydrolase|loc|114966 115722 -1 # ID=32_2017|Type=CDS|transl_table=11; Genus species strain strain|egtC_1|Gamma-glutamyl-hercynylcysteine sulfoxide hydrolase|loc|8301112 8301847 1 # ID=1_7370|Type=CDS|transl_table=11; Genus species strain strain|egtC_1|Gamma-glutamyl-hercynylcysteine sulfoxide hydrolase|loc|3843781 3844546…
TIGR03446	mycothiol_Mca: mycothiol conjugate amidase Mca	Cellular processes	0.14	0.07	0.36	0	[Genus species strain strain|mca_2|Mycothiol S-conjugate amidase|loc|46034 46952 1 # ID=43_5040|Type=CDS|transl_table=11; Genus species strain strain|mca_3|Mycothiol S-conjugate amidase|loc|4392255 4393185 -1 # ID=1_3700|Type=CDS|transl_table=11; Genus species strain strain|mca_4|Mycothiol S-conjugate amidase|loc|6439528 6440404 1 # ID=1_5643|Type=CDS|transl_table=11; Genus species strain strain|…
TIGR03447	mycothiol_MshC: cysteine--1-D-myo-inosityl 2-amino-2-deoxy-alpha-D-glucopyranoside ligase	Biosynthesis of cofactors, prosthetic groups, and carriers	0	0.21	0.36	0	[Genus species strain strain|mshC_1|L-cysteine:1D-myo-inositol 2-amino-2-deoxy-alpha-D-glucopyranoside ligase|loc|155935 157177 1 # ID=28_1421|Type=CDS|transl_table=11; Genus species strain strain|mshC_1|L-cysteine:1D-myo-inositol 2-amino-2-deoxy-alpha-D-glucopyranoside ligase|loc|1281238 1282468 -1 # ID=1_1047|Type=CDS|transl_table=11; Genus species strain strain|mshC|L-cysteine:1D-myo-inositol …
TIGR03448	mycothiol_MshD: mycothiol synthase	Biosynthesis of cofactors, prosthetic groups, and carriers	0	0.07	0	0	[Genus species strain strain|mshD_2|Mycothiol acetyltransferase|loc|240880 241840 -1 # ID=33_2369|Type=CDS|transl_table=11; Genus species strain strain|mshD_3|Mycothiol acetyltransferase|loc|7034413 7035271 1 # ID=1_6209|Type=CDS|transl_table=11; Genus species strain strain|mshD_5|Mycothiol acetyltransferase|loc|8096602 8097502 -1 # ID=1_7489|Type=CDS|transl_table=11; Genus species strain strain|…
TIGR03449	mycothiol_MshA: D-inositol-3-phosphate glycosyltransferase	Unclassified	0	0	0.29	0	[Genus species strain strain|mshA_2|D-inositol 3-phosphate glycosyltransferase|loc|120697 121993 -1 # ID=33_2254|Type=CDS|transl_table=11; Genus species strain strain|mshA_7|D-inositol 3-phosphate glycosyltransferase|loc|4954362 4955706 -1 # ID=1_4211|Type=CDS|transl_table=11; Genus species strain strain|mshA_1|D-inositol 3-phosphate glycosyltransferase|loc|205283 206582 1 # ID=1_205|Type=CDS|tra…
TIGR03450	mycothiol_INO1: inositol 1-phosphate synthase	Unclassified	0	0	0.21	0	[Genus species strain strain|ino1|Inositol-3-phosphate synthase|loc|40315 41395 -1 # ID=39_3257|Type=CDS|transl_table=11; Genus species strain strain|ino1|Inositol-3-phosphate synthase|loc|6096019 6097099 -1 # ID=1_5311|Type=CDS|transl_table=11; Genus species strain strain|ino1|Inositol-3-phosphate synthase|loc|8385288 8386377 -1 # ID=1_7774|Type=CDS|transl_table=11; Genus species strain strain|i…
TIGR03451	mycoS_dep_FDH: S-(hydroxymethyl)mycothiol dehydrogenase	Cellular processes	0.29	0	0.43	0	[Genus species strain strain|-|S-(hydroxymethyl)mycothiol dehydrogenase|loc|28219 29305 -1 # ID=28_1303|Type=CDS|transl_table=11; Genus species strain strain|-|S-(hydroxymethyl)mycothiol dehydrogenase|loc|1491146 1492232 1 # ID=1_1245|Type=CDS|transl_table=11; Genus species strain strain|-|S-(hydroxymethyl)mycothiol dehydrogenase|loc|7539169 7540267 1 # ID=1_6955|Type=CDS|transl_table=11; Genus s…
TIGR03459	crt_membr: carotene biosynthesis associated membrane protein	Unclassified	0	0.07	0.07	0	[Genus species strain strain|mptA|Alpha-(1->6)-mannopyranosyltransferase A|loc|4031189 4032701 -1 # ID=1_3850|Type=CDS|transl_table=11; Genus species strain strain|mptA|Alpha-(1->6)-mannopyranosyltransferase A|loc|4794592 4796134 1 # ID=1_4464|Type=CDS|transl_table=11; Genus species strain strain|mptA|Alpha-(1->6)-mannopyranosyltransferase A|loc|2559062 2560703 -1 # ID=1_2324|Type=CDS|transl_tabl…
TIGR03534	RF_mod_PrmC: protein-(glutamine-N5) methyltransferase, release factor-specific	Protein fate	0	0.07	0.07	0	[Genus species strain strain|prmC_4|Release factor glutamine methyltransferase|loc|382717 383578 1 # ID=44_5797|Type=CDS|transl_table=11; Genus species strain strain|prmC_4|Release factor glutamine methyltransferase|loc|7822721 7823582 1 # ID=1_6918|Type=CDS|transl_table=11; Genus species strain strain|prmC_5|Release factor glutamine methyltransferase|loc|6801040 6801907 -1 # ID=1_6278|Type=CDS|t…
TIGR03535	DapD_actino: 2,3,4,5-tetrahydropyridine-2,6-dicarboxylate N-succinyltransferase	Unclassified	0	0	0	0	[Genus species strain strain|dapD_2|2,3,4,5-tetrahydropyridine-2,6-dicarboxylate N-succinyltransferase|loc|5332989 5333964 1 # ID=1_4558|Type=CDS|transl_table=11; Genus species strain strain|dapD|2,3,4,5-tetrahydropyridine-2,6-dicarboxylate N-succinyltransferase|loc|725857 726847 -1 # ID=1_726|Type=CDS|transl_table=11; Genus species strain strain|dapD|2,3,4,5-tetrahydropyridine-2,6-dicarboxylate …
TIGR03552	F420_cofC: 2-phospho-L-lactate guanylyltransferase	Biosynthesis of cofactors, prosthetic groups, and carriers	0.14	0	0	0	[Genus species strain strain|fbiD_2|Phosphoenolpyruvate guanylyltransferase|loc|10578 11259 1 # ID=32_1923|Type=CDS|transl_table=11; Genus species strain strain|fbiD_2|Phosphoenolpyruvate guanylyltransferase|loc|8459887 8460574 -1 # ID=1_7512|Type=CDS|transl_table=11; Genus species strain strain|fbiD|Phosphoenolpyruvate guanylyltransferase|loc|1472953 1473568 -1 # ID=1_1401|Type=CDS|transl_table=…
[truncated: 32 more rows]
