# Supplementary material for: Comparative Genomics Reveals Prophylactic and Catabolic Capabilities of Actinobacteria within the Fungus-Farming Termite Symbiosis
Source: mSphere. 2021 Mar 3;6(2):e01233-20. doi: 10.1128/mSphere.01233-20 (PMC8546716; doi:10.1128/mSphere.01233-20)
Supplement: TEXT S1 [file msphere.01233-20-s0001.txt]

Details of script used for "Comparative genomics reveals sanitary and catabolic capabilities of Actinobacteria within the fungus-farming termite symbiosis"

Contact:
	Rob Murphy
	robert.murphy@bio.ku.dk


-------> indicated the batch script submits the call script on a slurm job queue system on a HPC with conda environment manager.


BGC antiSMASh analysis:
	
	antismash-batch.sh ------> antismash-call.sh (runs antismash)
	Use the APP.py script for an all in one analysis (seperate scripts can be provided for each step).

	stats analysis:
		antismash_stats_analysis.R

hotpepe CAZYme analysis:
	
	Hotpep was run locally on a windows machine
	Use the following scripts in the order given

		hotpep_EC_scrape.R (isolates and cleans up the EC numbers given by hotpep)
		EC_to_name.py (provides an enzyme name for a given EC number through searching the expasys database)
		summarise_hotpep.py

	stats analysis:
		hotpep_stats_analysis.R

MLST phylogenetic analysis:
	
	Use the following scrips in the order given:
		busco-bash.sh ------> busco-call.sh (isolates genes to use for MLST)
		compile_busco.py (compiles genes identified by busco to a user defined lineage where said genes is present in 3 or more isolates)
		clustalo-batch.sh ------> clustalo-call.sh (alignes all genes)
		raxml-ng-batch.sh ------> raxml-ng-call.sh (generated gene trees)
		astralPro-call.sh (concatinated gene trees)

-----------------------------------------------------------------------------------------------------------------------------------------------------------------------------------------------------------------------------
##########################
# BGC antiSMASh analysis #
##########################

--------------------
antismash-batch.sh
--------------------


#!/bin/bash

#=============================================================================================#
# Set to location of sequences to be run through antismash                                    #
#                                                                                             #
path=~/local-blast/termitomycesBGI/redundans-output
#=============================================================================================#

test -d $path/fungismash-output || mkdir $path/fungismash-output # testing if the output direcotory exists and if not making it
test -d ~/miniconda3/envs/antismash_v5 ||
 { echo "Conda environment does not exist. Initialising conda environment......" &&
  conda env create -f antismash.yml &&
  conda activate antismash_v5 &&
  download-antismash-databases;}
# searching for ALL scaffolds.fa files in all subdirectories of the path variable
for filename in $path/annotated/*.gbk;
do
  input=$filename # storing the full filename and path
  outdir=$(echo $(basename $filename) | awk 'BEGIN{FS=OFS="."}{NF--; print}') # removing the file extension to just keep sample name for generating an output subdirectory
  test -d $path/antismash-output/$outdir || mkdir $path/antismash-output/$outdir # testing if the output subdirectory exists and if not making it
  sbatch --account local-blast antismash-call.sh $input $outdir $path; # submiting the sbatch command
done


-------------------
antismash-call.sh
-------------------
#!/bin/bash
#SBATCH -c 16
#SBATCH --partition normal
#SBATCH --mem 60G
#SBATCH --time 10:00:00


# Taking input from the batch file
input=$1
outdir=$2
path=$3

#============================================================================#
# Activating the correct conda environment. Change if using a different name #
source ~/miniconda3/etc/profile.d/conda.sh
conda activate antismash_v5
#============================================================================#

antismash --cb-knownclusters --cb-subclusters --fullhmmer  --cb-general --asf --pfam2go --genefinding-tool none --output-dir $path/antismash-output/$outdir  $input

---------------------------
antismash_stats_analysis.R
---------------------------

setwd()
library(reshape2)
library(MASS)
library(AER)
library(pscl)
free = read.csv()

chord = read.csv()

rownames(chord) = chord$Similar.compound
rownames(free) = free$Similar.compound

write.csv(free,)
for(sub in unique(free$Similar.compound)){
  count = sum(free[free$Similar.compound == sub & free$Description == "n",][,c(-1,-2,-3,-4)])
}


###############################################################
############## Clostest related comparison ####################
###############################################################


bgc_types = unique(chord$Type)

# isolate_bgc = data.frame(type = bgc_types, count = rep(0, length(bgc_types)))
# closest_bgc = data.frame(type = bgc_types, count = rep(0, length(bgc_types)))
# for (type in bgc_types){
#   isolate_bgc[isolate_bgc$type == type,]$count = nrow(chord[chord$Figure == type,])
#   closest_bgc[closest_bgc$type == type,]$count = nrow(free[free$Figure == type,])
# }

glm_chord = chord[,c(-1, -3)]
glm_free = free[,c(-1, -2, -4)]

melt_chord = melt(glm_chord,id.vars = "Type")
melt_chord = cbind(melt_chord, origin = rep("isolate", nrow(melt_chord)))

melt_free = melt(glm_free, id.vars = "Type")
melt_free = cbind(melt_free, origin = rep("free", nrow(melt_free)))
comb_data = rbind(melt_chord, melt_free)


glm_df = NULL

for(sample in unique(comb_data$variable)){
  df_sample = comb_data[comb_data$variable == sample,] 
  for(type in bgc_types){
    df_type = df_sample[df_sample$Type == type,]
    type_count = sum(df_type$value)
    input = cbind(sample, type, count = as.numeric(type_count), origin = df_sample$origin[1])
    glm_df = rbind(glm_df, input)
  }
  
}
glm_df = as.data.frame(glm_df)
glm_df$count = as.numeric(glm_df$count)


#### Assumption tests ####
##########################

# does the data conform to poisson assumptions?
library(AER)
mpoi = glm(count ~ origin + type, data = glm_df, family = "poisson")
dispersiontest(mpoi)
# the data is not significantly over dispersed so we can use a poisson model
# we not need to chekc if the data is zero inflated
library(performance)
check_zeroinflation(mpoi)
# we find the model is neither under or over fitting

mpoi1 = glm(count ~  type, data = glm_df, family = "poisson")
mpoi2 = glm(count ~ origin + type, data = glm_df, family = "poisson")


summary(mpoi1)
summary(mpoi2)
anova(mpoi1, mpoi2, test = "Chisq")

### Exploring Type counts of FGT isolates ###

fgt_df = glm_df[glm_df$origin =="isolate",]
free_df = glm_df[glm_df$origin =="free",]

library(jtools)
library(broom)
library(ggstance)
library(FSA)

mpoi_FGT = glm(count ~ type, data = fgt_df, family = "poisson")
summary(mpoi_FGT)
plot_summs(mpoi_FGT, omit.coefs = NULL)

mpoi_free = glm(count ~ type, data = free_df, family = "poisson")
summary(mpoi_free)
plot_summs(mpoi_free, omit.coefs = NULL)


aov1 = aov(count ~ type ,data = fgt_df)
aov1_df = data.frame(TukeyHSD(aov1)[[1]])

kur1 = kruskal.test(count ~ type ,data = fgt_df)
dun_df = dunnTest(count ~ type ,data = fgt_df, method = "bonferroni")[[2]]


################################
### getting total BGC counts ###
################################

filelist = Sys.glob("antismash-output/csv/*.csv")

count=0
for(samp in filelist){
  df = read.csv(samp)
  print(paste(nrow(df), " : ", strsplit(samp, "/")[[1]][10], sep = ""))
  count = nrow(df)+count
}  

-----------------------------------------------------------------------------------------------------------------------------------------------------------------------------------------------------------------------------

###########################
# hotpepe CAZYme analysis #
###########################

-------------------
hotpep_EC_scrape.R
-------------------

# Set wd to master directory containing each sample subdirectory for hotpep output
setwd()

# Generating a filelist for all summary.txt files that are 3 subdirectories deep from the pwd to get EC numbers
filelist = grep(Sys.glob(paste(getwd(), "/*/*/functions/*.txt", sep = "")),pattern = "summary.txt", invert = TRUE, value = TRUE )

# Reading in all data files
cazys = lapply(filelist, read.csv, header = TRUE, sep = "\t", stringsAsFactors=FALSE)


# Correcting the EC number column
fixed_EC = lapply(cazys, function(x){
  x$Functions = strsplit(as.character(x$Functions), ":", fixed = TRUE)[[1]][1] # for column functions in each dataframe in the list split by ":" and return only the first part
  return(x)
} )

for(i in 1:length(filelist)){
  fixed_EC[[i]]$seq_id = strsplit(filelist[i], "/", fixed = TRUE)[[1]][length(strsplit(filelist[i], "/", fixed = TRUE)[[1]])-3]
}

all_cazy = as.data.frame(do.call(rbind, fixed_EC)) # binding all cazy dataframes into one

write.csv(all_cazy, "identified_cazys.csv")


#### Total CAZYs identified ####

filelist = Sys.glob(paste(getwd(), "/*/summary_all_families.txt", sep = ""))

count = 0
for(file in filelist){
  df = read.csv(file, sep = "")
  count = sum(sum(df$proteins) + count)
}

--------------
EC_to_name.py
--------------

#!/miniconda/bin/python
import argparse
from pathlib import Path
import pandas as pd
import re
from urllib.request import Request, urlopen
from bs4 import BeautifulSoup

parser = argparse.ArgumentParser(description = "Script to associate EC outputs from Hotpep, dbcan or the like to an enzyme name")

parser.add_argument("-p", "--path", help = "path/to/csv/containing EC number list", required = True)
parser.add_argument("-d", "--database", help = "path/to/expasys EC database file", required = True)
parser.add_argument("-n", "--name", help = "column name containing EC numbers in the csv file/s, default in 'Functions'", default = "Functions")
parser.add_argument("-m", "--multi", help = "are their multiple csv files to annotate? ['y/yes' or 'n/no'], default is 'no'", default = "no")
args = parser.parse_args()
pd.options.mode.chained_assignment = None
EC_db_raw = open(args.database, "r") # opens the database file into global objects (saves opening for every csv there might be)
EC_db = EC_db_raw.readlines() #reads the database file line by line and returns a list containing the lines

Path('tmp').mkdir(parents = True, exist_ok = True)

def EC_to_name(filename):
    df = pd.read_csv(filename, encoding = "ISO-8859-1") # reading in the csv file
    df["enzyme"] = ""
    df["category"] = ""
    df_rec = pd.DataFrame()
    counter = 0
    count = 0
    for EC in df.Functions.unique(): # getting a list of all unique EC numbers that dont contain an "x"
        if "x" not in EC: # statment to exclude those with an "x" in
            df_by_EC = df.loc[df[args.name] == EC] # subset the dataframe by an EC number
            for i, line in enumerate(EC_db): #looping over the EC database
                if "ID" in line and re.search(rf'\b{re.escape(EC)}\b', line): # statment to find the line relavent to the EC number
                    if "Transferred entry:" in EC_db[i + 1]: # Checking if the database is redirecting to elsewhere
                        new_EC = EC_db[i + 1].split()[3].strip(".") # reovering the new EC number from the rediection
                        for x, new_line in enumerate(EC_db):
                            if "ID" in new_line and re.search(rf'\b{re.escape(new_EC)}\b', new_line): # searching for the new EC number in the database
                                df_by_EC["enzyme"] = EC_db[x + 1].rstrip().strip(".").strip("DE").strip() # take one like belove the ID line which contain the enzyme name
                                df_rec = df_rec.append(df_by_EC) # reconstruct the dataframe with enzyme names included
                    else:
                        df_by_EC["enzyme"] = EC_db[i + 1].rstrip().strip(".").strip("DE").strip() # take one line below the ID line which contains the enzyme name
                        df_rec = df_rec.append(df_by_EC) # reconstruct the dataframe with enzyme names included
            url = Request("https://www.brenda-enzymes.org/enzyme.php?ecno=" + EC, headers={'User-Agent': 'Mozilla/5.0'})
            html = urlopen(url).read()
            soup = BeautifulSoup(html, 'html.parser')
            with open("tmp/" + EC +".txt", "w") as tmpfile: # opening a tmp file to save the converted html to text output
            # kill all script and style elements
                for script in soup(["script", "style"]):
                    script.extract()    # rip it out

                # get text
                text = soup.get_text()

                # break into lines and remove leading and trailing space on each
                lines = (line.strip() for line in text.splitlines())
                # break multi-headlines into a line each
                chunks = (phrase.strip() for line in lines for phrase in line.split("  "))
                # drop blank lines
                tmpfile.write('\n'.join(chunk for chunk in chunks if chunk))

            with open("tmp/"+ EC +".txt", "r") as infile:
                readfile = infile.readlines()
                for i, line in enumerate(readfile):
                    if "EC Tree" in line:
                        category = readfile[i+1].split(" ")[1].rstrip().strip()
                        df_rec.loc[df_rec["Functions"] == EC, "category"] = category


    if args.multi in {"yes", "y"}:
        df_rec.to_csv(args.path + "/" + filename.stem + "_annotated.csv", sep = ',', index = False)

    elif args.multi in {"n", "no"}:
        df_rec.to_csv(str(Path(args.path).parent) +"/" + str(Path(filename).stem) + "_annotated.csv", sep = ',', index = False)

def enzyme_type(filename):
    pd.read_csv(filename, encoding = "ISO-8859-1") # reading in the csv file
    df["catagory"] = ""
    for EC in df.Functions.unique():
        if "x" not in EC: # statment to exclude those with an "x" in
            url = Request("https://www.brenda-enzymes.org/enzyme.php?ecno=" + EC, headers={'User-Agent': 'Mozilla/5.0'})
            html = urlopen(url).read()
            soup = BeautifulSoup(html, 'html.parser')
            with open("tmp/" + EC +".txt", "w") as tmpfile: # opening a tmp file to save the converted html to text output
            # kill all script and style elements
                for script in soup(["script", "style"]):
                    script.extract()    # rip it out

                # get text
                text = soup.get_text()

                # break into lines and remove leading and trailing space on each
                lines = (line.strip() for line in text.splitlines())
                # break multi-headlines into a line each
                chunks = (phrase.strip() for line in lines for phrase in line.split("  "))
                # drop blank lines
                tmpfile.write('\n'.join(chunk for chunk in chunks if chunk))

            with open("tmp/"+ EC +".txt", "r") as infile:
                readfile = infile.readlines()
                for i, line in enumerate(readfile):
                    if "EC Tree" in line:
                        type = readfile[i+1].split(" ")[1]
        df.loc[EC, "catagory"] = type
    if args.multi in {"yes", "y"}:
        df.to_csv(args.path + "/" + filename.stem + "_annotated.csv", sep = ',', index = False)

    elif args.multi in {"n", "no"}:
        df.to_csv(str(Path(args.path).parent) +"/" + str(Path(filename).stem) + "_annotated.csv", sep = ',', index = False)

if args.multi in {"yes", "y"}:
    for filename in Path(args.path + "/").glob("*.csv"):
        EC_to_name(filename)
        # enzyme_type(filename)

elif args.multi in {"n", "no"}:
    EC_to_name(args.path)
    # enzyme_type(args.path)

--------------------
summarise_hotpep.py
--------------------


#!/miniconda/bin/python

import argparse
from pathlib import Path
import pandas as pd

parser = argparse.ArgumentParser(description = ("Script to summerise EC annotated output from hotpep"))

parser.add_argument("-p", "--path", help = "path/to/identified_cazys_annotated.cvs")

args = parser.parse_args()

hotpep = pd.read_csv(args.path, encoding = "ISO-8859-1") # reading in the annotated hotpep output
EC_list = hotpep.Functions.unique() # generating a unique list for this column
enzyme_list = hotpep.enzyme.unique() # generating a unique list for this column
seq_list = hotpep.seq_id.unique() # generating a unique list for this column
summary = pd.concat([pd.DataFrame({'EC Number': EC_list, 'Enzyme Name': enzyme_list}), pd.DataFrame(columns =["Substrate", "Category", "Type"] + list(seq_list))], sort = False) # Combining two dataframes together using the list of unique seauences as a living variable for col names that will change per the input
summary.set_index('EC Number', inplace = True) # Setting the row index for calling specific cells by row and col name later on
########## Looping over all compunds per sample to generate a frequence of prescence then asigning that value to the corresponding cell in summary df ##########
for EC in EC_list:
    subset_EC = hotpep.loc[hotpep["Functions"] == EC]
    # summary.loc[EC,"Substrate"] = subset_EC.substrate.to_list()[0]
    summary.loc[EC, "Category"] = subset_EC.category.to_list()[0]
    # summary.loc[EC, "Type"] = subset_EC.type.to_list()[0]
    for seq in seq_list:
        if seq in subset_EC["seq_id"].values: # checking that this coumpund was actually present for that sample before proceding
            subset_EC_seq = subset_EC.loc[subset_EC["seq_id"] == seq]
            summary.loc[EC, seq] = subset_EC_seq.shape[0]


summary.fillna(0, inplace = True) # filling in NaNs as 0
summary.to_csv(Path(args.path).parent / 'hotpep_summary.csv')


------------------------
hotpep_stats_analysis.R
------------------------

setwd("C:/Users/wmn262/OneDrive - Københavns Universitet/PhD/Actinobacteria project/faa_sequences/hotpep/chord")
library(reshape2)
library(MASS)
### Reading in FGT data ###
data = read.csv("hotpep_summary.csv")
rownames(data) = data$Enzyme.Name

##### counting total times each enzyme appears and then how many enzymes have duplicated #####

count_data = data[,c(-1, -2, -3, -4, -5)]
count_data = cbind(count_data, sum = rowSums(count_data))
sum(count_data$sum != 1)

##### counting total number of enzymes capiable of degrading msphere paper substrates #####
hu_substrates = c("chitin", "beta-glucan", "alpha-glucan", "cellulose", "hemicellulose", "lignin", "pectin", "mannan", "galactan")

sub_sum = data.frame(row.names = unique(data$Substrate), substrate = unique(data$Substrate), unique_enzymes = rep(0, length(unique(data$Substrate))), total_enzymes = rep(0, length(unique(data$Substrate))), total_samples = rep(0, length(unique(data$Substrate))))

for (sub in unique(data$Substrate)){
  sub_sum$total_enzymes[rownames(sub_sum) == sub] = sum(rowSums(data[data$Substrate %in% sub,][,6:ncol(data)]))
  sub_sum$unique_enzymes[rownames(sub_sum) == sub] = nrow(data[data$Substrate %in% sub,][,6:ncol(data)])
  sub_sum$total_samples[rownames(sub_sum) == sub] = 16 - sum(colSums(data[data$Substrate %in% sub,][,6:ncol(data)]) == 0)
}
write.csv(sub_sum, "sub_count_total_and_unique.csv")


sub_sum_free = data.frame(row.names = unique(closest_data$Substrate), substrate = unique(closest_data$Substrate), unique_enzymes = rep(0, length(unique(closest_data$Substrate))), total_enzymes = rep(0, length(unique(closest_data$Substrate))), total_samples = rep(0, length(unique(closest_data$Substrate))))

for (sub in unique(closest_data$Substrate)){
  sub_sum_free$total_enzymes[rownames(sub_sum_free) == sub] = sum(rowSums(closest_data[closest_data$Substrate %in% sub,][,6:ncol(closest_data)]))
  sub_sum_free$unique_enzymes[rownames(sub_sum_free) == sub] = nrow(closest_data[closest_data$Substrate %in% sub,][,6:ncol(closest_data)])
  sub_sum_free$total_samples[rownames(sub_sum_free) == sub] = 16 - sum(colSums(closest_data[closest_data$Substrate %in% sub,][,6:ncol(closest_data)]) == 0)
}
write.csv(sub_sum_free, "sub_count_FREE_total_and_unique.csv")
# sub_sum_melt = melt(sub_sum, id.vars = "substrate")
# 
# pdf(file = "bar_unique_and_total.pdf")
# ggplot(sub_sum_melt, aes(x = substrate, y = value, fill = variable))+
#   geom_bar(stat = "identity", position = "dodge")+
#   scale_fill_hue(name = "", labels = c("Unique enzymes", "Total enzyme"))+
#   labs(x = "Substrate", y = "Count")+
#   theme(axis.text.x = element_text(angle = 45, hjust = 1))+
#   theme(panel.grid.major.x = element_blank(),panel.grid.major.y = element_line("grey"), panel.grid.minor.y = element_line("grey"),panel.background = element_blank(), axis.line = element_line(colour = "black"))
# dev.off()
# 
# 

###############################################################
############## Clostest related comparison ####################
###############################################################

### overall comparison ###


closest_data = read.csv("C:/Users/wmn262/OneDrive - Københavns Universitet/PhD/Actinobacteria project/closest_related/hotpep/old/hotpep_summary_annotated.csv")
rownames(closest_data) = closest_data$Enzyme.Name


glm_isolate_data = data[data$Type == "catabolic",][,c(-1, -2, -4, -5)] # only running the glm on catabolic enzymes


glm_closest_data = closest_data[closest_data$Type == "catabolic",][,c(-1, -2, -4, -5)] # only running the glm on catabolic enzymes


melt_glm_isolate = melt(glm_isolate_data, id.vars = "Substrate")
melt_glm_isolate = cbind(melt_glm_isolate, origin = rep("isolate", nrow(melt_glm_isolate)))

melt_glm_closest = melt(glm_closest_data, id.vars = "Substrate")
melt_glm_closest = cbind(melt_glm_closest, origin = rep("free", nrow(melt_glm_closest)))
comb_data = rbind(melt_glm_closest, melt_glm_isolate)

hu_list = c("chitin", "beta-glucan", "alpha-glucan", "cellulose", "hemicellulose", "lignin", "pectin", "mannan", "galactan")

comb_filt = comb_data[comb_data$Substrate %in% hu_list,]

cazy_glm = NULL
for( sample in unique(comb_data$variable)){
  df_sample = comb_data[comb_data$variable == sample,]
  for( sub in unique(comb_data$Substrate)){
    df_sam_sub = df_sample[df_sample$Substrate == sub,]
    sub_count = sum(df_sam_sub$value)
    input = cbind(sample = sample, substrate = sub, count = sub_count, origin = df_sample$origin[1])
    cazy_glm = rbind.data.frame(cazy_glm, input)
  }
}
cazy_glm$count = as.numeric(cazy_glm$count)

#### Assumption tests ####
##########################

# does the data conform to poisson assumptions?
library(AER)
mpoi = glm(count ~ origin + substrate, data = cazy_glm, family = "poisson") # creating a glm with poisson distribution
dispersiontest(mpoi) # testing the dispersion of that model
# we find overdispersion that is significant
# This suggests we move to using a negative binomial dispersion
# first lets tets for zero inflation
library(performance)
check_zeroinflation(mpoi)
#data is not zero inflated so glm with neg bin distribution is fine

library(MASS)
mnegbin1 = glm.nb(count ~ origin + substrate , data = cazy_glm)
mnegbin2 = glm.nb(count ~ substrate, data = cazy_glm)

#lets look at the models
summary(mnegbin1)
summary(mnegbin2)

# compare the models
anova(mnegbin1, mnegbin2, test = "Chisq")

# we see the addition of origin has no effect on the model

#anova 

aov1 = aov(count ~ substrate + origin , data = cazy_glm)
df = as.data.frame(TukeyHSD(aov1)[[1]])


waldtest(count ~ origin, data = cazy_glm[cazy_glm$substrate == "pectin",])


##########################################
### getting result numbers our of data ###
##########################################

hu_df = data[data$Substrate %in% hu_list,]
hu_df_melt = melt_glm_isolate[melt_glm_isolate$Substrate %in% hu_list,]

sum_df = data.frame(row.names = hu_list ,substrate = hu_list, "unique_enzyme" = rep(0, length(hu_list)), "total_enzyme" = rep(0, length(hu_list)))
for(sub in hu_list){
  sum_df$total_enzyme[rownames(sum_df) == sub] = sum(hu_df_melt[hu_df_melt$Substrate == sub,]$value)
  sum_df$samples[rownames(sum_df) == sub] = length(unique(hu_df_melt[hu_df_melt$Substrate == sub & hu_df_melt$value > 0,]$variable))
  sum_df$unique_enzyme[rownames(sum_df) == sub] = nrow(hu_df[hu_df$Substrate == sub,])
}
# total CAZYS identified to EC level
sum(melt_glm_isolate$value)

# how many catabolic
nrow(data[data$Type == "catabolic",])

# how many anabolic
nrow(data[data$Type == "anabolic",])

# how many present in more that one isolate


count = 0
for(EC in unique(data$EC.Number)){
  temp = data[data$EC.Number == EC,]
  if(sum(data[data$EC.Number == EC,][,c(-1,-2,-3,-4,-5)]) > 1){
    count = count + 1
  }
}

###########################
### Conparing to Hu ECs ###
###########################

hu = read.csv("hu_ECs.csv")

hu_ECs = hu$EC
mur_ECs = data$EC.Number
setdiff(hu_ECs, mur_ECs)


### generating counts per isolate for only FGT ###

FGT_count = NULL
for( sample in unique(melt_glm_isolate$variable)){
  df_sample = melt_glm_isolate[melt_glm_isolate$variable == sample,]
  for( sub in unique(melt_glm_isolate$Substrate)){
    df_sam_sub = df_sample[df_sample$Substrate == sub,]
    sub_count = sum(df_sam_sub$value)
    input = cbind(sample = sample, substrate = sub, count = sub_count, origin = df_sample$origin[1])
    FGT_count = rbind.data.frame(FGT_count, input)
  }
}
FGT_count$count = as.numeric(FGT_count$count)


#############################################
### Getting total cazy counts per isolate ###
#############################################

setwd("C:/Users/wmn262/OneDrive - Københavns Universitet/PhD/Actinobacteria project/faa_sequences/hotpep")

filelist = Sys.glob("C:/Users/wmn262/OneDrive - Københavns Universitet/PhD/Actinobacteria project/faa_sequences/hotpep/*/summary_all_families.txt")
count = 0
for(samp in filelist){
  df = read.csv(samp, sep = "")
  print(paste(sum(df$proteins), strsplit(samp, "/")[[1]][9], sep = " : "))
  count=sum(count+sum(df$proteins))
}


-----------------------------------------------------------------------------------------------------------------------------------------------------------------------------------------------------------------------------


##############################
# MLST phylogenetic analysis #
##############################

--------------
busco-bash.sh
--------------
#!/bin/bash

#=============================================================================================#
# Set to location of fasta sequences to be run through busco                                  #
#                                                                                             #
path=/home/lamma/faststorage/actinobacteria/outgroup
#=============================================================================================#
mode='genome' #sets the assessment MODE: genome, proteins, transcriptome

test -d $path/busco || mkdir $path/busco

for filename in $path/*fasta;
do
  input=$filename
  outdir=$path/busco/$(echo $(basename $filename) | awk -F '.fasta' '{print $1}')
  outfile=$(echo $(basename $filename) | awk -F '.fasta' '{print $1}')
  test -d $outdir || mkdir $outdir
  sbatch --account ABR busco-call.sh $mode $input $outdir $outfile

done


--------------
busco-call.sh
--------------

#!/bin/bash
#SBATCH -c 16
#SBATCH --partition normal
#SBATCH --mem 30G
#SBATCH --time 01:00:00


#============================================================================#
# Activating the correct conda environment. Change if using a different name #
source ~/miniconda3/etc/profile.d/conda.sh
conda activate QC
#============================================================================#
mode=$1
input=$2
outdir=$3
outfile=$4

cd $outdir
busco --auto-lineage-prok -m $mode -i $input -o $outfile

-----------------
compile_busco.py
-----------------


#!/miniconda/bin/python
from pathlib import Path
import os
import pandas as pd
import argparse
import subprocess
from collections import Counter
import shutil
import glob

parser = argparse.ArgumentParser(description = "Phylogenetic determination from BUSCO orthologues.")

parser.add_argument("-p", "--path", help = "path/to/directory with busco output subdirs", required = True)
parser.add_argument("-l", "--lineage", help = "name of busco lineage in which the phology should be run on.", required = True)

args = parser.parse_args()

comp_ids = []
# Generating a list of complete busco ids
for table in Path(args.path).rglob("full_table.tsv"):
    if f"run_{args.lineage}" in str(table):
        with open(table, 'r') as infile:
            lines = infile.readlines()[3:]
        with open(f"{table}_tmp.txt", 'w') as outfile:
            outfile.writelines(lines)
        df = pd.read_csv(f"{table}_tmp.txt", sep = "\t")
        os.remove(f"{table}_tmp.txt")
        df_trim = df.iloc[:, :2]
        df_trim.columns = ["busco_id", "status"]
        df_complete = df_trim.loc[df_trim["status"] == "Complete"]
        comp_ids.extend(list(df_complete["busco_id"]))
    else:
        continue


#filtering busco IDs to only those present in >=3 samples
comp_ids_count = pd.DataFrame({"busco_id": list(Counter(comp_ids).keys()), "count": list(Counter(comp_ids).values())}) # generating a dataframe with unique IDs and a count of that ID

comp_ids_count.to_csv(args.path + "/complete_busco_ids_with_counts.csv", index = False)

filt_comp_ids_count = comp_ids_count.loc[comp_ids_count["count"] >= 3] # filtering to those present in 3 or more samples
filt_comp_ids = list(filt_comp_ids_count["busco_id"])
with open(f"{args.path}/final_busco_ids.txt", 'w') as outfile:
    outfile.write(str(filt_comp_ids))
# filt_comp_ids_count.to_csv(args.path + "/final_busco_ids.csv", index = False)

Path(args.path + '/busco_aa').mkdir(parents = True, exist_ok = True) # generating cirectories to store aa and nt fasta files in
Path(args.path + '/busco_nt').mkdir(parents = True, exist_ok = True)

#Function to change first line of a file
def line_prepender(filename, line):
    with open(filename, 'r') as infile:
        edit = infile.readlines()
    edit[0] = line + '\n'
    with open(filename, 'w') as outfile:
        outfile.writelines(edit)


### Looping over all single_copy_busco_sequences directories that are found within samples and that meet the --lineage requierment ###
#####################################################################################
#   Gathering all busco genes for the lineage that is found in 3 or more samples    #
#####################################################################################
for dir in Path(args.path).rglob("single_copy_busco_sequences"):
    if f"run_{args.lineage}" in str(dir): # ensuring the directory is within the --lineage set by user
        sampname = dir.parent.parent.parent.stem # getting sample name from directory path
        ### gathering all animo acid (faa) files from the single_copy_busco_sequences subdirectory into busco_aa and changing sequence header and file name
        for file_aa in dir.glob("*.faa"):
            if str(file_aa).rsplit("/",1)[1].rsplit(".", 1)[0] in filt_comp_ids: #checking the gene was found is 3 or more samples
                busco_id = file_aa.stem.split(".")[0] # getting the ID of the gene
                shutil.copy(file_aa, Path(args.path + f"/busco_aa/{args.lineage}_{sampname}_{busco_id}.faa")) # copying the file to the new location and renaming it to include sample and liniage origin
                file_path = Path(args.path + f"/busco_aa/{args.lineage}_{sampname}_{busco_id}.faa")
                # Changing the sequence header #
                line = str(f">{args.lineage}_{sampname}_{busco_id}")
                line_prepender(file_path, line)

        ### gathering all nucliotide (nt)  files from the single_copy_busco_sequences subdirectory into busco_aa and changing sequence header and file name
        with open(f"{args.path}/sample_gene_list.txt", "a") as outfile:
            outfile.write(f"{sampname}: ")
            for file_nt in dir.glob("*.fna"):
                busco_id = file_nt.stem.split(".")[0]
                outfile.write(f"{args.lineage}_{sampname}_{busco_id} {sampname}\n")
                if str(file_nt).rsplit("/",1)[1].rsplit(".", 1)[0] in filt_comp_ids:
                    busco_id = file_nt.stem.split(".")[0]
                    shutil.copy(file_nt, Path(args.path + f"/busco_nt/{args.lineage}_{sampname}_{busco_id}.fna"))
                    file_path = Path(args.path + f"/busco_nt/{args.lineage}_{sampname}_{busco_id}.fna")
                    line = str(f">{args.lineage}_{sampname}_{busco_id}")
                    line_prepender(file_path, line)

#########################################################
#   Combining genes of the same ID into one multifasta  #
#########################################################
filelist_aa = glob.glob(f"{args.path}/busco_aa/*.faa") # generating list of filepaths for amino acid files
unique_busco_aa = set([i.rsplit('_', 1)[1].split('.')[0] for i in filelist_aa]) # geting a list of unique IDs

# Writing all of a single ID to an animo acid fasta
for id in unique_busco_aa:
    with open(f"{args.path}/busco_aa/{id}_aa.fasta", 'w') as outfile: # opening the new file
        for file in Path(args.path + "/busco_aa").glob(f"*{id}.faa"): # looping over all sample specific animo acid files
            with open(file, 'r') as infile: # opening the sample specific file
                outfile.write(infile.read()) # writing it to the new file
            os.remove(file)


# Writing all of a single ID to an nucliotide fasta
filelist_nt = glob.glob(f"{args.path}/busco_nt/*.fna")
unique_busco_nt = set([i.rsplit('_', 1)[1].split('.')[0] for i in filelist_nt])
for id in unique_busco_nt:
    with open(f"{args.path}/busco_nt/{id}_nt.fasta", 'w') as outfile:
        for file in Path(args.path + "/busco_nt").glob(f"*{id}.fna"):
            with open(file, 'r') as infile:
                outfile.write(infile.read())
            os.remove(file)


------------------
clustalo-batch.sh
------------------

#!/bin/bash

#=============================================================================================#
# Set to location of fasta sequences to be run through busco                                  #
#                                                                                             #
path=/home/lamma/faststorage/actinobacteria/busco/busco_nt
#=============================================================================================#

test -d $path/clustalo-output || mkdir $path/clustalo-output

# Set to type of file, DNA, protein.....#
type="DNA"

for filename in $path/*.fasta
do
  gene=$filename
  outfile=$path/clustalo-output/$(echo $(basename $filename) | awk -F '.fasta' '{print $1"_align.fasta"}')
  sbatch --account abr clustalo-call.sh $gene $outfile
done


-----------------
clustalo-call.sh
-----------------


#!/bin/bash
#SBATCH -c 1
#SBATCH --partition normal
#SBATCH --mem 10G
#SBATCH --time 00:10:00

#============================================================================#
# Activating the correct conda environment. Change if using a different name #
source ~/miniconda3/etc/profile.d/conda.sh
conda activate phylogeny
#============================================================================#

gene=$1
outfile=$2

clustalo -i $gene -t DNA --full -o $outfile


-------------------
raxml-ng-batch.sh
-------------------


#!/bin/bash

#=============================================================================================#
# Set path for busco_nt directory containing clustalo-output subdirectory                     #
path=/home/lamma/faststorage/actinobacteria/busco/busco_nt
#=============================================================================================#

#============================================================================#
# Activating the correct conda environment. Change if using a different name #
source ~/miniconda3/etc/profile.d/conda.sh
conda activate phylogeny
#============================================================================#

test -d $path/raxml-ng-output || mkdir $path/raxml-ng-output
test -d $path/raxml-ng-output/raxml-ng_logs || mkdir $path/raxml-ng-output/raxml-ng_logs

for filename in $path/clustalo-output/*.fasta;
do
  alignment=$filename
  prefix=$(echo $(basename $filename) | awk -F 'nt_align.fasta' '{print $1"tree"}')
  outdir=$path/raxml-ng-output/$(echo $(basename $filename) | awk -F 'nt_align.fasta' '{print $1}')
  test -d $outdir || mkdir $outdir
  raxml-ng --parse --msa $alignment --model GTR+G --prefix $prefix > $path/raxml-ng-output/raxml-ng_logs/$prefix.raxml.log
  rm $prefix.raxml.reduced.phy $prefix.raxml.rba
  grep "Alignment can be successfully read by RAxML-NG." $path/raxml-ng-output/raxml-ng_logs/$prefix.raxml.log && echo "$(basename $alignment) can be successfully read by RAxML-NG." && sbatch raxml-ng-call.sh $alignment $prefix $outdir || echo "$(basename $alignment) could not be read by RAxML-NG"
  # mem=$(less raxml-ng_logs/$prefix.raxml.log | grep 'Estimated' | awk -F ':' '{print $2}' | tr -d '[:space:]')
  # cores=$(less raxml-ng_logs/$prefix.raxml.log | grep 'Recommended' | awk -F ':' '{print $2}')
done


-----------------
raxml-ng-call.sh
-----------------


#!/bin/bash
#SBATCH --partition normal
#SBATCH --mem 30G
#SBATCH -c 5
#SBATCH --time 03:00:00

alignment=$1
prefix=$2
outdir=$3


#============================================================================#
# Activating the correct conda environment. Change if using a different name #
source ~/miniconda3/etc/profile.d/conda.sh
conda activate phylogeny
#============================================================================#


raxml-ng --all --msa $alignment --model GTR+G --prefix $outdir/$prefix --seed 2 --threads 2 --bs-metric fbp,tbe


------------------
astralPro-call.sh
------------------


#!/bin/bash
#SBATCH --partition normal
#SBATCH --mem 60G
#SBATCH -c 16
#SBATCH --time 05:00:00

#============================================================================#
# Activating the correct conda environment. Change if using a different name #
source ~/miniconda3/etc/profile.d/conda.sh
conda activate phylogeny
#============================================================================#

#=============================================================================================#
# Set path to directory containing gene_trees.nwk                                             #
path=/home/lamma/faststorage/actinobacteria/busco/busco_nt/raxml-ng-output
#=============================================================================================#

cd /home/lamma/faststorage/scripts/actinobacteria/phylogeny/A-pro-master/ASTRAL-MP

java -Xmx60G -D"java.library.path=lib" -jar astral.1.1.2.jar -i $path/gene_trees.nwk -o $path/final_tree.nwk -a /home/lamma/faststorage/actinobacteria/busco/sample_gene_list.txt
