# Supplementary material for: Comparative Genomics Reveals Prophylactic and Catabolic Capabilities of Actinobacteria within the Fungus-Farming Termite Symbiosis
Source: mSphere. 2021 Mar 3;6(2):e01233-20. doi: 10.1128/mSphere.01233-20 (PMC8546716; doi:10.1128/mSphere.01233-20)
Supplement: TABLE S5 [file msphere.01233-20-st005.xlsx]

## Sheet: Sheet1
Isolate	Natural product / secondary metabolite	Compound type	Known antimicrobial activity	Biosynthetic gene cluster	Gene cluster type	Paper
RB29	Rubterolone A-F	PK	No	rbl	T2PKS	doi.org/10.1002/chem.201701005
RB29	Actinospirols	PK	No	mdk	T2PKS	doi.org/10.1021/acs.orglett.0c00601
RB29	maduralactomycins	PK	Yes	mdk	T2PKS	doi.org/10.1021/acs.orglett.0c00601
RB99	Natalenamides A-C	NRPS	nd	nd	NRPS-PKS	doi.org/10.3390/molecules23113003
RB99	Fridamycin A	PK	No	nd	nd	doi.org/10.3390/nu11040765
M39	Macrotermycins A-D	PK	Yes	mte	T1PKS	doi.org/10.1021/acs.orglett.6b03831
M41	dentigerumycin	NRP-PK	Yes	nd	NRPS-PKS	doi.org/10.1021/acs.orglett.7b00545
M56	Natalamycin A	PK	No	nd	T1PKS	doi.org/10.1039/C4SC01136H
M56	Geldanamycin	PK	Yes	nd	T1PKS	doi.org/10.1039/C4SC01136H
M56	efomycin and elaiophylin	PK	Yes	ela	T1PKS	doi.org/10.3389/fmicb.2019.01739
